# Supplementary material for: The NSP3 protein of SARS-CoV-2 binds fragile X mental retardation proteins to disrupt UBAP2L interactions
Source: EMBO Rep. 2024 Jan 2;25(2):25. doi: 10.1038/s44319-023-00043-z (PMC10897489; doi:10.1038/s44319-023-00043-z)
Supplement: Supplementary file 2 — Dataset EV1 [file 44319_2023_43_MOESM2_ESM.xlsx]

## Sheet: Dataset EV1 information
Dataset EV1 contains information on the mass spectrometry experiments with a tab for each experiment. The final tab is an annotated list of stress granules.

## Sheet: Description of table header
ColumnHeader	Description	Source
id	Unique identifier; Protein report: same as accession number; VMsiteReport: same as accessionNumber_VMsites_numVMsitesPresent_numVMsitesLocalizedBest_earliestVMsiteAA_latestVMsiteAA	SMprocessReport|Panoply|Protigy
adj.P.Val.mu.over.ctr	FDR-corrected p-value of "Two-sample mod T" in group "mu.over.ctr"	limma
id.query	Protein accession number used as query to map to gene symbol	Protigy
id.mapped	Mapped gene name using ''id.query"	Protigy
id.concat	Concatenation of protein accession number and mapped gene symbol	Protigy

## Sheet: Fig 1B
id	adj.P.Val.wt.over.ctr	ctr1	ctr2	ctr3	ctr4	wt1	wt3	wt4	id.query	id.mapped	id.concat
FXR1	1.44428e-05	0.225119	0.36566	0.24248	0.21979	3.71081	4.17404	3.99913	FXR1	FXR1	FXR1
FXR2	0.000374278	-0.639998	-0.339699	-0.642554	-0.807401	2.58701	2.90523	2.32847	FXR2	FXR2	FXR2
CSNK2B-LY6G5B-1181;CSNK2B;CSNK2B-LY6G5B--991	0.000374278	-1.59115	-1.51068	-1.72195	-1.56749	-0.466969	-0.325226	-0.318773	CSNK2B	CSNK2B-LY6G5B-1181;CSNK2B;CSNK2B-LY6G5B--991	CSNK2B-LY6G5B-1181;CSNK2B;CSNK2B-LY6G5B--991
AS3MT	0.000382139	0.116341	0.205233	0.222769	0.0787001	-1.67837	-1.58727	-1.28622	AS3MT	AS3MT	AS3MT
SH3GLB1	0.000382139	0.529437	0.710561	0.557249	0.60164	-0.947163	-1.21692	-1.40321	SH3GLB1	SH3GLB1	SH3GLB1
PSMA4	0.000581806	1.17748	1.40434	1.13105	1.21008	-0.0136691	0.146385	0.0803429	PSMA4	PSMA4	PSMA4
HSPA1B;HSPA1A	0.000581806	6.02383	6.29891	5.79619	5.94878	4.28913	4.38439	4.26688	HSPA1B	HSPA1B;HSPA1A	HSPA1B;HSPA1A
HSPA8	0.000706144	4.2698	4.4741	4.09878	4.18071	3.00334	2.99924	2.91569	HSPA8	HSPA8	HSPA8
FMR1	0.000758508	-1.30895	-0.406491	-1.07535	-1.2388	2.00958	2.35452	2.20802	FMR1	FMR1	FMR1
HSPA4	0.000758508	2.69989	2.91831	2.59615	2.66377	1.65321	1.593	1.51504	HSPA4	HSPA4	HSPA4
UBQLN2	0.000867621	-0.0355046	0.157973	-0.117335	0.0301486	-1.29315	-1.72676	-1.40689	UBQLN2	UBQLN2	UBQLN2
CDC42BPB	0.000879793	-0.40693	-0.292538	-0.346055	-0.0644342	-1.32715	-1.47648	-1.47718	CDC42BPB	CDC42BPB	CDC42BPB
TCAF1	0.000879793	-0.0431162	0.129608	0.133513	0.0874023	-1.1664	-1.21289	-1.59763	TCAF1	TCAF1	TCAF1
RCHY1	0.000915835	-0.462957	-0.685827	-0.675188	0.105425	1.96902	2.17917	2.1204	RCHY1	RCHY1	RCHY1
NDUFA13	0.000915835	-0.0115619	0.140944	-0.0838174	-0.11194	-1.35888	-1.33497	-1.03272	NDUFA13	NDUFA13	NDUFA13
HSPA4L	0.000915835	1.60739	1.88101	1.57756	1.62046	0.0787305	0.253018	-0.250687	HSPA4L	HSPA4L	HSPA4L
HSPA5	0.00093085	3.08726	3.27087	2.92566	3.03744	2.10158	2.00839	1.92321	HSPA5	HSPA5	HSPA5
BAG6;BAT3	0.00110706	0.470713	0.556514	0.634046	0.369106	-0.495106	-0.427516	-0.707711	BAG6	BAG6;BAT3	BAG6;BAT3
PRMT5	0.0012	0.575685	0.620802	0.577378	0.588372	0.133496	0.0526897	0.0754487	PRMT5	PRMT5	PRMT5
HSPH1	0.0012	2.11076	2.35905	2.04546	2.12486	1.23923	1.30242	1.23031	HSPH1	HSPH1	HSPH1
MAPRE2	0.0013737	0.0633494	0.0966292	-0.140021	-0.218411	-1.07121	-1.13003	-1.34469	MAPRE2	MAPRE2	MAPRE2
PSMD4	0.00189058	0.915604	0.926247	0.833479	0.905075	1.39216	1.48959	1.37311	PSMD4	PSMD4	PSMD4
HSPA6	0.00189058	3.78025	4.01887	3.65622	3.64208	2.57538	2.53667	2.18914	HSPA6	HSPA6	HSPA6
TSC22D3	0.00189058	0.255228	0.49836	0.270791	0.455557	-1.35582	-0.816131	-0.960477	TSC22D3	TSC22D3	TSC22D3
MAGED1	0.00189058	0.894118	1.09104	0.844915	0.607346	-1.19356	-0.579721	-0.92206	MAGED1	MAGED1	MAGED1
ZFYVE16	0.00189945	-0.848208	-0.839335	-0.840499	-0.822999	-1.29266	-1.45481	-1.34591	ZFYVE16	ZFYVE16	ZFYVE16
CDK1;CDC2	0.00226181	1.18182	1.33735	1.08828	1.18868	0.56678	0.558412	0.579162	CDK1	CDK1;CDC2	CDK1;CDC2
HSPA9	0.0024652	3.17918	3.37442	3.08279	3.07782	2.35734	2.45788	2.35121	HSPA9	HSPA9	HSPA9
ASNS	0.0024652	1.24729	1.35423	1.1489	1.15373	0.600331	0.448332	0.354462	ASNS	ASNS	ASNS
CASC4	0.0024745	-0.915411	-0.70477	-0.775974	-0.778109	-1.5711	-1.38144	-1.43725	CASC4	CASC4	CASC4
HSPA2	0.00250675	0.586283	0.670663	0.463157	0.266677	-0.539708	-0.400209	-0.400978	HSPA2	HSPA2	HSPA2
RTN3	0.00251563	-1.20094	-1.80116	-1.23895	-1.36415	-0.0500165	0.287846	0.309244	RTN3	RTN3	RTN3
COASY	0.00251563	-1.81309	-1.92861	-1.38087	-1.80744	-0.399511	-0.539431	-0.55664	COASY	COASY	COASY
ILVBL	0.00251563	-1.56225	-1.46779	-1.31649	-1.61552	-0.767379	-0.786675	-0.646295	ILVBL	ILVBL	ILVBL
METTL3	0.00251563	-0.574288	-0.474951	-0.633535	-0.575295	-1.30438	-1.45311	-1.14676	METTL3	METTL3	METTL3
NISCH	0.00251563	0.360779	0.576046	0.292083	0.262207	-0.547741	-0.596777	-0.356411	NISCH	NISCH	NISCH
CPSF1	0.00310334	-0.276232	-0.255535	-0.308446	-0.20424	-0.644712	-0.727941	-0.749723	CPSF1	CPSF1	CPSF1
YME1L1	0.00364188	-0.941522	-0.814552	-0.842962	-0.970698	-1.34383	-1.39666	-1.36531	YME1L1	YME1L1	YME1L1
HMOX1	0.00388076	-0.33067	-0.0440696	-0.21998	-0.343047	-0.969752	-1.34213	-1.14932	HMOX1	HMOX1	HMOX1
CAD	0.00394417	2.4609	2.64845	2.38794	2.49315	1.79234	1.94101	1.9032	CAD	CAD	CAD
BAG2	0.00394417	1.05974	1.19356	1.00651	0.910258	0.330278	0.479176	0.392966	BAG2	BAG2	BAG2
DARS	0.00414675	2.05141	2.11343	1.91395	2.02637	1.49779	1.56762	1.5493	DARS	DARS	DARS
GNAS	0.00432967	0.980591	1.17741	0.801216	0.6714	-0.17761	-0.354771	-0.0481624	GNAS	GNAS	GNAS
LMAN1	0.00456903	1.27079	1.30413	1.09251	1.05953	0.599	0.600627	0.505186	LMAN1	LMAN1	LMAN1
CUL2	0.00475097	-0.145294	0.0763611	-0.0124587	-0.025631	0.425207	0.540013	0.569417	CUL2	CUL2	CUL2
PSMB2	0.00475097	0.612298	0.810871	0.570172	0.46055	-0.0971927	-0.143207	-0.00290187	PSMB2	PSMB2	PSMB2
UMPS	0.00524223	0.463727	0.610791	0.312258	0.275379	-0.38886	-0.224771	-0.288801	UMPS	UMPS	UMPS
MAEA	0.00599868	-1.42919	-1.40974	-1.30928	-1.46059	-0.934515	-0.70332	-0.915823	MAEA	MAEA	MAEA
BABAM1	0.00599868	-0.650837	-0.759146	-0.735762	-0.840118	-1.37388	-1.42361	-1.17582	BABAM1	BABAM1	BABAM1
PUSL1	0.00599868	-0.552128	-0.440205	-0.469712	-0.463308	-1.63164	-1.17753	-1.2038	PUSL1	PUSL1	PUSL1
RBM12	0.00608883	-1.54496	-1.38422	-2.06452	-1.90231	-0.530344	-0.335567	-0.400242	RBM12	RBM12	RBM12
DCP1B	0.00613516	-0.635807	-0.428182	-0.584305	-0.569446	-1.45239	-1.41926	-1.07976	DCP1B	DCP1B	DCP1B
CDK4	0.00624819	0.0239909	0.238899	-0.0395611	0.109514	-1.67265	-0.872625	-1.41014	CDK4	CDK4	CDK4
MARS	0.00637858	1.86315	1.90186	1.8339	1.8791	1.45026	1.56968	1.51201	MARS	MARS	MARS
DDB1	0.00637858	1.10912	1.20691	0.964714	0.903173	0.442515	0.491084	0.347705	DDB1	DDB1	DDB1
MLF2	0.00656883	0.156278	0.243806	0.127098	0.0184981	-1.10005	-0.980691	-0.536977	MLF2	MLF2	MLF2
HK2	0.00692923	0.67372	1.00747	0.633349	0.34842	-1.52348	-0.892278	-0.689087	HK2	HK2	HK2
TUBB4B	0.0069657	3.43614	3.56699	3.34758	3.41711	2.91809	3.02467	2.99603	TUBB4B	TUBB4B	TUBB4B
TUBB	0.00698455	3.259	3.39935	3.2455	3.3744	2.85764	2.94256	2.90556	TUBB	TUBB	TUBB
SF3B3	0.00710512	1.69247	1.82035	1.59039	1.62831	1.24509	1.22632	1.19618	SF3B3	SF3B3	SF3B3
TUBA1B	0.00771621	4.55615	4.81056	4.43684	4.61097	3.91181	4.04283	3.95231	TUBA1B	TUBA1B	TUBA1B
MTR	0.00771621	-0.773297	-0.659179	-0.780018	-0.722805	-1.15273	-1.22664	-1.06074	MTR	MTR	MTR
CPVL	0.00785622	0.176559	0.310254	0.18888	0.0974835	-0.187995	-0.254764	-0.243281	CPVL	CPVL	CPVL
EDC3	0.00786943	0.288758	0.385879	0.240714	0.279801	-0.165716	-0.0521525	-0.059077	EDC3	EDC3	EDC3
USP24	0.00795679	-0.501882	-0.603724	-0.714889	-0.671115	-1.59844	-1.41859	-1.14239	USP24	USP24	USP24
PSME1	0.00819458	0.0312171	-0.0320952	0.0212914	0.027438	0.301963	0.293845	0.3186	PSME1	PSME1	PSME1
EPRS	0.00819458	2.46013	2.6297	2.38952	2.48507	1.9964	2.08959	2.02369	EPRS	EPRS	EPRS
CNOT6	0.00819458	-0.486321	-0.30991	-0.4851	-0.455795	-1.38338	-0.929971	-1.30238	CNOT6	CNOT6	CNOT6
DCP1A	0.0087142	0.244726	0.385879	0.175026	0.275189	-0.199534	-0.608864	-0.571496	DCP1A	DCP1A	DCP1A
ADRM1	0.0102206	-0.168225	-0.270012	-0.178978	-0.239572	0.100299	0.30056	0.170388	ADRM1	ADRM1	ADRM1
PRIM1	0.0102206	-0.373159	-0.332632	-0.295476	-0.410905	-1.12806	-1.98175	-1.63241	PRIM1	PRIM1	PRIM1
TBL2	0.0103235	-0.157001	-0.170291	-0.228022	-0.107375	0.14033	0.191062	0.311237	TBL2	TBL2	TBL2
LARS	0.0103235	2.18018	2.28342	2.04025	2.15567	1.70904	1.75537	1.76988	LARS	LARS	LARS
EML4	0.0103235	1.24425	1.35178	1.16856	1.25112	0.743369	0.761337	0.929639	EML4	EML4	EML4
VPS4A	0.0113157	0.0230756	0.158366	-0.0603876	0.0369962	-0.382957	-0.364933	-0.309721	VPS4A	VPS4A	VPS4A
EIF5B	0.0118481	2.01779	2.21364	1.99948	2.17288	1.70265	1.44603	1.56333	EIF5B	EIF5B	EIF5B
GTPBP1	0.0121832	-1.84918	-1.3164	-1.88294	-1.52222	-0.705868	-0.788465	-0.602767	GTPBP1	GTPBP1	GTPBP1
TUBB2A	0.01393	3.96081	4.13361	3.77718	3.95954	3.42908	3.48397	3.44608	TUBB2A	TUBB2A	TUBB2A
CCAR1	0.0143628	0.88405	1.03559	0.94491	0.976832	0.543525	0.580348	0.687701	CCAR1	CCAR1	CCAR1
VAT1	0.0146725	0.342135	0.633562	0.225884	0.355173	-0.323621	-0.154309	-0.177534	VAT1	VAT1	VAT1
SKIV2L	0.0150894	0.658979	0.877859	0.609082	0.72523	0.258559	0.272894	0.334149	SKIV2L	SKIV2L	SKIV2L
SF3A2	0.0155749	0.239861	0.277913	0.41151	0.42479	0.658336	0.859643	0.844315	SF3A2	SF3A2	SF3A2
THOC6	0.0155749	-1.82755	-1.89097	-1.64083	-1.44166	-1.05927	-1.09762	-1.03194	THOC6	THOC6	THOC6
ARL6IP4	0.0155749	0.0762602	0.0717481	0.159499	-0.140662	-0.418195	-0.361889	-0.48288	ARL6IP4	ARL6IP4	ARL6IP4
CXorf57	0.0155749	0.607673	0.92713	0.262656	0.370104	-0.533406	-0.666478	-0.293089	CXorf57	CXorf57	CXorf57
tr|D3W8N4|D3W8N4_SARS	0.0157897	4.20183	4.61484	4.1429	4.18699	4.92989	5.22429	5.04198	tr	tr|D3W8N4|D3W8N4_SARS	tr|D3W8N4|D3W8N4_SARS
PSMB1	0.0157897	0.825614	0.975224	0.642042	0.759373	0.244224	0.385078	0.29218	PSMB1	PSMB1	PSMB1
WDHD1	0.0159205	0.848304	0.959029	0.839057	0.8628	0.402174	0.510647	0.607141	WDHD1	WDHD1	WDHD1
EIF3J	0.0159879	-0.60035	-0.632924	-0.581655	-0.663363	-0.259358	-0.313049	-0.39171	EIF3J	EIF3J	EIF3J
APOL2	0.0164215	-0.0192698	0.241696	-0.0233369	-0.132102	-0.649238	-0.901142	-1.31425	APOL2	APOL2	APOL2
POLR1B	0.0164387	-0.342231	-0.440156	-0.495559	-0.389126	-1.01582	-0.920839	-1.43764	POLR1B	POLR1B	POLR1B
ANAPC7	0.0164387	0.187399	0.321983	0.269304	0.122734	-1.08874	-0.348415	-0.794334	ANAPC7	ANAPC7	ANAPC7
NUP88	0.0164876	-0.220495	0.0156059	-0.164334	-0.249605	-0.740484	-0.561098	-0.569893	NUP88	NUP88	NUP88
GNB2L1	0.0166829	1.48546	1.56383	1.16605	1.24779	0.714389	0.415026	0.0963682	GNB2L1	GNB2L1	GNB2L1
PSMD8	0.0184152	0.345315	0.412429	0.250522	0.480047	0.684565	0.778751	0.859431	PSMD8	PSMD8	PSMD8
PSMD7	0.0184152	0.833129	0.732989	0.595462	0.771261	1.07098	1.15962	1.08569	PSMD7	PSMD7	PSMD7
PSMA1	0.0189424	0.629399	0.668847	0.444469	0.585995	0.894439	0.957592	1.01873	PSMA1	PSMA1	PSMA1
SGPL1	0.0210371	-0.644285	-0.696918	-0.638649	-0.699599	-0.445533	-0.338521	-0.232626	SGPL1	SGPL1	SGPL1
CDKN2AIP	0.0212412	-0.281821	-0.131914	-0.168007	-0.160253	0.0554309	0.234888	0.25151	CDKN2AIP	CDKN2AIP	CDKN2AIP
HSPD1	0.0212412	2.81103	2.85697	2.65073	2.73805	2.45636	2.42207	2.29625	HSPD1	HSPD1	HSPD1
TLE1	0.0212412	-0.851484	-0.828047	-0.656732	-0.99243	-1.40432	-1.19463	-1.44098	TLE1	TLE1	TLE1
IARS	0.0213109	2.06673	2.23592	2.00934	2.15063	1.69537	1.77538	1.7976	IARS	IARS	IARS
PSMD2	0.0221255	1.1584	1.24499	1.02152	1.14954	1.43996	1.54165	1.4751	PSMD2	PSMD2	PSMD2
PSMC1	0.0228912	1.44075	1.56874	1.38338	1.43505	1.74339	1.84723	1.74563	PSMC1	PSMC1	PSMC1
LRRC59	0.0237136	1.01672	0.946908	0.953231	0.942499	1.15788	1.26375	1.28544	LRRC59	LRRC59	LRRC59
PSMB6	0.02717	-0.00351674	-0.0836734	-0.0496954	0.0747532	0.266858	0.372454	0.576737	PSMB6	PSMB6	PSMB6
BCCIP	0.02717	-0.0759711	-0.122197	-0.162475	0.0457935	-0.44327	-0.670686	-0.402451	BCCIP	BCCIP	BCCIP
CARS	0.0276874	0.139658	0.134025	0.199339	0.104331	-0.0636856	-0.105514	-0.0886587	CARS	CARS	CARS
PRIM2	0.0276874	0.0892673	0.284342	0.168472	0.163011	-0.189237	-0.0622696	-0.226216	PRIM2	PRIM2	PRIM2
COPS6	0.0276874	0.433522	0.601516	-0.0425363	0.404057	-0.362498	-0.468477	-0.382658	COPS6	COPS6	COPS6
MAGED2	0.0277124	1.24237	1.4462	1.1793	1.2398	0.726549	0.92245	0.917858	MAGED2	MAGED2	MAGED2
FLOT2	0.0279035	-0.581562	-0.600387	-0.524056	-0.534162	-0.824141	-0.9819	-0.788443	FLOT2	FLOT2	FLOT2
TRPV1;SHPK	0.0285356	-0.574577	-0.302795	-0.635673	-0.545147	-1.21083	-0.861076	-1.1912	TRPV1	TRPV1;SHPK	TRPV1;SHPK
PSMD13	0.0290315	0.937186	1.0402	0.778158	0.899131	1.20852	1.27037	1.30043	PSMD13	PSMD13	PSMD13
KARS	0.0290315	1.90231	1.95987	1.79517	1.86441	1.51909	1.61431	1.63666	KARS	KARS	KARS
SON	0.0292855	-0.305041	-0.282477	-0.196643	-0.242805	-0.00647951	-0.0417668	0.105897	SON	SON	SON
TRIP13	0.0292855	1.00781	1.01802	0.948861	0.958192	0.705246	0.758517	0.78944	TRIP13	TRIP13	TRIP13
POLR2B	0.0292855	0.904379	1.01154	0.805028	0.835743	0.55888	0.608416	0.591419	POLR2B	POLR2B	POLR2B
SNX4	0.0292855	-0.899947	-0.929584	-1.04263	-1.01506	-1.38733	-1.63625	-1.26582	SNX4	SNX4	SNX4
MMS19	0.0292855	-0.713175	-0.515192	-0.590487	-0.56336	-1.2616	-0.864881	-1.1507	MMS19	MMS19	MMS19
EPB41	0.0293941	0.509927	0.577174	0.452233	0.564976	0.731741	0.919406	0.973947	EPB41	EPB41	EPB41
RDH13	0.0294018	-0.309473	-0.402614	-0.80884	-0.59484	-1.38187	-1.12206	-1.08859	RDH13	RDH13	RDH13
UBL4A	0.0299971	-0.196359	-0.0259608	-0.283901	-0.240665	-1.52704	-1.2047	-0.675184	UBL4A	UBL4A	UBL4A
QPRT	0.0319304	-0.573854	-0.11994	-0.214123	-0.402488	-0.794584	-1.3313	-1.19626	QPRT	QPRT	QPRT
FXR1_1	0.0319448	-1.36777	-1.53655	-0.674491	-1.81495	-0.314301	0.0226069	0.123091	FXR1	FXR1_1	FXR1_1
BPTF	0.0319448	-0.324648	-0.164844	-0.328482	-0.143562	0.0311993	0.0991121	0.0860167	BPTF	BPTF	BPTF
TRMT1L	0.0319448	-0.663941	-0.576438	-0.495606	-0.701358	-0.286874	-0.357547	-0.282521	TRMT1L	TRMT1L	TRMT1L
SAMM50	0.0319448	-0.837513	-0.722045	-0.804099	-0.798984	-0.497236	-0.570186	-0.580072	SAMM50	SAMM50	SAMM50
IKBKAP	0.0319448	0.559643	0.760029	0.590673	0.637827	0.333739	0.312244	0.388461	IKBKAP	IKBKAP	IKBKAP
RBM4;RBM4B	0.0319448	0.464354	0.63577	0.540002	0.568067	0.173172	0.337089	0.24458	RBM4	RBM4;RBM4B	RBM4;RBM4B
CSNK1E	0.0319448	-0.0231237	0.146392	0.122635	0.0658133	-0.290247	-0.344699	-0.136042	CSNK1E	CSNK1E	CSNK1E
COPS7A	0.0319448	-0.0786207	0.169899	-0.0156664	0.113319	-1.52757	-0.540774	-0.950775	COPS7A	COPS7A	COPS7A
CCT4	0.0328982	1.65407	1.61688	1.53819	1.58489	1.41453	1.33667	1.31632	CCT4	CCT4	CCT4
HSP90AB1	0.0328982	3.16983	3.34821	3.03398	3.06507	2.80146	2.76059	2.74474	HSP90AB1	HSP90AB1	HSP90AB1
TP53BP1	0.0340019	0.427982	0.702218	0.37511	0.464592	0.0610672	0.150414	0.0840244	TP53BP1	TP53BP1	TP53BP1
PHGDH	0.034734	1.89514	1.87674	1.76719	1.81215	1.65356	1.47939	1.51192	PHGDH	PHGDH	PHGDH
POLRMT	0.0349809	-1.80307	-1.49577	-1.3091	-1.6371	-1.1214	-0.861747	-0.711306	POLRMT	POLRMT	POLRMT
PSMC6	0.0349809	1.41166	1.51417	1.39547	1.44599	1.66346	1.71539	1.64281	PSMC6	PSMC6	PSMC6
CEBPZ	0.0349809	-0.968066	-0.998584	-0.865276	-0.887718	-0.730454	-0.428277	-0.507655	CEBPZ	CEBPZ	CEBPZ
XRCC1	0.0349809	-0.484298	-0.265105	-0.337362	-0.353651	-0.134206	0.0119078	-0.0147259	XRCC1	XRCC1	XRCC1
NAT10	0.0349809	-0.474567	-0.458805	-0.484123	-0.497879	-0.286164	-0.167515	-0.291184	NAT10	NAT10	NAT10
FASN	0.0349809	2.89427	3.01033	2.7418	2.79331	2.48591	2.57553	2.48855	FASN	FASN	FASN
CCT7	0.0349809	1.68977	1.68093	1.59746	1.57552	1.43233	1.36922	1.25014	CCT7	CCT7	CCT7
ATP6V1A	0.0352718	0.298248	0.469111	0.182185	0.288218	0.0389215	-0.100142	-0.0714641	ATP6V1A	ATP6V1A	ATP6V1A
SCFD1	0.0352718	-0.715439	-0.612607	-0.621309	-0.618236	-1.78946	-1.1718	-1.15503	SCFD1	SCFD1	SCFD1
CDC23	0.0356555	0.16519	0.33116	-0.211194	0.123257	-0.580582	-1.24888	-0.617623	CDC23	CDC23	CDC23
RPS18	0.0358665	1.38834	1.31684	1.43401	1.41227	1.55939	1.6897	1.66853	RPS18	RPS18	RPS18
RBM26	0.0358665	-0.955926	-0.974194	-0.901026	-0.97008	-0.793829	-0.677266	-0.684626	RBM26	RBM26	RBM26
ARCN1	0.0361124	0.765251	0.898814	0.781506	0.790092	0.554797	0.563023	0.607444	ARCN1	ARCN1	ARCN1
STRAP	0.0366392	1.38261	1.44581	1.23374	1.22187	1.01165	1.03956	0.883686	STRAP	STRAP	STRAP
RBM14	0.0366392	0.238319	0.131865	0.227046	0.258735	-0.0675911	-0.209908	0.0131234	RBM14	RBM14	RBM14
SSRP1	0.0367394	1.16992	1.3053	1.12314	1.14512	0.857515	0.826919	0.981266	SSRP1	SSRP1	SSRP1
KIF2A	0.0370049	0.129878	0.138638	0.191669	0.285936	0.429379	0.409475	0.541827	KIF2A	KIF2A	KIF2A
MAP1B	0.0370049	0.465462	0.482557	0.437915	0.477099	0.201176	0.235425	0.316997	MAP1B	MAP1B	MAP1B
TBCE	0.0370049	-0.16124	-0.257743	-0.197759	-0.259782	-0.41176	-0.43244	-0.451999	TBCE	TBCE	TBCE
MCM4	0.0370049	0.939402	1.19606	0.95788	0.943165	0.676488	0.702291	0.647638	MCM4	MCM4	MCM4
SH3GLB2	0.0370049	-0.33698	-0.106346	-0.352656	-0.560792	-0.745188	-0.814922	-1.03554	SH3GLB2	SH3GLB2	SH3GLB2
LONP1	0.0373237	-0.848256	-0.799044	-0.786387	-0.822856	-1.11399	-1.6101	-1.23135	LONP1	LONP1	LONP1
LMNA	0.0373455	0.835779	0.80405	0.697456	0.762892	1.13911	0.989017	1.00145	LMNA	LMNA	LMNA
CCT6A	0.0375304	1.55136	1.55814	1.49286	1.49126	1.36483	1.24517	1.1708	CCT6A	CCT6A	CCT6A
C11orf31;SELH	0.0377611	-1.44726	-1.51127	-0.551298	-1.17042	-0.257317	-0.0467358	-0.0910409	C11orf31	C11orf31;SELH	C11orf31;SELH
RNF126	0.0384721	0.754412	0.86294	0.632559	0.714721	-0.877974	0.0541222	0.00532732	RNF126	RNF126	RNF126
HSPBP1	0.0392546	0.739141	0.742607	0.582677	0.52974	0.0979472	-1.05818	-1.26167	HSPBP1	HSPBP1	HSPBP1
PCBP1	0.0392648	2.24059	2.27223	2.17679	2.19067	2.00252	2.04979	1.95651	PCBP1	PCBP1	PCBP1
PABPC1;PABPC3	0.039332	1.64863	1.5256	1.49407	1.51109	1.77698	1.86948	1.75641	PABPC1	PABPC1;PABPC3	PABPC1;PABPC3
PSMD12	0.039332	0.713946	0.735786	0.646133	0.652474	0.949559	0.991614	0.844185	PSMD12	PSMD12	PSMD12
MYCBP2	0.0394904	-0.898647	-0.835605	-0.817998	-0.806831	-0.688959	-0.566291	-0.563093	MYCBP2	MYCBP2	MYCBP2
HSP90AA1	0.0394904	3.46138	3.61336	3.29277	3.33218	3.11545	3.0517	2.94111	HSP90AA1	HSP90AA1	HSP90AA1
EIF3I	0.0394904	1.70017	1.96821	1.80349	1.81024	1.45607	1.51197	1.56381	EIF3I	EIF3I	EIF3I
POLD1	0.0394904	-0.00289047	0.131227	-0.055181	0.0417515	-0.304848	-0.21622	-0.190744	POLD1	POLD1	POLD1
ADD1	0.0394904	0.735431	0.906126	0.665658	0.75224	0.293664	0.505454	0.468111	ADD1	ADD1	ADD1
KPRP	0.0394904	-0.484683	-0.431175	-0.344614	0.0171666	-1.10951	-0.823875	-0.820754	KPRP	KPRP	KPRP
DNAJA1	0.0415491	1.92953	2.20657	1.92399	1.9966	1.57829	1.7478	1.62678	DNAJA1	DNAJA1	DNAJA1
SNX1	0.0420403	-0.981025	-0.765722	-1.11603	-0.795941	-0.540418	-0.555144	-0.390064	SNX1	SNX1	SNX1
LMNB2	0.042112	-0.022353	-0.0760667	-0.0248709	0.0157876	0.273782	0.113795	0.269484	LMNB2	LMNB2	LMNB2
HSDL2	0.042112	-0.739912	-0.579187	-0.63307	-0.734835	-0.483878	-0.373931	-0.34554	HSDL2	HSDL2	HSDL2
NBN	0.0426898	0.0505832	0.0833298	0.0595508	0.180749	0.253234	0.394389	0.420642	NBN	NBN	NBN
RPS27A;UBC;UBB;UBA52	0.0430591	2.86243	2.98397	2.49672	2.65265	2.27706	2.20652	2.28819	RPS27A	RPS27A;UBC;UBB;UBA52	RPS27A;UBC;UBB;UBA52
POLA2	0.0441003	0.00395031	0.123032	-0.0845612	-0.130675	-1.03348	-0.477251	-0.476384	POLA2	POLA2	POLA2
GART	0.0444348	1.84137	1.90078	1.66673	1.79099	1.51483	1.52755	1.55051	GART	GART	GART
TCP1	0.0450712	1.9384	1.99785	1.79759	1.88476	1.67868	1.66378	1.6309	TCP1	TCP1	TCP1
MAP4K4	0.0450712	1.10002	1.35124	1.08344	1.1445	-0.489381	0.455719	0.478549	MAP4K4	MAP4K4	MAP4K4
LARP1	0.0452548	0.381397	0.303482	0.338384	0.307858	0.494085	0.523853	0.546852	LARP1	LARP1	LARP1
ILF2	0.0454611	1.75297	1.80445	1.63888	1.65161	1.38413	1.52997	1.41793	ILF2	ILF2	ILF2
SAP130	0.0471999	-0.64549	-0.641169	-0.688948	-0.69627	-0.50771	-0.271148	-0.1253	SAP130	SAP130	SAP130
PSMD6	0.0471999	0.864973	0.918886	0.729625	0.764413	1.0365	1.09055	1.07599	PSMD6	PSMD6	PSMD6
HN1L	0.0471999	-0.390165	-0.69152	-0.446654	-0.540296	-0.0565848	-0.228441	-0.208372	HN1L	HN1L	HN1L
STT3A	0.0472201	-1.16707	-0.857296	-1.03714	-0.926046	-0.712081	-0.674491	-0.526062	STT3A	STT3A	STT3A
SNRPD3	0.0472201	0.105454	-0.0128087	0.0809352	0.176849	0.395739	0.287398	0.321198	SNRPD3	SNRPD3	SNRPD3
NAA15	0.0472201	0.209607	0.23561	0.209427	0.272573	0.398179	0.404954	0.421768	NAA15	NAA15	NAA15
CCT2	0.0472201	1.69887	1.61541	1.54172	1.62232	1.4456	1.38829	1.32585	CCT2	CCT2	CCT2
TUBA1C	0.0472201	1.59183	1.67077	1.41913	1.69664	1.24358	1.34724	1.11584	TUBA1C	TUBA1C	TUBA1C
PPP3CA	0.0472201	-0.589415	-0.520836	-0.308028	-0.373861	-1.62072	-0.956651	-0.959048	PPP3CA	PPP3CA	PPP3CA
MKRN2	0.0473828	-0.351674	-0.217943	-1.26819	-1.31422	0.420547	0.543416	0.41055	MKRN2	MKRN2	MKRN2
CCT5	0.0481245	1.6613	1.69786	1.48115	1.56525	1.40184	1.28438	1.19614	CCT5	CCT5	CCT5
SIAH1	0.0497726	0.96267	0.956576	0.960483	0.798366	1.1475	1.12206	1.21861	SIAH1	SIAH1	SIAH1
EPB41L2	0.0508838	1.09852	1.2872	1.0503	1.16162	1.3757	1.41264	1.50547	EPB41L2	EPB41L2	EPB41L2
AIMP1	0.0509658	1.34079	1.3745	1.14541	1.30423	0.982978	1.04833	1.04745	AIMP1	AIMP1	AIMP1
PSMD1	0.0528705	1.40968	1.55255	1.34503	1.51837	1.67345	1.7585	1.70829	PSMD1	PSMD1	PSMD1
METAP2	0.0529904	-1.34002	-1.80057	-1.48645	-1.5857	-1.00969	-1.20819	-1.11536	METAP2	METAP2	METAP2
IPO9	0.0546529	-0.852977	-0.740693	-0.666867	-0.726656	-0.515077	-0.552682	-0.504146	IPO9	IPO9	IPO9
NUP210	0.0546529	1.3763	1.6292	1.37097	1.44927	1.01449	1.13379	1.22814	NUP210	NUP210	NUP210
HSPB1	0.0550908	1.52728	1.72828	1.45502	1.55308	1.22658	0.150727	0.207506	HSPB1	HSPB1	HSPB1
CTPS2	0.0554398	-1.22286	-0.92237	-0.882895	-1.21117	-0.74652	-0.594673	-0.610996	CTPS2	CTPS2	CTPS2
DNAJC7	0.0554745	0.872295	0.994707	0.81837	0.914158	0.609784	0.727449	0.664832	DNAJC7	DNAJC7	DNAJC7
FARSA	0.0554745	0.493836	0.557986	0.400538	0.440768	0.23202	0.236096	0.305823	FARSA	FARSA	FARSA
PANK4	0.0554745	-0.25465	-0.16823	-0.270652	-0.286982	-0.437012	-0.499455	-0.405353	PANK4	PANK4	PANK4
EEF1E1;EEF1E1-BLOC1S5	0.0559438	-0.05357	0.103254	-0.194179	0.00637209	-0.319316	-0.363098	-0.296208	EEF1E1	EEF1E1;EEF1E1-BLOC1S5	EEF1E1;EEF1E1-BLOC1S5
POM121C;POM121	0.0562493	-1.17955	-1.17962	-1.48217	-1.80449	-0.878152	-0.755517	-0.724775	POM121C	POM121C;POM121	POM121C;POM121
PSMD11	0.0562493	1.48739	1.69786	1.50379	1.52136	1.78617	1.88805	1.77162	PSMD11	PSMD11	PSMD11
CDC73	0.0562493	0.407941	0.461406	0.383291	0.427691	0.551202	0.763262	0.879441	CDC73	CDC73	CDC73
PABPN1	0.0562493	-0.0184026	0.00525106	0.0892565	0.081791	0.261977	0.353697	0.188015	PABPN1	PABPN1	PABPN1
SLFN11	0.0562493	1.40597	1.56702	1.38482	1.43229	1.0961	1.25197	1.22489	SLFN11	SLFN11	SLFN11
ASNA1	0.0562493	-0.4539	-0.302647	-0.609036	-0.575153	-0.818016	-0.842274	-0.747341	ASNA1	ASNA1	ASNA1
CDKN2A;CDKN2B	0.0562493	0.063494	0.340582	0.187439	-0.192256	-0.427071	-0.457554	-1.05412	CDKN2A	CDKN2A;CDKN2B	CDKN2A;CDKN2B
PSAT1	0.0562493	0.13142	-0.153998	-0.224815	-0.317606	-0.53709	-1.41062	-0.937782	PSAT1	PSAT1	PSAT1
RARS	0.0578965	1.91758	2.03746	1.83989	1.94125	1.66448	1.75326	1.69703	RARS	RARS	RARS
DDX42	0.0582678	0.259371	0.25843	0.382036	0.364493	0.469055	0.646378	0.556553	DDX42	DDX42	DDX42
TRAPPC8	0.0582678	-0.100155	0.0295433	-0.0860488	-0.0440816	-0.412914	-0.331717	-0.185373	TRAPPC8	TRAPPC8	TRAPPC8
MRPS31	0.0596457	-1.25177	-0.639647	-0.43387	-0.693084	-0.0721179	-0.0714915	-0.0250774	MRPS31	MRPS31	MRPS31
RPL23	0.0596457	2.0095	2.1227	2.02003	1.99237	2.16189	2.37999	2.41912	RPL23	RPL23	RPL23
PSMC3	0.0596457	1.23134	1.42353	1.33978	1.16343	1.55375	1.67559	1.51842	PSMC3	PSMC3	PSMC3
AP1G1	0.0596457	-0.239186	-0.0293961	-0.105341	-0.0107945	0.134295	0.19048	0.141152	AP1G1	AP1G1	AP1G1
CCT8	0.0596457	1.72643	1.70331	1.6075	1.67006	1.54967	1.41174	1.3414	CCT8	CCT8	CCT8
SRP72	0.0600906	-0.220061	-0.0620802	0.0335642	-0.0554943	0.200643	0.140386	0.191437	SRP72	SRP72	SRP72
CPD	0.0600906	0.109838	0.286011	0.0254288	0.0788428	-0.189459	-0.0945908	-0.150204	CPD	CPD	CPD
HNRNPLL;HNRPLL	0.0604069	-0.0888337	-0.180744	-0.0750777	-0.105853	0.026495	0.0832649	0.160209	HNRNPLL	HNRNPLL;HNRPLL	HNRNPLL;HNRPLL
TIPRL	0.0604069	-1.1335	-1.12289	-1.08637	-1.16971	-0.911925	-1.01046	-0.877925	TIPRL	TIPRL	TIPRL
CTDP1	0.061101	-1.44519	-1.34933	-1.38738	-1.46182	-0.958835	-1.14986	-1.25521	CTDP1	CTDP1	CTDP1
PSMC4	0.0615716	1.54823	1.65624	1.42225	1.54951	1.74974	1.87033	1.76733	PSMC4	PSMC4	PSMC4
POLR3E	0.0615716	-0.612249	-0.626495	-0.648411	-0.612101	-0.393741	-0.46418	-0.159733	POLR3E	POLR3E	POLR3E
PRRC2C	0.0615716	0.304029	0.171224	0.273116	0.313707	0.453522	0.467537	0.454035	PRRC2C	PRRC2C	PRRC2C
CCAR2	0.0615716	1.23688	1.3374	1.15104	1.22401	0.992963	1.01883	1.06204	CCAR2	CCAR2	CCAR2
PACSIN2	0.0615716	-0.261684	-0.0660553	-0.0429547	-0.221216	-0.422455	-0.362829	-0.431426	PACSIN2	PACSIN2	PACSIN2
STAT1	0.0615716	0.452599	0.62679	0.307981	0.38594	-0.194962	-0.187615	0.248565	STAT1	STAT1	STAT1
CCT3	0.0632776	1.9595	1.94348	1.76128	1.86545	1.68356	1.66839	1.59083	CCT3	CCT3	CCT3
C17orf85	0.0638529	-1.123	-0.826428	-0.792198	-0.846157	-0.57539	-0.473536	-0.631872	C17orf85	C17orf85	C17orf85
PGLS	0.0638529	0.226179	0.0908874	0.128074	0.092538	0.509086	0.371111	0.282911	PGLS	PGLS	PGLS
SEC22B	0.0638529	-0.410206	-0.46543	-0.435776	-0.626843	-0.306978	-0.212147	-0.186283	SEC22B	SEC22B	SEC22B
GMPPA	0.0638529	-0.674009	-0.580659	-0.786154	-0.76584	-0.853743	-1.32808	-1.22814	GMPPA	GMPPA	GMPPA
ACTR2	0.0638529	-0.401679	-0.404037	-0.48073	-0.602924	-0.741816	-1.21213	-1.63085	ACTR2	ACTR2	ACTR2
IQSEC1	0.0659794	-1.5793	-1.67293	-1.39212	-1.76112	-1.30602	-0.281221	-0.149382	IQSEC1	IQSEC1	IQSEC1
SLC3A2	0.0659824	-0.0948555	-0.100212	-0.100135	-0.229348	-0.332763	-0.425367	-0.283344	SLC3A2	SLC3A2	SLC3A2
SHC1;SHC2	0.0663765	-1.80091	-1.48821	-1.75059	-1.61785	-1.43699	-0.784168	-0.647551	SHC1	SHC1;SHC2	SHC1;SHC2
PPP6C	0.0663765	-0.278111	-0.105414	-0.152619	-0.100717	-0.473005	-0.375767	-0.3309	PPP6C	PPP6C	PPP6C
MLLT4	0.0666311	0.154351	0.31045	0.193761	0.259449	0.378785	0.449541	0.473872	MLLT4	MLLT4	MLLT4
IGF2R	0.0666311	0.572746	0.751539	0.588535	0.584426	0.359214	0.360725	0.465772	IGF2R	IGF2R	IGF2R
RAB3GAP1	0.0675586	-0.580888	-0.616386	-1.09674	-0.60882	-1.64336	-1.36255	-1.08673	RAB3GAP1	RAB3GAP1	RAB3GAP1
COA7	0.0677333	-1.1136	-0.997701	-0.993769	-0.987151	-1.16565	-1.26536	-1.22247	COA7	COA7	COA7
THUMPD3	0.0685713	-0.669047	-0.334203	-0.481427	-0.541913	-1.11221	-1.54792	-0.789136	THUMPD3	THUMPD3	THUMPD3
PABPC4	0.0707597	0.505784	0.331553	0.344102	0.302294	0.538954	0.631515	0.628884	PABPC4	PABPC4	PABPC4
QARS	0.0714108	1.81112	1.93617	1.69332	1.81519	1.44178	1.62282	1.58546	QARS	QARS	QARS
SNX9	0.0715286	-1.03243	-0.984598	-1.10608	-1.13732	-1.31476	-1.27239	-1.21272	SNX9	SNX9	SNX9
H2AFY	0.0720074	0.343243	0.370028	0.35433	0.22873	0.475401	0.538402	0.520951	H2AFY	H2AFY	H2AFY
NCKAP1	0.0720074	-0.564894	-0.621244	-0.806748	-0.618759	-0.459912	-0.412878	-0.3377	NCKAP1	NCKAP1	NCKAP1
ZMPSTE24	0.0720074	-1.10069	-1.20009	-0.968247	-1.0619	-0.827248	-0.901723	-0.836866	ZMPSTE24	ZMPSTE24	ZMPSTE24
VPS11	0.0724632	-0.692219	-0.617367	-0.603272	-0.685571	-1.65441	-1.31348	-0.845095	VPS11	VPS11	VPS11
TMPO	0.0733395	0.534062	0.669681	0.684811	0.706113	0.77945	0.911706	0.973817	TMPO	TMPO	TMPO
SUPT5H	0.0733395	0.462379	0.640727	0.555622	0.506534	0.779051	0.717601	0.725382	SUPT5H	SUPT5H	SUPT5H
GEMIN5	0.0733395	1.44716	1.56629	1.39756	1.43558	1.24154	1.27494	1.29203	GEMIN5	GEMIN5	GEMIN5
MCM7	0.0733395	0.829757	0.866866	0.731299	0.773353	0.661177	0.589659	0.598349	MCM7	MCM7	MCM7
TARS	0.0733395	0.892288	1.02499	0.861139	0.88068	0.720779	0.686354	0.749593	TARS	TARS	TARS
NOMO1;NOMO3;NOMO2	0.0733395	0.468352	0.615993	0.617264	0.528741	0.201531	0.42398	0.310371	NOMO1	NOMO1;NOMO3;NOMO2	NOMO1;NOMO3;NOMO2
IGBP1	0.0733395	-0.160517	0.115082	0.00934404	-0.0935366	-0.352335	-0.306111	-0.233839	IGBP1	IGBP1	IGBP1
MAD2L1	0.0733395	-0.297622	-0.107279	-0.27107	-0.315371	-0.410029	-0.952264	-0.718409	MAD2L1	MAD2L1	MAD2L1
C15orf38-AP3S2;ARPIN	0.0733395	-0.68692	-0.324437	-0.544743	-0.415898	-1.65161	-1.09399	-0.822486	C15orf38	C15orf38-AP3S2;ARPIN	C15orf38-AP3S2;ARPIN
XAB2	0.0737544	0.0493307	0.173236	0.150202	0.105092	0.265039	0.287533	0.330207	XAB2	XAB2	XAB2
MRPL11	0.0737544	-0.829709	-0.770433	-0.734506	-0.727893	-0.632019	-0.435977	-0.583926	MRPL11	MRPL11	MRPL11
RAB5C;RAB5B;RAB5A	0.0737544	-0.752774	-0.921928	-0.775323	-0.769739	-0.533228	-0.557517	-0.668774	RAB5C	RAB5C;RAB5B;RAB5A	RAB5C;RAB5B;RAB5A
RUVBL2	0.0737544	1.46624	1.50092	1.3672	1.39482	1.19804	1.27874	1.26465	RUVBL2	RUVBL2	RUVBL2
DYNC1I2	0.0737544	0.881015	1.08613	0.830504	0.833698	0.590479	0.687204	0.666565	DYNC1I2	DYNC1I2	DYNC1I2
WDR18	0.0737544	0.492777	0.649413	0.575611	0.408289	0.292377	0.343222	0.248435	WDR18	WDR18	WDR18
AIFM1	0.0737544	1.06745	1.0747	0.795638	0.876163	0.635303	0.668671	0.710613	AIFM1	AIFM1	AIFM1
AURKB	0.0737544	-0.167647	-0.180401	-0.269908	-0.317844	-1.15056	-1.29835	-0.409251	AURKB	AURKB	AURKB
RNASEH2A	0.0737544	-0.447878	-0.148993	-0.398911	-0.396924	-1.35994	-1.59528	-0.569763	RNASEH2A	RNASEH2A	RNASEH2A
PSMD14	0.0745346	0.334668	0.513426	0.204081	0.36126	0.564428	0.77029	0.617493	PSMD14	PSMD14	PSMD14
CSTF3	0.0746087	-0.638456	-0.44418	-0.542977	-0.540391	-1.55344	-0.785242	-1.0665	CSTF3	CSTF3	CSTF3
DBN1	0.0758032	-0.412903	-0.415619	-0.401887	-0.40244	-0.178053	-0.242453	-0.308248	DBN1	DBN1	DBN1
RPS2	0.0759555	1.28298	1.3292	1.45469	1.31517	1.49513	1.57675	1.55514	RPS2	RPS2	RPS2
EIF3B	0.076504	2.00603	2.19057	1.91009	2.03146	1.68467	1.80564	1.82601	EIF3B	EIF3B	EIF3B
WDR77	0.0782717	-0.046103	-0.228445	-0.137511	-0.234769	-0.297614	-0.879385	-0.937392	WDR77	WDR77	WDR77
CNOT2	0.0794044	-0.637878	-0.635378	-1.24922	-0.690944	-1.34272	-1.35485	-1.31728	CNOT2	CNOT2	CNOT2
EIF3G	0.0797813	1.36151	1.54258	1.36637	1.35754	1.15207	1.25748	1.15269	EIF3G	EIF3G	EIF3G
EMD	0.0805828	-1.91416	-0.191688	-2.07052	-1.73906	0.0157994	0.0588674	0.00909543	EMD	EMD	EMD
FEN1	0.0805828	-1.37779	-1.87394	-1.45107	-0.743205	-0.474691	-0.658957	-0.459579	FEN1	FEN1	FEN1
STAG2	0.0805828	0.0627713	-0.0419103	-0.108595	0.0649097	0.342926	0.157935	0.192606	STAG2	STAG2	STAG2
PCBP2;PCBP3	0.0810228	1.56331	1.65693	1.50476	1.50686	1.35506	1.37544	1.39766	PCBP2	PCBP2;PCBP3	PCBP2;PCBP3
PHF5A	0.0814051	0.279123	0.197773	0.123378	0.197868	0.399822	0.350474	0.371223	PHF5A	PHF5A	PHF5A
PDHB	0.0814051	0.198527	0.328117	0.411091	0.243423	0.137978	0.049377	0.0450007	PDHB	PDHB	PDHB
FAF1	0.0817684	0.884869	0.947889	0.83227	0.833555	0.705024	0.701664	0.728067	FAF1	FAF1	FAF1
NUP214	0.0823409	0.200984	0.25686	0.22249	0.238811	-0.081349	0.15413	-0.0462134	NUP214	NUP214	NUP214
SENP3;SENP3-EIF4A1	0.0828964	-0.39161	-0.32694	-0.333085	-0.254979	-0.243248	0.103857	0.12556	SENP3	SENP3;SENP3-EIF4A1	SENP3;SENP3-EIF4A1
NOP2	0.0828964	0.750269	0.751392	0.795638	0.774542	0.858447	0.959069	0.968403	NOP2	NOP2	NOP2
SNRPD1	0.0829213	-0.28341	-0.362421	-0.216215	-0.26311	-0.0327082	-0.0845184	-0.161725	SNRPD1	SNRPD1	SNRPD1
CLTC	0.0829213	2.65398	2.80068	2.53228	2.65431	2.36342	2.47422	2.43346	CLTC	CLTC	CLTC
GATAD2B	0.0833117	-0.367908	-0.477208	-0.457021	-0.512525	-0.221857	-0.333821	-0.253329	GATAD2B	GATAD2B	GATAD2B
PTPRF	0.0833117	-0.7178	-0.411742	-0.388591	-0.488273	-1.46548	-0.670059	-1.35751	PTPRF	PTPRF	PTPRF
MDC1	0.0833978	-1.47371	-0.353587	-1.43154	-1.58499	-0.400931	-0.135283	-0.0547025	MDC1	MDC1	MDC1
PSMC5	0.0833978	1.68461	1.84371	1.6756	1.68989	1.88039	2.00682	1.90207	PSMC5	PSMC5	PSMC5
AKAP8L	0.0833978	-0.0512095	-0.00608534	-0.160057	-0.0629601	0.025563	0.234127	0.316348	AKAP8L	AKAP8L	AKAP8L
NKRF	0.0833978	0.120051	0.264663	0.210543	0.340241	0.367823	0.555547	0.48994	NKRF	NKRF	NKRF
PSMA6	0.0833978	0.294972	0.32959	0.190972	0.344901	0.410961	0.508632	0.628191	PSMA6	PSMA6	PSMA6
PES1	0.0833978	-0.518984	-0.560587	-0.487238	-0.359785	-0.298146	-0.280057	-0.283994	PES1	PES1	PES1
OGFR	0.0833978	-0.616007	-0.716941	-0.595043	-0.587088	-0.473892	-0.486876	-0.381618	OGFR	OGFR	OGFR
GRWD1	0.0833978	-0.427837	-0.36674	-0.307331	-0.354507	-0.227804	-0.172126	-0.213136	GRWD1	GRWD1	GRWD1
HCFC1	0.0833978	1.34946	1.5071	1.2746	1.35279	0.996203	1.15823	1.20142	HCFC1	HCFC1	HCFC1
RAF1	0.0833978	-0.650741	-0.549643	-0.79587	-0.751574	-1.09584	-1.02676	-0.818805	RAF1	RAF1	RAF1
ERCC3	0.0841006	-1.77007	-1.64962	-1.53191	-1.28726	-1.29107	-0.671044	-1.02878	ERCC3	ERCC3	ERCC3
HTATSF1	0.0841006	-0.629785	-0.540172	-0.414485	-0.617617	0.0311993	-0.348549	-0.30396	HTATSF1	HTATSF1	HTATSF1
YEATS4	0.0841006	-0.0898936	-0.139472	-0.0476499	-0.0128393	0.0653721	0.107573	0.304134	YEATS4	YEATS4	YEATS4
DUT	0.0841006	0.629737	0.541497	0.602109	0.518993	0.747718	0.714915	0.727764	DUT	DUT	DUT
DNPEP	0.0841006	-0.605505	-0.72602	-0.588117	-0.614859	-0.468034	-0.444975	-0.484007	DNPEP	DNPEP	DNPEP
FAM120A	0.0841161	-0.112632	-0.142613	-0.0775881	-0.115031	-0.0370131	0.132329	0.151764	FAM120A	FAM120A	FAM120A
SEC23IP	0.0841161	1.01725	1.23228	1.035	0.905455	0.790989	0.792181	0.792731	SEC23IP	SEC23IP	SEC23IP
CHCHD3	0.0845674	-0.192168	-0.0275803	-0.00041839	-0.0089875	0.102474	0.140386	0.216341	CHCHD3	CHCHD3	CHCHD3
PDIA6	0.0847992	1.36844	1.31286	1.29738	1.3097	1.16902	1.17927	1.19492	PDIA6	PDIA6	PDIA6
EDC4	0.0847992	1.37919	1.49748	1.34917	1.4128	1.13724	1.25444	1.26565	EDC4	EDC4	EDC4
TRMT61A	0.0847992	-0.770069	-0.541104	-0.640555	-0.733504	-0.79738	-1.48068	-1.33387	TRMT61A	TRMT61A	TRMT61A
ANXA5	0.0865928	-1.13041	-1.69418	-1.14685	-1.07056	-0.304582	-0.926837	-0.596747	ANXA5	ANXA5	ANXA5
DHX30	0.0871465	0.40693	0.445505	0.485658	0.472105	0.5686	0.627039	0.599389	DHX30	DHX30	DHX30
ZMYM4	0.0887806	-0.635951	-0.425041	-0.3812	-0.456033	-0.286785	-0.254853	-0.205946	ZMYM4	ZMYM4	ZMYM4
NDUFA6	0.0887806	-0.330573	-0.148845	-0.294082	-0.262825	-0.133052	0.0209505	-0.0498949	NDUFA6	NDUFA6	NDUFA6
DSP	0.0899812	1.47332	1.43859	1.47868	1.61599	1.27988	1.35767	1.31225	DSP	DSP	DSP
FLNC	0.0905658	-0.27339	-0.232273	-0.239412	-0.397828	-0.146854	-0.0983959	-0.0540095	FLNC	FLNC	FLNC
MCM2	0.0917797	0.715005	0.955152	0.693551	0.625606	0.488183	0.509752	0.461485	MCM2	MCM2	MCM2
PIN1	0.092259	-1.58672	-1.14767	-1.21816	-0.390362	-0.288472	-0.228979	-0.272126	PIN1	PIN1	PIN1
DKC1	0.092259	-1.22961	-1.01689	-0.831154	-1.02862	-0.737023	-0.743565	-0.745955	DKC1	DKC1	DKC1
HUWE1	0.092259	1.15349	1.27105	1.13421	1.19439	1.00992	1.00276	1.06135	HUWE1	HUWE1	HUWE1
TARDBP;TDP43	0.092259	0.928033	0.933412	0.913252	0.868412	0.685364	0.838021	0.663403	TARDBP	TARDBP;TDP43	TARDBP;TDP43
MAP1S	0.0931959	-0.357936	-0.312708	-0.161173	-0.158684	-1.28911	-1.20909	-0.363124	MAP1S	MAP1S	MAP1S
COPB2	0.0932105	1.57593	1.75586	1.47589	1.46382	1.28357	1.34889	1.3246	COPB2	COPB2	COPB2
ZC3H11A	0.0935433	-0.512625	-0.733234	-0.741619	-0.850056	-0.486185	-0.478415	-0.343591	ZC3H11A	ZC3H11A	ZC3H11A
POLR1E	0.0942151	-0.615862	-0.6448	-0.780483	-0.61291	-0.575478	-0.328628	-0.234056	POLR1E	POLR1E	POLR1E
GTPBP4	0.0942151	0.11639	0.0829372	0.197991	0.0834554	0.242494	0.459882	0.286982	GTPBP4	GTPBP4	GTPBP4
UPF1	0.0942151	1.55382	1.73834	1.47845	1.5274	1.30016	1.36067	1.39078	UPF1	UPF1	UPF1
IDH3B	0.0945166	-0.0451395	-0.143791	-0.0315652	-0.0301486	0.122933	0.0369768	0.191957	IDH3B	IDH3B	IDH3B
SNRNP200	0.0945166	1.87278	1.99305	1.79684	1.89237	1.64167	1.76508	1.67663	SNRNP200	SNRNP200	SNRNP200
SPCS2	0.0945166	-0.0920132	-0.129657	-0.0868391	-0.0704259	-1.09087	-1.30838	-0.205513	SPCS2	SPCS2	SPCS2
THUMPD1	0.0945814	-1.79566	-1.22703	-1.14774	-1.89489	-0.744656	-1.04036	-0.795893	THUMPD1	THUMPD1	THUMPD1
RBBP7	0.0945814	1.59501	1.61639	1.44344	1.50267	1.29	1.40167	1.3563	RBBP7	RBBP7	RBBP7
JUP	0.0945814	0.38766	0.390001	0.511458	0.605206	0.239742	0.16653	0.328951	JUP	JUP	JUP
QRICH1	0.0945814	-0.0465365	0.0466215	0.0163637	-0.01127	-0.37377	-0.0748489	-0.250731	QRICH1	QRICH1	QRICH1
STUB1	0.0945814	-0.686245	-0.966145	-0.687275	-0.478715	-0.970329	-1.05715	-1.12458	STUB1	STUB1	STUB1
POLR2H	0.0958346	-0.247569	-0.177554	-0.296824	-0.349894	-0.393875	-0.452227	-0.496913	POLR2H	POLR2H	POLR2H
RBM28	0.0970573	-0.750847	-0.678024	-0.637579	-0.491935	-0.424586	-0.442423	-0.428091	RBM28	RBM28	RBM28
AAK1	0.0973671	-0.380145	-0.0680183	-0.542837	-0.408385	-1.37903	-1.4763	-0.502327	AAK1	AAK1	AAK1
MEPCE	0.0974709	-1.51711	-0.965704	-1.02543	-1.04003	-0.63233	-0.72915	-0.773588	MEPCE	MEPCE	MEPCE
NEK9	0.0974709	0.564605	0.760078	0.6254	0.572727	0.410251	0.465836	0.450657	NEK9	NEK9	NEK9
GOLGA4	0.0981333	0.697036	0.590425	0.658499	0.638018	0.802128	0.810938	0.758992	GOLGA4	GOLGA4	GOLGA4
PRPF31	0.0988426	-0.83048	-0.795265	-0.835524	-0.834506	-0.671118	-0.539655	-0.733351	PRPF31	PRPF31	PRPF31
SMARCD2	0.0988575	-0.149245	0.0667915	-0.133513	-0.123305	0.0493508	0.14446	0.248608	SMARCD2	SMARCD2	SMARCD2
VAPB	0.0991772	0.42013	0.47446	0.402584	0.444144	0.540906	0.577886	0.593931	VAPB	VAPB	VAPB
LBR	0.0991772	-0.0470183	-0.0198755	0.017154	0.05169	0.127416	0.173424	0.128592	LBR	LBR	LBR
PRPF19	0.100145	2.38064	2.42928	2.2355	2.42197	2.10358	2.23996	2.1525	PRPF19	PRPF19	PRPF19
PPHLN1	0.100677	-1.51721	-1.48757	-1.7067	-1.57809	-0.376167	-0.533119	-1.47484	PPHLN1	PPHLN1	PPHLN1
KDM3B	0.100677	0.490705	0.620263	0.525498	0.447663	0.312037	0.370932	0.371137	KDM3B	KDM3B	KDM3B
RPL9	0.100746	0.798155	0.705801	0.831062	0.880205	0.932606	1.01051	0.981959	RPL9	RPL9	RPL9
EXOSC5	0.100746	-0.752871	-0.866522	-0.843753	-1.02034	-1.30394	-1.18339	-0.983605	EXOSC5	EXOSC5	EXOSC5
HADHA	0.101042	0.745693	0.841788	0.77086	0.794039	0.863906	1.05447	0.986637	HADHA	HADHA	HADHA
NT5C3B	0.102926	0.865021	0.822649	0.764631	0.597978	-1.47626	0.619249	-1.21212	NT5C3B	NT5C3B	NT5C3B
PCMT1	0.104853	1.63552	1.67607	1.66951	1.67282	1.79021	1.80125	1.77313	PCMT1	PCMT1	PCMT1
MAP4	0.105391	0.197853	-0.181284	0.21138	0.134527	0.373726	0.365918	0.437447	MAP4	MAP4	MAP4
ATP5B	0.106165	1.71896	1.76018	1.5889	1.62065	1.57612	1.43739	1.36115	ATP5B	ATP5B	ATP5B
OTUD4	0.106565	-0.547069	-0.616238	-0.518943	-0.506581	-0.458714	-0.371693	-0.265197	OTUD4	OTUD4	OTUD4
SCAF4	0.107311	-0.903657	-0.760667	-0.617125	-0.579337	-0.59718	-0.293352	-0.209411	SCAF4	SCAF4	SCAF4
MTPN	0.107971	0.356925	0.186731	0.29873	0.190925	0.601352	0.427471	0.395521	MTPN	MTPN	MTPN
CASP3	0.109885	-0.674491	-0.850916	-0.736412	-0.807449	-0.830132	-1.3783	-1.50023	CASP3	CASP3	CASP3
RPL7L1	0.109982	-0.656233	-0.584339	-0.49198	-0.443384	-0.463773	-0.20852	-0.173246	RPL7L1	RPL7L1	RPL7L1
COPE	0.109982	-0.713705	-0.526332	-0.734228	-0.627889	-0.487384	-0.4948	-0.324317	COPE	COPE	COPE
GANAB	0.110107	0.587825	0.526627	0.41918	0.408289	0.39423	0.19621	0.219719	GANAB	GANAB	GANAB
SMARCB1	0.110253	-0.805622	-0.567801	-0.74743	-0.684382	-1.06047	-0.813624	-1.34565	SMARCB1	SMARCB1	SMARCB1
TLE3	0.110387	0.901778	1.0214	0.750405	0.878065	0.516009	0.716884	0.707884	TLE3	TLE3	TLE3
CHORDC1	0.110609	0	-0.0750361	-0.178652	-0.169051	0.072251	0.0529583	0.0693851	CHORDC1	CHORDC1	CHORDC1
EPB41L5	0.111373	-0.97481	-1.08751	-1.18748	-1.57909	-0.93842	-0.65551	-0.669163	EPB41L5	EPB41L5	EPB41L5
SRGAP2;SRGAP2B;SRGAP2C	0.111407	-0.844402	-0.672969	-0.806516	-0.699028	-0.824008	-1.10693	-1.23395	SRGAP2	SRGAP2;SRGAP2B;SRGAP2C	SRGAP2;SRGAP2B;SRGAP2C
RRM1	0.111886	-0.231671	-0.25421	-0.231184	-0.255312	-0.349139	-1.44514	-0.97438	RRM1	RRM1	RRM1
ATP6V1H	0.113182	-0.926684	-0.816907	-0.914925	-0.984679	-0.645244	-0.821458	-0.706585	ATP6V1H	ATP6V1H	ATP6V1H
EEF1G	0.113208	2.19006	2.24431	1.85528	1.9636	1.8227	1.73388	1.74862	EEF1G	EEF1G	EEF1G
NDUFS1	0.113208	-0.639131	-0.908629	-0.640555	-0.691515	-0.895948	-1.01122	-0.938258	NDUFS1	NDUFS1	NDUFS1
DNAJA2	0.113369	1.70692	1.93892	1.6724	1.68185	1.44151	1.56444	1.55315	DNAJA2	DNAJA2	DNAJA2
ARID3A	0.114536	-1.52308	-1.14561	-1.24308	-1.88281	-0.873137	-1.01789	-0.927257	ARID3A	ARID3A	ARID3A
HAGH	0.11492	0.194384	0.176965	0.121333	0.257975	0.410872	0.305752	0.315914	HAGH	HAGH	HAGH
RPRD1A	0.116572	-1.51995	-1.84351	-1.49142	-0.854336	-0.827292	-0.910811	-0.601771	RPRD1A	RPRD1A	RPRD1A
RELA	0.116572	-0.312893	-0.0320952	-0.151225	-0.192209	-0.0379451	0.0998732	0.0782207	RELA	RELA	RELA
GIGYF2	0.116814	-0.785774	-1.64054	-0.705405	-1.60211	-0.505979	-0.470671	-0.276544	GIGYF2	GIGYF2	GIGYF2
SEC23A	0.116814	0.566676	0.661486	0.477801	0.627366	0.314345	0.450392	0.434372	SEC23A	SEC23A	SEC23A
TUBB8	0.116814	2.06153	2.46701	1.8511	2.44099	1.8582	1.62474	1.70626	TUBB8	TUBB8	TUBB8
INPPL1	0.117404	-0.240294	-0.172794	-0.337362	-0.313564	-0.192743	-0.015892	0.0479459	INPPL1	INPPL1	INPPL1
MAT2A	0.118384	0.0908571	-0.0287581	0.0577843	0.0343808	0.208365	0.224905	0.12647	MAT2A	MAT2A	MAT2A
TCEB2	0.118557	0.145439	0.213625	0.172748	0.143182	0.281992	0.286816	0.312016	TCEB2	TCEB2	TCEB2
LRRC47	0.118969	-0.314049	-0.143545	-0.223839	-0.31927	-0.132741	0.00219354	-0.0754054	LRRC47	LRRC47	LRRC47
ACACA	0.119609	1.41744	1.53027	1.2858	1.41037	1.06255	1.26549	1.24144	ACACA	ACACA	ACACA
ZFR	0.121019	-0.192987	-0.356826	-0.203384	-0.154452	-0.0805501	0.105961	-0.0800831	ZFR	ZFR	ZFR
AP2M1	0.121019	-0.0187399	-0.00471123	0.0614568	0.0447949	0.105758	0.164963	0.300062	AP2M1	AP2M1	AP2M1
NDUFA5	0.121497	-1.56832	-0.359771	-1.51717	-1.44418	-0.430666	-0.403745	-0.30565	NDUFA5	NDUFA5	NDUFA5
DYNC1H1	0.121497	2.72431	2.90197	2.61205	2.73154	2.4315	2.58578	2.5465	DYNC1H1	DYNC1H1	DYNC1H1
IRS4	0.121497	2.02	2.17276	1.92036	2.01729	1.71898	1.89195	1.85278	IRS4	IRS4	IRS4
QKI	0.121497	-0.431547	-0.666099	-0.42262	-0.692323	-1.67274	-1.62076	-0.606492	QKI	QKI	QKI
DNAJA3	0.122584	0.507663	0.710414	0.350053	0.446998	0.181293	0.287667	0.29179	DNAJA3	DNAJA3	DNAJA3
SNX27	0.12307	-1.40265	-1.51226	-1.34043	-1.85908	-1.20111	-1.21388	-1.13485	SNX27	SNX27	SNX27
GSTM3	0.12307	-0.531124	-0.63896	-0.632605	-0.528789	-0.396537	-0.436425	-0.473352	GSTM3	GSTM3	GSTM3
EFTUD2	0.12307	1.62998	1.67725	1.49877	1.60724	1.40024	1.48753	1.43703	EFTUD2	EFTUD2	EFTUD2
RRP1	0.123257	-1.03474	-1.36699	-0.971547	-0.970318	-0.873625	-0.738506	-0.751802	RRP1	RRP1	RRP1
NOC2L	0.123257	-0.272138	-0.275411	-0.141276	-0.268864	-0.164029	-0.031963	0.00554388	NOC2L	NOC2L	NOC2L
VBP1	0.123808	-0.682729	-0.950098	-0.586071	-0.738592	-0.932695	-0.990763	-1.03662	VBP1	VBP1	VBP1
LRCH2	0.123808	-0.76978	-0.556514	-0.743711	-0.65157	-0.723265	-1.17556	-1.15975	LRCH2	LRCH2	LRCH2
NOC3L	0.124172	-0.584983	-0.561519	-0.851609	-0.490889	-0.383356	-0.42671	-0.277714	NOC3L	NOC3L	NOC3L
PRPF4B	0.125279	-1.13321	-1.30099	-1.91339	-1.60177	-1.01462	-1.07712	-0.44442	PRPF4B	PRPF4B	PRPF4B
ATAD3A	0.125279	-0.194962	0.0396038	0.0926036	-0.00156925	0.12027	0.209908	0.350087	ATAD3A	ATAD3A	ATAD3A
MARCKSL1	0.125279	-0.654161	-1.04992	-0.84194	-0.948538	-0.443048	-0.624935	-0.677566	MARCKSL1	MARCKSL1	MARCKSL1
PRPF40A	0.125279	-0.52515	-0.573788	-0.376039	-0.258973	-0.218084	-0.201179	-0.202048	PRPF40A	PRPF40A	PRPF40A
IQGAP2	0.125279	-0.639612	-0.469749	-0.53447	-0.495597	-0.423077	-0.380422	-0.302748	IQGAP2	IQGAP2	IQGAP2
TRIM25	0.125575	0.00814149	0.063896	0.191111	0.173378	0.206634	0.331045	0.341035	TRIM25	TRIM25	TRIM25
MTHFD2	0.125575	-0.229889	-0.0284146	-0.345822	-0.440007	-0.589414	-0.516959	-0.494315	MTHFD2	MTHFD2	MTHFD2
MTDH	0.125682	-1.00405	-1.04354	-1.33513	-1.86598	-0.854275	-0.708961	-0.607574	MTDH	MTDH	MTDH
RPS28	0.125682	0.64679	0.499292	0.641438	0.521656	0.777098	0.720868	0.710093	RPS28	RPS28	RPS28
TRA2A	0.125682	0.0533773	0.205625	0.147831	0.211563	0.271873	0.436962	0.294085	TRA2A	TRA2A	TRA2A
MRPL39	0.125838	-1.19892	-1.16063	-1.50671	-1.47737	-1.21451	-0.873834	-0.717932	MRPL39	MRPL39	MRPL39
MARCKS	0.125838	-0.0662399	-0.296758	-0.187067	-0.28118	0.147076	0.138596	-0.138597	MARCKS	MARCKS	MARCKS
PDCD11	0.127061	-0.117931	0.146735	0.00278926	0.0856428	0.11996	0.327151	0.355501	PDCD11	PDCD11	PDCD11
KIF1A	0.12708	-1.18736	-1.02293	-0.952395	-1.15834	-0.963584	-0.853018	-0.793598	KIF1A	KIF1A	KIF1A
ERCC2	0.127263	-0.270162	-0.108996	-0.313281	-0.277329	-1.45416	-0.651391	-0.477423	ERCC2	ERCC2	ERCC2
NUP50	0.127802	-0.341605	-0.307506	-0.4434	-0.405389	-0.276178	-0.224099	-0.180089	NUP50	NUP50	NUP50
BAG3	0.128633	0.307931	0.397902	0.239133	0.255549	0.0418062	0.210714	0.127856	BAG3	BAG3	BAG3
ETFB	0.12945	-1.8724	-1.70335	-1.00311	-1.84872	-0.161677	-1.27771	-0.804122	ETFB	ETFB	ETFB
U2SURP	0.12945	0.408616	0.561618	0.364232	0.496262	0.533672	0.719525	0.721354	U2SURP	U2SURP	U2SURP
TMPO_1	0.12945	0.919795	0.843948	0.787363	0.81344	0.934026	0.989331	1.03471	TMPO	TMPO_1	TMPO_1
ALKBH4	0.12945	-0.685523	-0.792173	-0.698385	-0.66712	-0.523376	-0.645393	-0.453818	ALKBH4	ALKBH4	ALKBH4
H3F3B;H3F3A;HIST2H3A;HIST3H3;HIST1H3A	0.12945	0.793096	0.883846	0.757843	0.575486	0.753576	-1.84781	-1.47887	H3F3B	H3F3B;H3F3A;HIST2H3A;HIST3H3;HIST1H3A	H3F3B;H3F3A;HIST2H3A;HIST3H3;HIST1H3A
UBE2Q1	0.130475	-1.30471	-1.72676	-1.22714	-0.997613	-1.03286	-0.769261	-0.720141	UBE2Q1	UBE2Q1	UBE2Q1
ILKAP;ILKAP3	0.130475	-0.0846425	-0.206558	-0.205569	-0.0902555	-0.0177965	-0.0153995	0.0282391	ILKAP	ILKAP;ILKAP3	ILKAP;ILKAP3
HLA-C;HLA-A;HLA-H;HLA-F;HLA-B	0.130475	-0.652571	-0.587578	-0.722234	-0.623229	-0.53345	-0.533298	-0.40362	HLA	HLA-C;HLA-A;HLA-H;HLA-F;HLA-B	HLA-C;HLA-A;HLA-H;HLA-F;HLA-B
KIFC1	0.130475	0.0976978	0.338276	-1.14127	0.230727	-1.17608	-1.62058	-0.772375	KIFC1	KIFC1	KIFC1
MYO1B	0.130497	-0.167647	-0.0609024	-0.154711	-0.147129	-0.0772216	0.0683131	0.104771	MYO1B	MYO1B	MYO1B
PITPNB	0.130498	-0.17627	-0.093832	-0.181256	-0.300202	-0.280128	-0.379527	-0.460272	PITPNB	PITPNB	PITPNB
DDX54	0.130545	-0.980495	-1.44041	-1.5877	-0.900129	-0.878906	-0.723107	-0.526409	DDX54	DDX54	DDX54
PHF3	0.131372	-1.2046	-0.830354	-0.536794	-1.08492	-0.598822	-0.429844	-0.409164	PHF3	PHF3	PHF3
RPS6	0.131372	1.03113	0.957999	1.10241	1.09491	1.21331	1.26746	1.13359	RPS6	RPS6	RPS6
RCN1	0.131372	0.310051	0.324388	0.261958	0.289835	0.238854	0.043244	0.140892	RCN1	RCN1	RCN1
EIF2S3;EIF2S3L	0.131372	1.0451	0.963888	0.899445	1.35031	0.928701	0.482041	0.620395	EIF2S3	EIF2S3;EIF2S3L	EIF2S3;EIF2S3L
TOR1AIP2	0.131372	-0.479481	-0.25578	-0.0552739	-0.251555	-0.518805	-0.440319	-0.707667	TOR1AIP2	TOR1AIP2	TOR1AIP2
AARS	0.131372	-0.196937	-0.125927	-0.137371	-0.290548	-0.21622	-1.24741	-0.932931	AARS	AARS	AARS
FTSJ3	0.131417	-0.0323251	-0.00152133	0.101018	0.157923	0.16079	0.235783	0.304957	FTSJ3	FTSJ3	FTSJ3
CWC15	0.131417	-0.990467	-0.995198	-1.01845	-0.975263	-0.880459	-0.791554	-0.919071	CWC15	CWC15	CWC15
AP1M1	0.132905	-0.088352	0.204055	0.0838639	0.0466494	0.176101	0.33297	0.315568	AP1M1	AP1M1	AP1M1
TUBB4A	0.133159	-0.410928	-0.165776	-0.209567	-0.210232	-0.637655	-0.479311	-0.347445	TUBB4A	TUBB4A	TUBB4A
MRPL15	0.133199	-1.29127	-0.947153	-0.83664	-0.922146	-0.695527	-0.672879	-0.760854	MRPL15	MRPL15	MRPL15
CSNK2A2	0.13402	-1.38261	-1.6105	-1.58756	-0.887243	-0.976853	-0.93203	-0.712172	CSNK2A2	CSNK2A2	CSNK2A2
MYH9	0.13402	2.19907	2.27695	2.09423	2.14873	1.96431	2.06049	2.04153	MYH9	MYH9	MYH9
ABCE1	0.13402	0.637156	0.679987	0.476221	0.542531	0.531143	0.28413	0.209844	ABCE1	ABCE1	ABCE1
HADHB	0.134138	-0.207054	-0.178634	-0.242759	-0.117598	-0.1232	0.0132508	0.00489421	HADHB	HADHB	HADHB
DYNLL1;DYNLL2	0.134138	0.702914	0.512444	0.356329	0.359072	0.196116	0.299396	0.209195	DYNLL1	DYNLL1;DYNLL2	DYNLL1;DYNLL2
DDX24	0.134702	-1.36449	-1.25809	-0.588953	-0.333203	-0.29717	-0.0966948	-0.172813	DDX24	DDX24	DDX24
OSBP	0.134702	-1.65961	-0.927719	-1.32829	-1.49116	-0.584221	-0.645258	-1.15551	OSBP	OSBP	OSBP
RBM8A	0.134702	0.36073	0.305248	0.377759	0.361545	0.575834	0.610028	0.385473	RBM8A	RBM8A	RBM8A
PURA	0.134702	-0.167984	-0.221477	-0.394542	-0.168147	-0.0397647	-0.085548	-0.0546592	PURA	PURA	PURA
SNX3	0.135771	-0.552079	-0.728179	-0.547347	-0.788237	-0.780737	-0.891785	-1.21991	SNX3	SNX3	SNX3
RFC1	0.136079	-0.202092	-0.366985	-0.247454	-0.223213	-0.213336	0.0298142	0.0148559	RFC1	RFC1	RFC1
SBDS	0.136755	-1.2509	-1.31188	-1.17684	-1.16771	-0.857382	-1.05554	-1.14373	SBDS	SBDS	SBDS
CTH	0.136804	-0.490994	-0.340288	-0.464645	-0.463546	-0.589148	-0.570141	-0.573488	CTH	CTH	CTH
GPX1	0.136804	-0.444939	-0.917806	-1.09279	-0.927663	-1.84644	-1.07752	-1.34539	GPX1	GPX1	GPX1
XRN2	0.137463	0.389346	0.357857	0.352005	0.311614	0.408698	0.513154	0.654264	XRN2	XRN2	XRN2
EIF3H	0.137463	1.0159	1.19322	1.10069	1.031	0.941393	0.900336	0.957922	EIF3H	EIF3H	EIF3H
COG1	0.138237	-0.725074	-0.577469	-0.768582	-0.640681	-0.703072	-1.14547	-1.05693	COG1	COG1	COG1
TXLNA	0.138716	-1.24492	-1.14218	-1.11961	-1.07317	-0.967312	-0.938432	-1.061	TXLNA	TXLNA	TXLNA
DLAT	0.139773	0.582863	0.651376	0.563757	0.562741	0.473581	0.428993	0.498083	DLAT	DLAT	DLAT
RPP30	0.139776	-0.460548	-0.494532	-0.514062	-0.466589	-0.404393	-0.300336	-0.377417	RPP30	RPP30	RPP30
NXF1	0.143632	-1.39065	-1.3188	-1.65571	-1.02229	-0.713457	-1.21688	-0.617709	NXF1	NXF1	NXF1
NUP93	0.14491	1.16582	1.36508	1.18804	1.32264	0.944278	1.05294	1.17664	NUP93	NUP93	NUP93
AKAP8	0.145451	-0.831829	-0.939743	-0.789594	-0.86689	-0.725617	-0.747325	-0.451869	AKAP8	AKAP8	AKAP8
VPS16	0.145451	-0.857698	-0.491391	-0.695364	-0.478097	-1.48487	-1.22382	-0.692205	VPS16	VPS16	VPS16
SUB1	0.145481	0.469219	-0.323308	0.842219	-0.113747	-0.117519	-0.774319	-1.27093	SUB1	SUB1	SUB1
SALL2;SALL3;SALL1	0.147601	-1.34787	-1.2763	-1.25959	-1.09804	-1.14554	-1.02259	-0.712172	SALL2	SALL2;SALL3;SALL1	SALL2;SALL3;SALL1
CAPZA2	0.149187	-0.289432	-0.232911	-0.130677	-0.14418	-0.111794	-0.0278893	-0.00567381	CAPZA2	CAPZA2	CAPZA2
SLC25A1	0.150629	-0.314772	-0.25794	-0.159406	-0.252886	-0.221191	0.0410505	0.0713341	SLC25A1	SLC25A1	SLC25A1
44446	0.150706	0.760049	0.770433	0.652177	0.64905	0.61156	0.535358	0.565086	44446	44446	44446
ADD2	0.150772	-0.292997	-0.270503	-0.283343	-0.22502	-0.514722	-0.479713	-0.295731	ADD2	ADD2	ADD2
VIM	0.152649	3.76893	3.79386	3.64032	3.71593	3.59378	3.61853	3.57498	VIM	VIM	VIM
CLINT1	0.152926	-0.44571	-0.315701	-0.383849	-0.472914	-0.661088	-0.554652	-0.483054	CLINT1	CLINT1	CLINT1
HAUS5	0.152926	-0.435642	-0.226826	-0.252568	-0.396924	-0.592876	-0.523674	-1.28908	HAUS5	HAUS5	HAUS5
ACLY	0.156481	1.43083	1.34609	1.25512	1.19719	1.17581	1.15935	1.0727	ACLY	ACLY	ACLY
INA	0.159317	-1.02987	-2.18787	-1.0761	-0.95648	0.9982	1.0918	-1.28406	INA	INA	INA
WDR70	0.159317	-0.866659	-0.574623	-1.17265	-0.744346	-0.54743	-0.46315	-0.508218	WDR70	WDR70	WDR70
HAUS1	0.159317	-1.17223	-1.13703	-1.12161	-1.00912	-1.15358	-1.37432	-1.33369	HAUS1	HAUS1	HAUS1
GRB2	0.159317	0.0596882	-0.00510383	0.126447	0.0439865	0.121158	-1.43086	-1.06304	GRB2	GRB2	GRB2
PKP2	0.163149	-0.740442	-0.706144	-0.669935	-0.711534	-0.696814	-0.459793	-0.381272	PKP2	PKP2	PKP2
PRDX6	0.163295	0.241354	-0.206116	9.29755e-05	-0.0697601	0.514323	0.216847	0.177361	PRDX6	PRDX6	PRDX6
SMC5	0.163295	-1.28409	-1.52403	-1.79912	-1.14189	-1.21535	-0.973573	-0.884855	SMC5	SMC5	SMC5
HK1	0.163295	0.265345	0.422538	0.291199	0.204382	0.121202	0.075789	0.203391	HK1	HK1	HK1
ILK	0.163295	0.540999	0.477699	0.382455	0.355648	0.287628	-0.0495561	0.327219	ILK	ILK	ILK
POLDIP3	0.163672	0.084209	0.0734657	0.165124	0.109419	0.135848	0.44108	0.310544	POLDIP3	POLDIP3	POLDIP3
XRCC5	0.164276	2.27846	2.45833	2.14429	2.25486	2.05125	2.11797	2.11391	XRCC5	XRCC5	XRCC5
AHCYL1;AHCYL2	0.164308	-0.450046	-0.204202	-0.278787	-0.427025	-0.506733	-0.50429	-0.532126	AHCYL1	AHCYL1;AHCYL2	AHCYL1;AHCYL2
UBA2	0.166693	-0.797432	-0.900482	-0.938681	-1.02586	-0.641028	-0.797777	-0.787707	UBA2	UBA2	UBA2
GLUL	0.168677	-0.322865	-0.347306	-0.360234	-0.373291	0.0623098	-0.251406	-0.251077	GLUL	GLUL	GLUL
BRCC3	0.169558	0.117449	0.385977	0.294546	0.112891	-0.10882	-0.0975901	-1.32966	BRCC3	BRCC3	BRCC3
FBXO3	0.170695	-0.131661	-0.199982	-0.115847	-0.275284	-0.0258737	0.0434231	-0.109015	FBXO3	FBXO3	FBXO3
SRRM2	0.171789	0.872199	0.857247	0.743479	0.871075	0.715986	0.598747	0.756393	SRRM2	SRRM2	SRRM2
FAM175B	0.171789	-0.241258	-0.0229672	-0.124215	-0.0583474	-0.402041	-0.46212	-0.141542	FAM175B	FAM175B	FAM175B
VAPA	0.171922	-0.149052	-0.135202	0.0298916	-0.0438914	0.0655496	0.0602999	0.0675227	VAPA	VAPA	VAPA
DDOST	0.171953	0.331248	0.40546	0.318627	0.319461	0.391345	0.48795	0.562357	DDOST	DDOST	DDOST
RBM22	0.172399	-1.02202	-0.962514	-1.52759	-1.16676	-0.89151	-0.850645	-0.796456	RBM22	RBM22	RBM22
IK	0.172399	-0.375713	-0.321149	-0.0714517	-0.119643	-0.107622	0.0391256	0.0634947	IK	IK	IK
SMC4	0.172399	1.63066	1.79424	1.64227	1.68799	1.52739	1.57017	1.57013	SMC4	SMC4	SMC4
PDHA1	0.172399	0.313953	0.37837	0.387708	0.292878	0.187329	0.176334	0.287545	PDHA1	PDHA1	PDHA1
ATXN10	0.172399	0.194143	0.309223	0.0727533	0.153216	0.0379451	0.000850556	0.0477293	ATXN10	ATXN10	ATXN10
SPR	0.174848	0.0198961	-0.0388186	0.0301241	0.0550663	0.100432	0.139088	0.136258	SPR	SPR	SPR
BSG	0.174871	-0.0699012	-0.148649	0.0649899	-0.0692371	-0.180761	-0.338432	-0.158867	BSG	BSG	BSG
SSBP1	0.17589	-0.332452	-0.195958	-0.138255	-0.138759	0.094308	-0.0620458	-0.107543	SSBP1	SSBP1	SSBP1
TBC1D4	0.176308	0.824602	1.03416	0.888939	0.88515	0.722688	0.741729	0.813867	TBC1D4	TBC1D4	TBC1D4
HSPB8	0.176308	-0.834478	-0.998682	-1.096	-0.7841	-1.28126	-1.02152	-1.17647	HSPB8	HSPB8	HSPB8
HSDL1	0.176308	-0.884531	-0.722535	-0.932265	-0.798366	-0.856494	-1.62519	-1.24027	HSDL1	HSDL1	HSDL1
SSR1	0.179996	-0.487911	-0.42671	-0.415229	-0.569066	-0.392943	-0.352309	-0.239903	SSR1	SSR1	SSR1
TRIM33	0.184478	-1.34619	-1.16264	-1.3136	-0.860185	-1.11727	-0.642841	-0.445416	TRIM33	TRIM33	TRIM33
RPL38	0.184478	1.37403	1.38697	1.51359	1.51385	1.46801	1.71163	1.72211	RPL38	RPL38	RPL38
IPO5	0.184478	0.629399	0.59332	0.554878	0.582523	0.633572	0.778124	0.723	IPO5	IPO5	IPO5
CDC7	0.184478	-0.629833	-0.472742	-0.526381	-0.752335	-0.464484	-0.451108	-0.298547	CDC7	CDC7	CDC7
RUVBL1	0.184478	1.56673	1.57645	1.46604	1.58789	1.41067	1.46945	1.4146	RUVBL1	RUVBL1	RUVBL1
SMC2	0.184478	1.42548	1.55991	1.35396	1.4078	1.20483	1.30654	1.34041	SMC2	SMC2	SMC2
ATP1A1;ATP1A3	0.184478	0.788279	0.862253	0.766769	0.731269	0.700364	0.600761	0.687657	ATP1A1	ATP1A1;ATP1A3	ATP1A1;ATP1A3
LRBA	0.184478	0.799552	0.941362	0.818742	0.781532	0.582357	0.715855	0.753838	LRBA	LRBA	LRBA
VCP	0.184478	1.06639	1.03676	0.927059	0.952723	0.992386	0.718317	0.585312	VCP	VCP	VCP
CARM1	0.184478	-0.498943	-0.4166	-0.549439	-0.635402	-0.623631	-0.756905	-0.661974	CARM1	CARM1	CARM1
VPS33A	0.184478	-0.575878	-0.465626	-0.408999	-1.33548	-1.26479	-1.0093	-1.58074	VPS33A	VPS33A	VPS33A
PSMC2	0.185113	1.73284	1.93293	1.66389	1.69807	1.89157	1.98547	1.91337	PSMC2	PSMC2	PSMC2
SMC3	0.185191	1.55965	1.72176	1.49505	1.5955	1.3492	1.45942	1.49113	SMC3	SMC3	SMC3
POLR2A	0.185191	0.561618	0.758115	0.620565	0.585139	0.453699	0.520988	0.496783	POLR2A	POLR2A	POLR2A
RAD21	0.185651	0.600977	0.661927	0.586908	0.5859	0.618838	0.812773	0.900057	RAD21	RAD21	RAD21
SUGP2	0.185651	0.189229	0.221477	0.112128	0.100051	0.1611	0.405267	0.488684	SUGP2	SUGP2	SUGP2
ACTN1	0.185651	-0.322817	-0.271681	-0.260145	-0.344521	-0.151558	-0.262508	-0.0847607	ACTN1	ACTN1	ACTN1
MYH10	0.185651	1.2826	1.32336	1.24708	1.31189	1.09317	1.16674	1.24482	MYH10	MYH10	MYH10
UNC45A	0.185651	0.547599	0.674196	0.543674	0.496025	0.303694	0.453481	0.475691	UNC45A	UNC45A	UNC45A
GNL3	0.185677	-0.0269295	0.0331749	0.0991119	0.00608678	0.0469099	0.234395	0.289538	GNL3	GNL3	GNL3
DDX50	0.186274	-0.0180654	0.0505475	0.166194	0.0236814	0.0947962	0.300201	0.265413	DDX50	DDX50	DDX50
ATP5A1	0.186274	2.16062	2.33888	2.11979	2.1502	1.98712	2.06757	2.066	ATP5A1	ATP5A1	ATP5A1
TBL3	0.186274	0.367619	0.455959	0.29622	0.313421	-1.31827	-0.0963366	0.174112	TBL3	TBL3	TBL3
UBA1	0.186917	1.55045	1.34285	1.26702	1.33586	1.32941	1.08679	1.05074	UBA1	UBA1	UBA1
SMARCA4	0.187498	0.73177	0.861909	0.763189	0.910496	0.873225	1.07622	0.988023	SMARCA4	SMARCA4	SMARCA4
DVL2	0.187498	-0.709032	-0.377291	-0.363395	-0.427881	-0.791788	-0.601343	-0.686835	DVL2	DVL2	DVL2
G3BP1	0.189108	2.70712	2.22954	2.02231	1.80473	1.66111	1.74946	1.77885	G3BP1	G3BP1	G3BP1
ANXA11	0.190547	-1.02568	-0.589738	-0.890473	-0.641537	-0.531897	-0.498918	-0.573965	ANXA11	ANXA11	ANXA11
HNRNPUL2;HNRNPUL2-BSCL2	0.190547	0.425862	0.365316	0.372413	0.291357	0.407189	0.507692	0.613551	HNRNPUL2	HNRNPUL2;HNRNPUL2-BSCL2	HNRNPUL2;HNRNPUL2-BSCL2
SEC24C	0.190547	0.472881	0.559704	0.441076	0.469443	0.382247	0.364799	0.38452	SEC24C	SEC24C	SEC24C
VARS	0.190547	0.730807	0.958244	0.779321	0.793278	0.713723	0.633395	0.651709	VARS	VARS	VARS
PFDN2	0.190547	0.125109	0.0432353	-0.118032	-0.00213988	-0.101498	-0.161158	-0.147909	PFDN2	PFDN2	PFDN2
ARPC1A	0.190547	-0.906306	-0.952846	-1.04402	-1.01121	-1.3046	-1.64211	-0.9817	ARPC1A	ARPC1A	ARPC1A
GSPT1;GSPT2	0.19339	1.08157	1.14183	1.11148	1.09158	0.991987	1.04641	0.978278	GSPT1	GSPT1;GSPT2	GSPT1;GSPT2
EPB41L3	0.193906	0.242221	0.32851	0.158105	0.129677	0.262332	0.39721	0.587998	EPB41L3	EPB41L3	EPB41L3
KHDRBS1	0.193906	0.832599	0.756201	0.774486	0.749244	0.936157	0.890308	0.837169	KHDRBS1	KHDRBS1	KHDRBS1
SPTAN1	0.194956	1.22855	1.34191	1.1952	1.25411	1.151	1.16728	1.08205	SPTAN1	SPTAN1	SPTAN1
FHL1	0.195106	-0.279797	-0.489379	-0.374087	-0.545052	-0.132431	-0.278535	-0.310197	FHL1	FHL1	FHL1
TOP2B	0.196482	-0.608395	-0.532663	-0.685276	-0.60378	-0.558081	-0.468343	-0.269528	TOP2B	TOP2B	TOP2B
HNRNPH1	0.197373	2.25558	2.22659	2.13449	2.16765	2.08347	2.10759	2.06657	HNRNPH1	HNRNPH1	HNRNPH1
ADNP	0.19812	-0.188892	0.130148	0.00660126	0.108421	0.0638188	0.314034	0.375684	ADNP	ADNP	ADNP
CAP1	0.198225	0.538061	0.703298	0.618705	0.578053	0.919558	0.686175	0.717586	CAP1	CAP1	CAP1
MRPS5	0.19911	-0.702095	-0.551557	-0.465296	-0.570017	-0.318694	-0.53106	-0.341512	MRPS5	MRPS5	MRPS5
RRP1B	0.19979	-0.494463	-0.807141	-0.513178	-0.555561	-0.504559	-0.287219	-0.360612	RRP1B	RRP1B	RRP1B
PPM1G	0.20134	0.200309	0.0859799	0.152015	0.159302	0.545211	0.321868	0.17264	PPM1G	PPM1G	PPM1G
PSME3	0.201788	-0.0119473	-0.0457872	0.00460229	-0.0864988	0.146277	0.0554652	0.032527	PSME3	PSME3	PSME3
USP7	0.201836	0.558053	0.747466	0.686531	0.702927	0.527592	0.509886	0.58973	USP7	USP7	USP7
FLOT1	0.202475	-0.304752	-0.247781	-0.409278	-0.479809	-0.463108	-0.500574	-0.577906	FLOT1	FLOT1	FLOT1
EIF4A1	0.202492	1.00463	1.00585	0.864021	0.916773	0.934026	0.71102	0.700608	EIF4A1	EIF4A1	EIF4A1
EXOC4	0.203176	-1.26708	-0.70904	-1.53637	-0.794895	-0.670275	-0.628113	-0.580548	EXOC4	EXOC4	EXOC4
HIST1H2BN;HIST1H2BL;HIST1H2BM;HIST1H2BH;HIST2H2BF;HIST1H2BC;HIST1H2BD;HIST1H2BK;H2BFS;HIST1H2BA	0.203176	2.47752	2.3115	2.41058	2.45269	2.56043	2.55122	2.49656	HIST1H2BN	HIST1H2BN;HIST1H2BL;HIST1H2BM;HIST1H2BH;HIST2H2BF;HIST1H2BC;HIST1H2BD;HIST1H2BK;H2BFS;HIST1H2BA	HIST1H2BN;HIST1H2BL;HIST1H2BM;HIST1H2BH;HIST2H2BF;HIST1H2BC;HIST1H2BD;HIST1H2BK;H2BFS;HIST1H2BA
RPS17	0.203176	0.382216	0.34176	0.534563	0.554562	0.571617	0.69768	0.571279	RPS17	RPS17	RPS17
SUPT6H	0.203176	0.513973	0.71434	0.60978	0.591368	0.439852	0.498784	0.495008	SUPT6H	SUPT6H	SUPT6H
UBR5	0.205031	-0.476735	-0.346521	-0.361442	-0.439532	-0.517651	-0.478012	-0.585356	UBR5	UBR5	UBR5
MAP2K2	0.205031	-0.40929	-0.364433	-0.453209	-0.524128	-0.597491	-0.51481	-1.0513	MAP2K2	MAP2K2	MAP2K2
TUBG1;TUBG2	0.205031	-0.293479	-0.0878448	-0.0257077	-0.097959	-0.117075	-1.53284	-0.726508	TUBG1	TUBG1;TUBG2	TUBG1;TUBG2
LRP1	0.205093	-0.150304	0.177898	-0.0134814	0.0951059	-0.207833	-1.07125	-0.149295	LRP1	LRP1	LRP1
FAM83D	0.205173	-0.44836	-0.385879	-0.329226	-0.303055	-0.540995	-1.1808	-0.484829	FAM83D	FAM83D	FAM83D
TIMM50	0.208146	0.898743	1.07072	0.898748	0.963375	0.71643	0.857853	0.866751	TIMM50	TIMM50	TIMM50
PRMT3	0.209355	-0.653968	-0.475687	-0.756495	-0.648051	-0.500165	-0.483877	-0.455031	PRMT3	PRMT3	PRMT3
SAFB	0.209884	0.536953	0.483343	0.642414	0.72347	0.688781	0.792584	0.764016	SAFB	SAFB	SAFB
WDR41	0.209982	-0.860589	-0.674491	-1.14974	-0.758184	-0.908419	-1.26196	-1.48182	WDR41	WDR41	WDR41
ABCF2	0.211641	-1.37692	-1.13722	-1.20427	-1.08682	-0.894617	-0.865687	-1.18028	ABCF2	ABCF2	ABCF2
HAUS3	0.212525	-1.01239	-1.30967	-1.07238	-1.28868	-1.07129	-0.943043	-0.905081	HAUS3	HAUS3	HAUS3
HSP90B1	0.212988	1.2667	1.28106	1.15345	1.14793	1.18588	1.00719	1.00413	HSP90B1	HSP90B1	HSP90B1
UCHL5	0.214765	-0.630122	-0.12789	-1.53437	-0.176041	0.0563185	0.181347	0.0700781	UCHL5	UCHL5	UCHL5
SRSF4	0.214765	-0.393248	-0.290624	-0.0672213	-0.252649	-0.0473537	-0.106722	-0.0887887	SRSF4	SRSF4	SRSF4
YTHDF3	0.214765	-0.272041	-0.198215	-0.291711	-0.182889	-0.110906	-0.184794	-0.0666998	YTHDF3	YTHDF3	YTHDF3
CSTF2	0.214765	-0.188892	-0.219808	-0.0959042	-0.200008	-0.222522	-0.372499	-0.301881	CSTF2	CSTF2	CSTF2
GPN1	0.214765	-1.23722	-0.703592	-0.983634	-1.06162	-1.00725	-1.61722	-1.53635	GPN1	GPN1	GPN1
SETDB1	0.214765	-0.120581	-0.417533	-1.44819	-0.219076	-1.4977	-1.23684	-1.02835	SETDB1	SETDB1	SETDB1
PFKL	0.218042	-0.635325	-0.820146	-1.40472	-0.910163	-1.50578	-1.71647	-1.03835	PFKL	PFKL	PFKL
GPATCH4	0.218665	-1.79556	-1.0059	-1.73674	-0.745582	-0.863373	-0.717287	-0.632608	GPATCH4	GPATCH4	GPATCH4
SMN2;SMN1	0.218665	-0.52173	-0.527216	-0.455022	-0.537966	-0.401375	-0.19424	-0.470537	SMN2	SMN2;SMN1	SMN2;SMN1
PBK	0.218665	-0.354323	-0.516027	-0.410673	-0.493267	-0.233484	-0.304544	-0.390497	PBK	PBK	PBK
ATP1B3	0.218665	-0.851532	-0.773819	-0.849006	-0.843684	-1.31947	-1.38824	-0.749246	ATP1B3	ATP1B3	ATP1B3
IBA57	0.219703	-1.7219	-0.67557	-0.958252	-0.531309	-0.409452	-0.337402	-0.432552	IBA57	IBA57	IBA57
TRA2B	0.219703	0.72517	0.835261	0.809119	0.880966	0.837588	0.990718	1.02406	TRA2B	TRA2B	TRA2B
MYBBP1A	0.219703	0.717848	0.670074	0.789223	0.785194	0.779539	0.923122	0.884422	MYBBP1A	MYBBP1A	MYBBP1A
CKAP4	0.219703	0.864154	0.858768	0.824135	0.821762	0.944811	0.945057	0.906987	CKAP4	CKAP4	CKAP4
NUP160	0.219703	0.0630604	0.116652	-0.0177118	-0.0648622	-0.188794	-0.198941	8.66231e-05	NUP160	NUP160	NUP160
ANAPC5	0.221	-1.11688	-0.701629	-1.37492	-0.748198	-1.30718	-1.54998	-1.23919	ANAPC5	ANAPC5	ANAPC5
CELF1	0.221534	-0.534062	-0.41768	-1.41811	-0.68072	-1.46672	-1.44272	-1.00006	CELF1	CELF1	CELF1
LANCL2	0.222613	-0.346326	-0.397755	-0.37762	-0.506153	-0.401819	-0.20673	-0.100959	LANCL2	LANCL2	LANCL2
DNAJB6	0.222613	0.861552	0.95844	0.894145	0.665789	0.442427	0.717287	0.743919	DNAJB6	DNAJB6	DNAJB6
HNRNPA2B1	0.222952	2.9544	2.82526	2.90065	2.85479	2.77075	2.83392	2.68545	HNRNPA2B1	HNRNPA2B1	HNRNPA2B1
YTHDF2	0.223533	0.704937	0.911623	0.778484	0.759325	0.603571	0.662449	0.706022	YTHDF2	YTHDF2	YTHDF2
KDM1A	0.223533	0.158301	0.373905	0.1714	0.227874	0.0606234	0.0272178	0.170518	KDM1A	KDM1A	KDM1A
SPAG9	0.223675	0.446385	0.606227	0.459996	0.509577	0.306534	0.260449	0.491543	SPAG9	SPAG9	SPAG9
NHP2L1	0.223675	-0.750799	-0.734166	-0.724605	-0.824806	-0.749538	-0.998239	-1.33937	NHP2L1	NHP2L1	NHP2L1
EIF3F	0.225063	0.679356	0.848315	0.645715	0.795751	0.514944	0.532493	0.707451	EIF3F	EIF3F	EIF3F
SARS	0.226104	0.338281	0.272417	0.18451	0.263301	0.180672	0.00814743	0.194036	SARS	SARS	SARS
LRPPRC	0.226402	1.03715	1.15327	1.10692	1.00717	0.938908	0.916317	1.02129	LRPPRC	LRPPRC	LRPPRC
DDX52	0.226441	-1.5914	-2.12197	-0.724	-1.27233	-0.228381	-1.34021	-0.213179	DDX52	DDX52	DDX52
TSR1	0.226441	-1.01417	-1.57777	-1.59857	-1.98947	-0.734093	-1.20107	-1.22368	TSR1	TSR1	TSR1
ERP29	0.226441	-1.05507	-1.54023	-1.40816	-1.26458	-0.605657	-1.02805	-1.23564	ERP29	ERP29	ERP29
PA2G4	0.226441	0.262165	-0.111156	-0.0887451	0.0396591	0.442027	0.165366	0.17238	PA2G4	PA2G4	PA2G4
MMTAG2	0.226441	0.0504868	-0.0748889	-0.0797265	0.126538	0.0945743	0.274371	0.116595	MMTAG2	MMTAG2	MMTAG2
CNN3	0.226441	0.0725508	0.0588903	0.141369	-0.0298632	0.223588	0.209461	0.113	CNN3	CNN3	CNN3
MTHFD1L	0.226441	-0.516864	-0.307015	-0.324624	-0.362258	-0.260246	-0.292188	-0.157611	MTHFD1L	MTHFD1L	MTHFD1L
HNRNPF	0.226441	1.75765	1.53969	1.45502	1.52607	1.42554	1.3843	1.42192	HNRNPF	HNRNPF	HNRNPF
DNM2	0.226441	0.82017	1.01139	0.831898	0.837455	0.705601	0.730583	0.796283	DNM2	DNM2	DNM2
SPATA5	0.226441	-1.02722	-0.833936	-0.949745	-1.00517	-0.962829	-1.16105	-1.44284	SPATA5	SPATA5	SPATA5
UGGT1	0.226441	-0.32537	-0.0939792	-0.142392	-0.0531166	-0.249905	-0.942998	-0.338047	UGGT1	UGGT1	UGGT1
SPTBN1	0.227267	1.18418	1.22786	1.10906	1.19477	1.00574	1.07295	1.12835	SPTBN1	SPTBN1	SPTBN1
BOP1	0.229412	-0.203296	-0.12102	-0.215145	-0.189784	-0.148718	-0.0437365	-0.0337397	BOP1	BOP1	BOP1
HSP90AB2P	0.230614	1.32774	1.27458	1.39519	1.28683	1.22663	1.27055	1.07109	HSP90AB2P	HSP90AB2P	HSP90AB2P
FBL	0.23116	0.616633	0.658247	0.735018	0.751479	0.758103	0.799299	0.845225	FBL	FBL	FBL
BCAS2	0.231254	0.593461	0.546159	0.51713	0.516044	0.360234	0.32433	0.545682	BCAS2	BCAS2	BCAS2
S100A11	0.231261	-1.00579	-1.50666	-1.05495	-0.964183	1.02656	-0.791912	-0.816813	S100A11	S100A11	S100A11
CTSB	0.231261	-0.287264	-0.458609	-0.299242	-0.274143	0.72828	-0.213221	-0.130758	CTSB	CTSB	CTSB
NSUN2	0.231261	0.65209	0.394124	0.47199	0.477479	0.62514	0.68801	0.608181	NSUN2	NSUN2	NSUN2
SIRT5	0.231261	-0.275365	-0.243806	-0.355352	-0.189784	-0.188749	-0.143072	-0.135392	SIRT5	SIRT5	SIRT5
ARHGEF2	0.23333	0.450239	0.617465	0.494397	0.567402	0.563451	0.720779	0.709443	ARHGEF2	ARHGEF2	ARHGEF2
RPL24	0.233513	1.37683	1.41783	1.46381	1.50424	1.49135	1.61525	1.54856	RPL24	RPL24	RPL24
UQCRH	0.233981	0.0311207	0.119155	0.175259	0.160967	0.255497	0.178796	0.264027	UQCRH	UQCRH	UQCRH
PYGL	0.233981	0.491572	0.62836	0.483473	0.466922	0.514811	0.325987	0.203694	PYGL	PYGL	PYGL
SUCLG1	0.235264	-0.345604	-0.415962	-0.40793	-0.425313	-0.15178	-0.290577	-0.37209	SUCLG1	SUCLG1	SUCLG1
FKBP10	0.235397	-0.667265	-0.722241	-1.31398	-1.05972	-1.57652	-1.70371	-0.946877	FKBP10	FKBP10	FKBP10
WDR33	0.238202	0.126024	0.186388	0.14639	0.167101	0.13354	0.426218	0.363384	WDR33	WDR33	WDR33
UBE2N;UBE2NL	0.239168	0.472495	0.335577	0.226721	0.233104	0.719803	0.399537	0.431686	UBE2N	UBE2N;UBE2NL	UBE2N;UBE2NL
ERLIN1	0.239631	-0.794975	-0.518186	-0.641299	-0.674871	-1.52721	-1.49805	-0.486345	ERLIN1	ERLIN1	ERLIN1
CCS	0.240182	-1.25634	-1.74679	-1.23546	-1.32397	-0.922576	-1.28882	-1.06321	CCS	CCS	CCS
CCNT1	0.240182	-0.304029	-0.234285	-0.412858	-0.418133	-0.271651	-0.115049	-0.231933	CCNT1	CCNT1	CCNT1
NT5DC2	0.240182	-0.833129	-0.825152	-0.754357	-0.696793	-0.733516	-0.655599	-0.58908	NT5DC2	NT5DC2	NT5DC2
PAICS	0.240182	1.15522	1.04859	1.00855	0.960759	0.986084	0.912154	0.849599	PAICS	PAICS	PAICS
NPM3	0.240182	-0.0467774	-0.0298378	0.0642926	-0.0374717	-0.0071896	-0.191017	-0.282911	NPM3	NPM3	NPM3
RPS5	0.242703	0.67714	0.452376	0.789873	0.667738	0.728546	0.869895	0.858175	RPS5	RPS5	RPS5
MRTO4	0.243131	-0.277051	-0.246603	0.0476964	-0.255787	-0.0288472	0.0335298	-0.0317041	MRTO4	MRTO4	MRTO4
COX17	0.24325	0.186435	0.108751	0.170935	-0.122163	0.34408	0.296754	0.155055	COX17	COX17	COX17
TCEB1	0.24325	0.805863	0.771856	0.695131	0.772117	0.642892	0.680758	0.679385	TCEB1	TCEB1	TCEB1
CHAF1B	0.24325	-0.253012	-0.0615404	-0.0685229	-0.140091	-0.275557	-0.232873	-0.242501	CHAF1B	CHAF1B	CHAF1B
ATP5L	0.24325	0.0268332	0.244542	0.0317511	-0.224497	-0.312614	-0.197956	-0.0962383	ATP5L	ATP5L	ATP5L
AAMDC	0.243521	-0.725122	-0.794333	-1.46088	-0.693322	-0.5682	-0.550981	-0.509474	AAMDC	AAMDC	AAMDC
SPG20	0.24518	-0.402353	-0.472251	-0.408534	-0.361307	-1.48052	-0.663523	-0.452259	SPG20	SPG20	SPG20
UQCRC1	0.245797	-0.667505	-0.378125	-0.522104	-0.482282	-0.330366	-1.54649	-1.29558	UQCRC1	UQCRC1	UQCRC1
TTC37	0.247813	0.0365644	0.199687	0.111431	0.149078	-0.0999887	-0.0638812	0.118934	TTC37	TTC37	TTC37
KRI1	0.248001	-1.53185	-1.6374	-1.17874	-1.74386	-0.975566	-1.50718	0.287156	KRI1	KRI1	KRI1
RNH1	0.248001	-0.916278	-0.912359	-1.03575	-1.89375	-0.0752689	-0.755159	-0.931631	RNH1	RNH1	RNH1
YTHDC1	0.248001	-0.658256	-0.536295	-0.617218	-1.37029	-0.417574	-0.403119	-0.391103	YTHDC1	YTHDC1	YTHDC1
GATAD2A	0.248001	-0.491139	-0.437359	-0.449444	-0.406387	-0.408786	-0.364083	-0.171514	GATAD2A	GATAD2A	GATAD2A
TTLL12	0.248001	-0.240005	-0.240371	-0.29873	-0.262112	-0.190657	-0.191644	-0.13955	TTLL12	TTLL12	TTLL12
BTRC;FBXW11	0.248001	-1.36782	-1.23768	-1.10622	-1.18236	-1.17577	-1.05062	-0.986767	BTRC	BTRC;FBXW11	BTRC;FBXW11
FLNB	0.248001	1.72633	1.81088	1.67449	1.69474	1.63568	1.64533	1.5998	FLNB	FLNB	FLNB
MYH14	0.248001	0.344592	0.522897	0.405885	0.448329	0.321801	0.363904	0.263204	MYH14	MYH14	MYH14
MSH6	0.248001	0.646742	0.889391	0.70229	0.682908	0.424763	0.585406	0.680598	MSH6	MSH6	MSH6
DDX6	0.248001	0.666735	0.764299	0.505508	0.411285	0.269876	0.394389	0.508088	DDX6	DDX6	DDX6
WDR59	0.248001	-0.455923	-0.209797	-0.479382	-0.203384	-0.650082	-0.423532	-0.506399	WDR59	WDR59	WDR59
ERLIN2	0.24875	0.452214	0.604313	0.469805	0.44714	0.167757	0.410953	0.430777	ERLIN2	ERLIN2	ERLIN2
STRN3	0.248929	0.127373	0.127252	0.0724744	0.147509	-0.321668	0.0960233	0.00493752	STRN3	STRN3	STRN3
RTN4	0.249222	-0.996393	-0.264957	-1.64669	-0.272383	-0.191412	-0.174543	-0.0263334	RTN4	RTN4	RTN4
LUC7L3	0.249222	-0.62622	-0.445015	-0.413462	-1.39492	-0.275646	-0.241916	-0.259696	LUC7L3	LUC7L3	LUC7L3
HMGN2	0.249222	-1.19622	-1.54003	-0.996279	-0.976927	-0.751224	-0.971782	-0.951945	HMGN2	HMGN2	HMGN2
FKBP8	0.249222	0.393923	0.501353	0.376225	0.326784	0.383223	0.637738	0.655304	FKBP8	FKBP8	FKBP8
GTF3C5	0.249222	0.180317	0.284588	0.184603	0.136952	0.195628	0.432082	0.37785	GTF3C5	GTF3C5	GTF3C5
C7orf50	0.250304	-1.01682	-1.51598	-1.79331	-1.58632	-1.21677	-1.25461	-0.776143	C7orf50	C7orf50	C7orf50
PML	0.250304	-0.549141	-0.779855	-0.646319	-0.516377	-0.566558	-0.470492	-0.341815	PML	PML	PML
ANKFY1	0.250304	0.436702	0.481821	0.317186	0.283463	0.0861864	0.221861	0.354635	ANKFY1	ANKFY1	ANKFY1
NDUFA4	0.250304	0.15069	0.346128	0.263353	0.113889	-1.08354	0.0705066	0.0380709	NDUFA4	NDUFA4	NDUFA4
RTF1	0.251688	-0.312411	-0.186879	-0.152433	-0.373861	-0.210895	-0.110259	0.0106113	RTF1	RTF1	RTF1
DCUN1D5	0.25319	-0.818532	-0.964084	-0.693969	-0.86047	-0.760455	-1.22476	-1.43197	DCUN1D5	DCUN1D5	DCUN1D5
DDX27	0.253777	-0.844836	-1.55083	-0.81851	-0.803074	-0.746254	-0.627844	-0.510773	DDX27	DDX27	DDX27
UBA6	0.255921	-0.36126	-0.356875	-0.238296	-0.401299	-0.153023	-0.1886	-0.313965	UBA6	UBA6	UBA6
EIF3C;EIF3CL	0.255921	1.69704	1.77289	1.7279	1.6935	1.62631	1.64041	1.64744	EIF3C	EIF3C;EIF3CL	EIF3C;EIF3CL
SLC25A3	0.256277	0.383469	0.677043	0.454697	0.518137	0.576899	0.65748	0.768953	SLC25A3	SLC25A3	SLC25A3
SCRIB	0.256277	0.365837	0.410122	0.405931	0.607346	0.237834	0.2985	0.38478	SCRIB	SCRIB	SCRIB
CLUH	0.256277	-0.497112	-0.345637	-0.628468	-0.743775	-0.436568	-1.14225	-1.32538	CLUH	CLUH	CLUH
G3BP2	0.256801	0.272427	0.52383	0.380781	0.447283	0.46364	0.536253	0.66362	G3BP2	G3BP2	G3BP2
ESYT1	0.256801	0.482949	0.587529	0.344474	0.441624	0.234771	0.303783	0.425406	ESYT1	ESYT1	ESYT1
CARHSP1	0.257134	-1.46667	-0.10188	-0.300218	-0.106947	0.313679	0.162188	-0.00441778	CARHSP1	CARHSP1	CARHSP1
NAA10	0.257382	-0.574336	-0.744423	-0.554645	-0.797272	-0.587994	-0.51584	-0.461961	NAA10	NAA10	NAA10
PSMD3	0.258653	1.72826	1.8073	1.66347	1.6839	1.77667	1.88143	1.81904	PSMD3	PSMD3	PSMD3
NUP155	0.258707	0.638408	0.848414	0.667611	0.705828	0.569576	0.624442	0.597829	NUP155	NUP155	NUP155
MRPS17;hCG_1984214	0.259282	-0.294828	-1.69506	-1.00079	-1.75998	-1.02359	-0.0125793	-0.145224	MRPS17	MRPS17;hCG_1984214	MRPS17;hCG_1984214
MYL6	0.259282	1.02944	1.03416	0.9285	1.08949	0.926082	0.926927	0.911621	MYL6	MYL6	MYL6
MRPS7	0.259824	-0.937475	-0.905243	-0.839429	-0.883486	-0.816729	-0.800418	-0.800831	MRPS7	MRPS7	MRPS7
HELZ	0.261771	-0.443494	-0.495268	-0.472501	-0.594744	-0.696015	-0.488264	-1.10345	HELZ	HELZ	HELZ
XPO5	0.267254	-0.22088	-0.0998191	-0.00334712	-0.0432256	-0.0319981	0.305931	-0.00238214	XPO5	XPO5	XPO5
RPL19	0.267658	1.40607	1.33882	1.40653	1.42549	1.45616	1.47679	1.50391	RPL19	RPL19	RPL19
ARGLU1	0.269593	-0.394693	-0.595823	-0.241783	-0.27362	-0.20375	-0.18175	-0.242848	ARGLU1	ARGLU1	ARGLU1
HDGF	0.269593	-1.34508	-1.23007	-1.52271	-1.27927	-0.823031	-1.21943	-1.28497	HDGF	HDGF	HDGF
WDR62	0.269593	-1.2483	-1.19832	-1.11603	-1.20371	-1.25561	-0.92433	-0.800181	WDR62	WDR62	WDR62
ABI1	0.269593	-0.857939	-0.876386	-0.767048	-0.757803	-0.736446	-0.746296	-0.664096	ABI1	ABI1	ABI1
GLO1	0.269593	0.175933	-0.196203	-0.0366788	-0.0945828	0.346077	-1.34952	-1.64826	GLO1	GLO1	GLO1
YWHAQ	0.2705	0.00616633	-0.191099	-0.17154	-0.0742777	0.173926	-0.0323659	-0.0343461	YWHAQ	YWHAQ	YWHAQ
PDCD6IP	0.2705	-0.00317952	-0.186093	-0.0483473	-0.0420843	0.0789524	-0.00456614	0.0428784	PDCD6IP	PDCD6IP	PDCD6IP
WDR11	0.274034	-1.2007	-0.636212	-0.525544	-0.610485	-1.31823	-0.717466	-1.47238	WDR11	WDR11	WDR11
RING1	0.274591	-0.577997	-0.396185	-0.556877	-0.841259	-0.477265	-0.3263	-0.400805	RING1	RING1	RING1
FOXK1	0.275656	-1.38998	-1.69437	-1.05523	-0.776159	-1.22321	-0.525554	-0.430127	FOXK1	FOXK1	FOXK1
CAPZB	0.275911	0.873596	0.795756	0.841614	0.769549	0.955196	0.895009	0.879701	CAPZB	CAPZB	CAPZB
LLGL1	0.275911	-0.115522	0.65702	0.0482078	0.0350941	0.0221457	-0.478997	-0.208935	LLGL1	LLGL1	LLGL1
DHX9	0.276209	2.21771	2.25398	2.10543	2.15634	1.97772	2.11242	2.1237	DHX9	DHX9	DHX9
GCAT	0.276671	-1.53349	-1.95462	-1.69267	-0.902222	-0.741682	-1.46206	-0.798838	GCAT	GCAT	GCAT
MCM6	0.276671	0.111668	0.0796001	0.011436	-0.0608202	-0.012959	-0.0892636	-0.116811	MCM6	MCM6	MCM6
CHMP1A	0.277357	0.521248	0.445898	0.534935	0.446522	0.479129	0.651615	0.680771	CHMP1A	CHMP1A	CHMP1A
RTCB	0.277357	0.467244	0.439224	0.396308	0.524889	0.421346	0.334179	0.327565	RTCB	RTCB	RTCB
AQR	0.277357	0.249785	0.490311	0.314304	0.286126	0.139132	0.23341	0.247049	AQR	AQR	AQR
DDX10	0.277357	-1.1848	-1.18335	-0.98117	-1.05334	-1.39926	-1.38457	-1.06386	DDX10	DDX10	DDX10
EIF4G2	0.277357	-0.688991	-0.604264	-0.592765	-0.674491	-0.848461	-1.38403	-0.615544	EIF4G2	EIF4G2	EIF4G2
TTF2	0.278448	-0.295743	-0.12416	-0.425781	-0.29887	-0.234017	-0.121764	-0.0574744	TTF2	TTF2	TTF2
C1QBP	0.278544	1.38873	1.25432	1.15438	1.10404	1.1143	1.08218	1.07395	C1QBP	C1QBP	C1QBP
H2AFV;H2AFZ	0.279605	0.0335776	0.0393093	0.222955	0.162631	0.318561	0.215504	0.179007	H2AFV	H2AFV;H2AFZ	H2AFV;H2AFZ
SNRPB2	0.279672	-0.264092	-0.385977	0.077681	-0.306716	0.226029	-0.0148176	-0.142365	SNRPB2	SNRPB2	SNRPB2
BRIX1	0.279672	-0.243474	-0.282968	-0.0266375	-0.0798889	-0.0753133	0.0668805	-0.0361651	BRIX1	BRIX1	BRIX1
SLC16A1	0.279672	-0.171164	-0.079502	-0.041839	-0.119596	0.0560079	-0.0973215	0.062282	SLC16A1	SLC16A1	SLC16A1
PDLIM5	0.279703	-1.23216	-1.41023	-1.23788	-1.32497	-1.19782	-1.24029	-1.1287	PDLIM5	PDLIM5	PDLIM5
IQGAP3	0.279719	-0.871524	-0.586302	-0.679651	-0.546478	-0.690113	-0.390898	-0.302445	IQGAP3	IQGAP3	IQGAP3
SND1	0.279865	1.93825	2.09802	1.86388	1.90763	1.74579	1.84678	1.88132	SND1	SND1	SND1
MRPS23	0.280283	-0.767419	-0.705016	-0.802565	-0.746676	-0.728502	-0.661867	-0.588647	MRPS23	MRPS23	MRPS23
SNRPD2	0.280564	0.237452	0.108505	0.190693	0.189879	0.343725	0.348146	0.183858	SNRPD2	SNRPD2	SNRPD2
UBXN4	0.280797	-1.19107	-0.941215	-1.93933	-0.975691	-0.759523	-0.922987	-0.794854	UBXN4	UBXN4	UBXN4
GLOD4	0.280916	-0.59033	-0.673117	-0.487982	-0.691324	-0.278131	-0.487413	-0.58947	GLOD4	GLOD4	GLOD4
SRRT	0.280916	0.28871	0.269914	0.278741	0.188214	0.35877	0.361173	0.306906	SRRT	SRRT	SRRT
DTL	0.280916	-0.898309	-0.79448	-0.992699	-0.913302	-1.00273	-0.972096	-1.03987	DTL	DTL	DTL
WDR6	0.280916	1.49254	1.51677	1.36516	1.37024	1.22933	1.13934	-1.334	WDR6	WDR6	WDR6
CLIC1	0.282937	-0.73177	-1.50018	-1.74478	-0.910163	0.377099	-0.704126	-1.1462	CLIC1	CLIC1	CLIC1
PPP2R1A	0.282937	1.3022	1.25255	1.19153	1.27732	1.20151	1.18411	1.11202	PPP2R1A	PPP2R1A	PPP2R1A
PMPCB	0.283769	-0.961996	-1.88199	-1.01738	-1.73197	-0.910239	-1.12873	-0.788747	PMPCB	PMPCB	PMPCB
PBRM1	0.283769	-1.42086	-0.698096	-0.769698	-0.590275	-0.580405	-0.514049	-0.466509	PBRM1	PBRM1	PBRM1
ADAR	0.283769	1.2852	1.37661	1.27851	1.3458	1.35169	1.43551	1.45284	ADAR	ADAR	ADAR
ANKHD1;ANKRD17	0.284653	-1.47014	-0.853125	-0.716934	-1.67334	-0.766979	-0.791599	-0.691642	ANKHD1	ANKHD1;ANKRD17	ANKHD1;ANKRD17
MCM5	0.284653	0.513925	0.459148	0.428059	0.445333	0.473581	0.572782	0.6291	MCM5	MCM5	MCM5
MPP2	0.285312	-0.699301	-0.514064	-0.526567	-0.646863	-0.753088	-0.68707	-0.682503	MPP2	MPP2	MPP2
EXOSC9	0.285879	-0.37104	-0.36512	-0.543674	-0.470346	-0.601263	-0.464448	-1.37341	EXOSC9	EXOSC9	EXOSC9
APPL1	0.285931	0.0316025	0.117339	0.0742409	-0.116695	-0.0992786	-0.150056	-0.035169	APPL1	APPL1	APPL1
TUBGCP3	0.286168	-0.786641	-0.739516	-1.23234	-0.741826	-0.76263	-1.5263	-1.51798	TUBGCP3	TUBGCP3	TUBGCP3
ARHGEF1	0.286175	-0.304125	-0.245278	-0.34982	-0.121308	-0.211028	-0.0889055	-0.098837	ARHGEF1	ARHGEF1	ARHGEF1
MCM10	0.287365	-1.56991	-1.22934	-0.892146	-1.44532	-1.28166	-0.849347	-0.600168	MCM10	MCM10	MCM10
TPI1	0.288707	0.484202	-0.43466	-0.0839104	0.109895	1.33997	0.334045	0.143058	TPI1	TPI1	TPI1
PRPF8	0.288715	1.73664	1.84194	1.69113	1.69365	1.52242	1.68714	1.67122	PRPF8	PRPF8	PRPF8
FABP5	0.290058	-0.642985	-1.97008	-0.580028	-0.382516	2.83545	-0.418026	-0.49739	FABP5	FABP5	FABP5
CBR1	0.291402	0.334475	0.155421	0.226023	0.119738	0.690734	0.282698	0.261299	CBR1	CBR1	CBR1
TLN1	0.291402	-0.234802	-0.0577125	-0.115057	-0.106138	0.0263619	-0.085548	-0.0141629	TLN1	TLN1	TLN1
CUL4B;CUL4A	0.291402	-0.54996	-0.622765	-0.585839	-0.75262	-0.555996	-0.472014	-0.530177	CUL4B	CUL4B;CUL4A	CUL4B;CUL4A
PPIL4	0.291636	-0.965224	-1.072	-0.940168	-0.905741	-0.814644	-0.916675	-0.879138	PPIL4	PPIL4	PPIL4
UBE2O	0.291636	-0.138116	0.141582	-0.0808887	0.0243471	-0.24489	-0.0976796	-0.116335	UBE2O	UBE2O	UBE2O
RABL6	0.291823	-1.25384	-0.70423	-0.684765	-0.859091	-0.629223	-0.622025	-0.648114	RABL6	RABL6	RABL6
KPNA2	0.291823	1.24916	1.28847	1.21658	1.19505	1.10653	1.16146	1.19146	KPNA2	KPNA2	KPNA2
TMED10	0.292527	0.305522	0.441187	0.355817	0.319651	0.454454	0.391569	0.513025	TMED10	TMED10	TMED10
ATXN2L	0.29468	-0.0436942	-0.112186	-0.130817	-0.0338101	-0.0142904	-0.00984854	0.0342161	ATXN2L	ATXN2L	ATXN2L
LANCL1	0.296176	0.369354	0.325222	0.309097	0.319175	0.414645	0.363904	0.452346	LANCL1	LANCL1	LANCL1
SMC1A	0.29631	1.66616	1.767	1.60787	1.66621	1.45758	1.60988	1.62934	SMC1A	SMC1A	SMC1A
CANX	0.29631	1.24825	1.24681	1.04179	1.12111	1.0898	1.06123	0.993047	CANX	CANX	CANX
NEFM	0.296872	-0.460307	-0.499341	-0.424387	-0.367299	-0.366448	-0.259733	-0.393789	NEFM	NEFM	NEFM
ATXN2	0.297644	-0.696506	-0.453799	-0.602946	-0.516853	-0.442293	-1.2411	-0.953114	ATXN2	ATXN2	ATXN2
ARID2	0.300419	-0.790254	-0.691373	-1.64497	-0.900129	-1.54825	-1.23425	-1.44149	ARID2	ARID2	ARID2
ARHGEF7	0.301546	-1.23616	-1.05767	-1.1085	-1.13775	-0.950314	-1.12291	-0.994173	ARHGEF7	ARHGEF7	ARHGEF7
CTTN	0.306229	0.517394	0.551753	0.518803	0.53031	0.650969	0.511587	0.748337	CTTN	CTTN	CTTN
NELFB	0.306229	-0.356106	-0.371991	-0.36372	-0.306146	-0.277998	-0.31578	-0.210494	NELFB	NELFB	NELFB
COPB1	0.306229	1.47554	1.67077	1.38501	1.52759	1.25161	1.36971	1.48563	COPB1	COPB1	COPB1
EIF3K	0.306984	-1.32461	-0.395498	-1.70261	-0.895802	-0.605568	-0.62301	-0.539619	EIF3K	EIF3K	EIF3K
LMNB1	0.306984	1.72643	1.77088	1.67858	1.68152	1.71898	1.82041	1.90328	LMNB1	LMNB1	LMNB1
GMDS	0.306984	0.0538109	0.144085	0.180651	0.215795	0.307156	0.266985	0.174675	GMDS	GMDS	GMDS
PDXDC1	0.306984	-0.637156	-0.469503	-0.595926	-0.646625	-0.987993	-0.801358	-0.528834	PDXDC1	PDXDC1	PDXDC1
MRE11A	0.307188	0.734612	0.785597	0.66524	0.782864	0.571351	0.606178	0.740238	MRE11A	MRE11A	MRE11A
EEF1B2	0.308576	0.662351	0.524713	0.630513	0.566831	0.828668	0.72248	0.590813	EEF1B2	EEF1B2	EEF1B2
EBNA1BP2	0.309214	-0.285626	-1.54401	-0.193714	-1.24598	-0.256251	-0.210356	-0.227689	EBNA1BP2	EBNA1BP2	EBNA1BP2
ZC3H14	0.309214	-0.281772	-0.36139	-1.42011	-0.143848	-0.122268	-0.0102962	0.00255538	ZC3H14	ZC3H14	ZC3H14
44448	0.309721	0.46498	0.619772	0.526846	0.493885	0.568422	0.626457	0.666002	44448	44448	44448
POLR1C	0.310423	-0.0560751	0.0153606	-0.138069	-0.0590607	-0.466481	-0.182019	-0.0405829	POLR1C	POLR1C	POLR1C
CDC37	0.31064	-0.0477409	-0.0892679	-0.0553669	0.00213988	0.178497	0.0029098	-0.0132966	CDC37	CDC37	CDC37
FAF2	0.31064	0.428945	0.557741	0.331086	0.389506	0.236547	0.208431	0.434198	FAF2	FAF2	FAF2
RPS24	0.31171	0.279653	0.0416649	0.45372	0.24932	0.473226	0.377647	0.394871	RPS24	RPS24	RPS24
HNRNPAB	0.313585	0.956938	0.755367	0.990979	0.923097	0.965314	1.0952	1.01297	HNRNPAB	HNRNPAB	HNRNPAB
PRPF38A	0.313585	-0.376869	-0.262798	-0.175445	-0.361307	-0.221191	-0.213982	-0.11837	PRPF38A	PRPF38A	PRPF38A
CHTOP	0.313585	-0.688558	-0.802283	-0.688019	-0.725277	-0.756062	-0.583616	-0.431686	CHTOP	CHTOP	CHTOP
EIF2B3	0.313585	0.0260142	-0.0928995	-0.153038	-0.145369	-0.209741	-0.17808	-0.175412	EIF2B3	EIF2B3	EIF2B3
RBFOX2;RBFOX1	0.313585	-0.391658	-0.351772	-0.343266	-0.379092	-0.414822	-0.464269	-1.45423	RBFOX2	RBFOX2;RBFOX1	RBFOX2;RBFOX1
CAMK2G	0.314309	0.126747	0.456253	0.189298	0.22055	-1.18011	0.0883683	0.197197	CAMK2G	CAMK2G	CAMK2G
DMAP1	0.314813	-0.271367	-0.392651	-1.60053	-0.259972	-0.249728	0.0236365	0.0201399	DMAP1	DMAP1	DMAP1
TTN	0.3149	0.596882	0.423176	0.520012	0.237242	0.400043	0.25924	-1.13745	TTN	TTN	TTN
UBE2M	0.316263	-0.429427	-0.668602	-0.585839	-0.692466	-0.421878	-0.42492	-0.551659	UBE2M	UBE2M	UBE2M
NAP1L1	0.316263	1.02698	0.981457	1.0331	0.975834	1.05088	0.77902	0.820148	NAP1L1	NAP1L1	NAP1L1
FDPS	0.317496	-0.0492343	-0.464007	-0.466551	-0.374194	-0.0132253	-1.30305	-1.34534	FDPS	FDPS	FDPS
SIN3A	0.31815	-0.670396	-0.448008	-1.42736	-0.448805	-0.500431	-0.32639	-0.195292	SIN3A	SIN3A	SIN3A
RPL36A;RPL36A-HNRNPH2	0.31815	0.88906	0.813423	1.01041	0.82861	0.912901	1.1038	0.992008	RPL36A	RPL36A;RPL36A-HNRNPH2	RPL36A;RPL36A-HNRNPH2
S100A7	0.319431	-1.49471	-1.44507	-1.88815	-1.61005	1.77024	-1.57572	-1.22165	S100A7	S100A7	S100A7
ZW10	0.319431	-0.465173	-2.0723	-0.567615	-1.44713	-0.509086	-0.531642	-0.45135	ZW10	ZW10	ZW10
SYMPK	0.319431	-0.564557	-0.487023	-1.14141	-0.518042	-0.610628	-0.348907	-0.13955	SYMPK	SYMPK	SYMPK
CUL1	0.319431	-0.826192	-0.564366	-0.561944	-0.688566	-0.453566	-0.580437	-0.558589	CUL1	CUL1	CUL1
NCAPD2	0.319431	0.677429	0.781867	0.672213	0.679864	0.572327	0.677042	0.599518	NCAPD2	NCAPD2	NCAPD2
DCAF8	0.320855	-0.969897	-1.00649	-1.17144	-0.935223	-1.36629	-1.74006	-0.885894	DCAF8	DCAF8	DCAF8
PTPN23	0.32269	-0.0653728	-0.108113	-0.0786573	0.0174519	-0.0325307	0.0878311	0.0330467	PTPN23	PTPN23	PTPN23
TBC1D15	0.323745	-0.573854	-0.597688	-0.597089	-0.625273	-0.58755	-0.519421	-0.436797	TBC1D15	TBC1D15	TBC1D15
CALR	0.326091	0.0249062	-0.231046	-1.34219	-1.80145	0.353222	-0.0135641	-0.511076	CALR	CALR	CALR
SSB	0.326091	0.134455	-0.191492	-0.0286365	0.0604398	0.505446	0.040379	0.0809926	SSB	SSB	SSB
RANBP1	0.326091	0.769346	0.45002	0.605782	0.708111	0.900652	0.782377	0.667474	RANBP1	RANBP1	RANBP1
PRDX1	0.326091	2.80202	2.64879	2.57737	2.68465	2.63303	2.59666	2.45174	PRDX1	PRDX1	PRDX1
RAD23B	0.326091	-0.289529	-0.371451	-0.239784	-0.352034	-0.071896	-1.05545	-0.908113	RAD23B	RAD23B	RAD23B
TMX1	0.326114	-0.328164	-1.10174	-0.424712	-0.378521	-0.178053	-0.292054	-0.278233	TMX1	TMX1	TMX1
C8orf33	0.32807	-0.670685	-1.53076	-0.599971	-0.716718	-0.521024	-0.544221	-0.481494	C8orf33	C8orf33	C8orf33
RIF1	0.330855	-1.5002	-0.866915	-1.79991	-0.774352	-1.00872	-0.746072	-0.674621	RIF1	RIF1	RIF1
BRAT1	0.330855	-0.918735	-0.661535	-0.801728	-0.598596	-0.994339	-0.835291	-0.837039	BRAT1	BRAT1	BRAT1
GTF3C2	0.331107	0.0180173	0.12416	0.0309608	0.0912541	-0.0516142	-0.0466463	0.0456504	GTF3C2	GTF3C2	GTF3C2
DDX47	0.332859	-1.31218	-1.62155	-0.896795	-0.990195	-0.95666	-0.92057	-0.913744	DDX47	DDX47	DDX47
GLG1	0.332859	-0.326912	-0.364286	-0.316582	-0.363304	-0.356995	-0.130314	-0.243281	GLG1	GLG1	GLG1
H1F0	0.332859	-0.369835	-0.708058	-1.44344	-0.249748	-1.12025	-1.3227	-0.996469	H1F0	H1F0	H1F0
POLR3A	0.335696	-0.616633	-0.623256	-0.625679	-0.722995	-0.767512	-0.623771	-1.43929	POLR3A	POLR3A	POLR3A
PTPN13	0.335756	-0.561281	-0.607356	-0.613638	-0.497451	-0.609429	-0.417265	-0.314528	PTPN13	PTPN13	PTPN13
MCM3	0.337025	1.06027	1.13658	1.02808	1.01934	0.987016	0.936686	1.01773	MCM3	MCM3	MCM3
RBX1	0.33836	-0.407074	-0.380284	-0.282692	-0.641109	-0.559768	-0.433783	-1.04706	RBX1	RBX1	RBX1
SART3	0.338561	-0.478276	-0.195271	-0.446422	-0.413948	-0.329257	-0.287756	-0.118674	SART3	SART3	SART3
ALYREF	0.338561	1.23963	1.20249	1.30389	1.31127	1.10458	1.22431	1.20623	ALYREF	ALYREF	ALYREF
USP5	0.338561	0.630363	0.427887	0.393472	0.343285	0.472561	0.299664	-0.104511	USP5	USP5	USP5
BASP1	0.338583	-0.363332	-1.36361	-0.796893	-0.956527	-0.294108	-0.497889	-0.722913	BASP1	BASP1	BASP1
HSD17B4	0.339733	1.00901	1.21643	0.870158	0.947873	0.787172	0.910095	0.916342	HSD17B4	HSD17B4	HSD17B4
MSRB2	0.340009	1.13359	1.22649	1.05258	1.17774	1.19769	1.24029	1.27037	MSRB2	MSRB2	MSRB2
ZMYM3	0.340435	-1.01952	-0.838795	-0.924781	-0.923668	-0.842426	-0.885026	-0.776446	ZMYM3	ZMYM3	ZMYM3
MRPS22	0.340435	-1.58533	-1.43668	-0.973965	-1.43087	-1.26475	-1.0413	-1.06274	MRPS22	MRPS22	MRPS22
SNRPC	0.340435	-0.319252	-0.444475	-0.318209	-0.179322	-0.455962	-0.295993	-1.37332	SNRPC	SNRPC	SNRPC
RNGTT	0.341563	-0.796276	-0.641316	-0.453813	-0.576722	-0.454498	-0.458808	-0.544556	RNGTT	RNGTT	RNGTT
HBB;HBD	0.341563	1.12752	0.8412	1.02436	0.919864	0.82059	0.743386	0.964592	HBB	HBB;HBD	HBB;HBD
PHB	0.341689	1.91518	2.08727	1.90809	1.87829	1.84111	1.81097	1.89012	PHB	PHB	PHB
TARS2	0.34197	0.220206	0.327528	0.14732	0.313374	0.140818	0.131209	0.202655	TARS2	TARS2	TARS2
SRCAP	0.343845	-0.583634	-0.471123	-0.391892	-0.253267	-0.430355	-0.224905	-0.163544	SRCAP	SRCAP	SRCAP
THOC3	0.344172	-0.261202	-0.16877	-0.165775	-0.291975	-0.250482	-0.361486	-0.315265	THOC3	THOC3	THOC3
CEP170	0.344356	-0.63518	-0.500077	-0.615916	-0.52118	-0.430533	-0.52542	-0.488771	CEP170	CEP170	CEP170
TFRC	0.344356	-0.352974	-0.0986413	-0.21654	-0.246514	-0.37883	-0.190927	-1.23135	TFRC	TFRC	TFRC
U2AF1	0.344814	0.203778	-1.25358	0.117707	-2.06266	0.176545	0.0393046	0.154795	U2AF1	U2AF1	U2AF1
SF3B2	0.345498	0.86531	0.788149	0.603179	0.787381	0.778252	0.882295	1.00422	SF3B2	SF3B2	SF3B2
MOGS	0.348561	-1.53903	-0.086716	-0.0957648	-0.095201	0.0630643	0.15986	0.127336	MOGS	MOGS	MOGS
TALDO1	0.349371	-0.217219	-0.906421	-0.513829	-0.624941	0.472073	-0.516377	-0.405569	TALDO1	TALDO1	TALDO1
H1FX	0.349371	0.378989	0.190756	0.429314	0.456365	0.428003	0.503708	0.500118	H1FX	H1FX	H1FX
EIF2B4	0.349409	-0.177378	-0.181088	-0.194133	-0.182936	-0.32402	-0.256689	-0.193386	EIF2B4	EIF2B4	EIF2B4
SDE2	0.35221	-0.951831	-1.34893	-1.44163	-1.08335	-1.62427	-1.64533	-1.13481	SDE2	SDE2	SDE2
RRP12	0.352633	-2.0149	-0.784714	-0.533679	-0.781913	-0.528968	-0.467895	-0.520821	RRP12	RRP12	RRP12
AP3M1;AP3M2	0.353412	-1.38449	-0.0637488	-1.37153	-0.297539	-0.324109	-0.229158	-0.142149	AP3M1	AP3M1;AP3M2	AP3M1;AP3M2
CORO1C	0.353412	-0.222662	-0.564709	-0.407279	-0.374146	-0.17974	-0.332567	-0.27074	CORO1C	CORO1C	CORO1C
TTK	0.353412	-0.244534	-0.174119	-0.318162	-0.215177	-0.497813	-0.306737	-0.24445	TTK	TTK	TTK
CDK5RAP1	0.353412	-1.25861	-1.03726	-1.20301	-1.13162	-0.998289	-1.59237	-1.59157	CDK5RAP1	CDK5RAP1	CDK5RAP1
MED1	0.354489	-0.366608	-0.164648	-0.502347	-0.139663	-0.330056	4.47661e-05	0.0124737	MED1	MED1	MED1
RPL28	0.355403	1.45299	1.41548	1.51169	1.53325	1.504	1.64887	1.5418	RPL28	RPL28	RPL28
PLCG1	0.355403	-1.3908	-1.46799	-1.18623	-1.43125	-1.29777	-1.32087	-1.05676	PLCG1	PLCG1	PLCG1
FLNA	0.355814	2.12348	2.10224	1.97685	2.03236	1.9893	2.007	1.93221	FLNA	FLNA	FLNA
WASF2	0.356877	-0.937042	-0.777696	-1.78592	-0.74154	-0.670319	-0.612848	-0.745825	WASF2	WASF2	WASF2
DPYSL3	0.359574	0.0437424	0.0871577	0.0707079	0.0791756	0.0374125	0.0278445	-0.0709876	DPYSL3	DPYSL3	DPYSL3
LYAR	0.360867	0.505447	0.462927	0.416344	0.24019	0.440651	0.53303	0.590726	LYAR	LYAR	LYAR
SERPINH1	0.360899	1.15484	1.06381	0.987493	0.981112	1.08479	1.18115	1.14563	SERPINH1	SERPINH1	SERPINH1
NEDD1	0.363838	-0.91493	-1.40645	-0.973825	-0.988102	-1.06095	-0.794195	-0.724775	NEDD1	NEDD1	NEDD1
PYCR1	0.364828	0.750269	0.90539	0.726882	0.826898	0.672227	0.732373	0.739761	PYCR1	PYCR1	PYCR1
RAC1;RAC2;RAC3	0.365581	-0.518309	-0.800811	-0.628979	-0.601307	-0.294995	-1.47527	-1.41611	RAC1	RAC1;RAC2;RAC3	RAC1;RAC2;RAC3
KIF2C	0.367136	0.719486	0.894544	0.701686	0.695319	0.775234	0.864075	0.926694	KIF2C	KIF2C	KIF2C
PAF1	0.367136	0.287023	0.364433	0.171307	0.174091	0.349716	0.32442	0.348095	PAF1	PAF1	PAF1
AGK	0.367136	-1.03117	-0.695201	-0.671376	-0.811871	-0.663795	-0.648571	-0.688697	AGK	AGK	AGK
KPNB1	0.367136	1.86161	1.87198	1.74087	1.79603	1.71578	1.73589	1.77127	KPNB1	KPNB1	KPNB1
AHNAK	0.368499	-0.693086	-1.12746	-0.899863	-0.866937	-0.563096	-0.861926	-0.75583	AHNAK	AHNAK	AHNAK
AES	0.368838	-0.293864	0.100555	-0.310631	-0.172522	-0.502118	-0.332478	-0.201312	AES	AES	AES
CIT	0.369678	-1.51326	-0.536344	-0.589604	-0.582571	-1.00796	-1.277	-1.24088	CIT	CIT	CIT
DCD	0.370045	-1.50275	-0.22874	0.138673	-0.181795	0.458048	-0.163933	0.107976	DCD	DCD	DCD
ANXA6	0.370045	-0.397439	-1.73913	-1.32764	-0.556036	-0.116409	-0.442334	-0.864369	ANXA6	ANXA6	ANXA6
HSPE1	0.370045	0.263996	-0.246603	-0.0897214	0.208995	0.686784	0.217832	0.0368581	HSPE1	HSPE1	HSPE1
SRPR	0.370045	-0.0417191	0.0791584	-0.108409	-0.0967227	-0.0325307	0.076371	0.12634	SRPR	SRPR	SRPR
DDX20	0.370045	0.733215	0.896409	0.724186	0.761988	0.555596	0.719749	0.750416	DDX20	DDX20	DDX20
GPS1	0.370045	-0.441278	-0.329001	-0.458927	-0.360071	-0.492221	-0.925942	-0.356064	GPS1	GPS1	GPS1
PDIA3	0.37082	0.747812	0.233009	0.410719	0.473817	1.07582	0.625069	0.466335	PDIA3	PDIA3	PDIA3
NTPCR	0.371219	-0.36786	-0.305346	-0.218864	-0.417277	-1.11248	-0.500933	-0.23111	NTPCR	NTPCR	NTPCR
IGF2BP3	0.372223	0.712693	0.695789	0.703592	0.660843	0.721667	0.778617	0.770339	IGF2BP3	IGF2BP3	IGF2BP3
DCTN1;DKFZp686E0752	0.372223	1.29074	1.48988	1.24118	1.3477	1.11865	1.26352	1.3048	DCTN1	DCTN1;DKFZp686E0752	DCTN1;DKFZp686E0752
RBM25	0.372223	-0.503038	-1.49896	-0.227465	-0.513144	-0.994561	-1.34133	-1.02406	RBM25	RBM25	RBM25
FBXO22	0.37794	1.76511	1.74144	1.66789	1.73563	1.89211	1.83689	1.70977	FBXO22	FBXO22	FBXO22
NOLC1	0.37794	-0.108922	-0.0171273	0.162428	0.0114603	-0.0481969	0.0124002	-1.43621	NOLC1	NOLC1	NOLC1
TOP2A	0.378782	0.26337	0.467589	0.391613	0.271289	0.344746	0.48325	0.546115	TOP2A	TOP2A	TOP2A
RPLP2	0.379494	2.33752	2.32357	2.21021	2.20099	2.16496	2.2593	2.11278	RPLP2	RPLP2	RPLP2
EIF2B5	0.382827	-1.77634	-1.12593	-0.4156	-0.237574	-0.451391	-0.322047	-0.336314	EIF2B5	EIF2B5	EIF2B5
H2AFY2	0.382827	-1.18288	-1.09364	-1.32648	-1.26681	-1.3717	-0.827054	-0.830542	H2AFY2	H2AFY2	H2AFY2
CTBP2	0.382827	0.591631	0.822796	0.610384	0.529026	0.560966	0.506842	0.521211	CTBP2	CTBP2	CTBP2
PLOD1	0.382827	-0.695158	-0.580217	-0.680162	-0.488083	-0.728546	-1.28689	-0.552179	PLOD1	PLOD1	PLOD1
KIF5B	0.383821	0.614514	0.51269	0.501835	0.513381	0.487472	0.485981	0.415271	KIF5B	KIF5B	KIF5B
MTA1	0.3843	0.0858951	0.202141	0.00106922	0.194349	0.106158	0.251496	0.342378	MTA1	MTA1	MTA1
UBAP2L	0.38502	-0.103671	-0.0286109	-0.172841	-0.246562	-0.362942	-0.242811	-0.135868	UBAP2L	UBAP2L	UBAP2L
CFL1	0.38629	1.58195	1.30108	1.40784	1.52531	1.93342	1.59734	1.39974	CFL1	CFL1	CFL1
CMSS1	0.38629	-1.59058	-1.66336	-1.0119	-1.58432	-1.24735	-1.46166	-0.725685	CMSS1	CMSS1	CMSS1
VPS35	0.387606	0.0905198	0.215735	0.0582956	0.132578	0.0128259	0.0754309	0.0543993	VPS35	VPS35	VPS35
CTSD	0.387752	-0.136334	-0.105021	-0.0741944	-0.304101	0.858979	-0.222264	-0.0424453	CTSD	CTSD	CTSD
RPL11	0.387752	1.81642	1.84832	1.85072	1.93674	1.88678	1.99925	1.92814	RPL11	RPL11	RPL11
MYO18A	0.389404	-1.81083	-1.44748	-1.21435	-1.2883	-1.4574	-1.19342	-0.898368	MYO18A	MYO18A	MYO18A
PSMA3	0.389404	0.121351	0.152771	0.0545301	0.0686664	0.104249	0.180631	0.241765	PSMA3	PSMA3	PSMA3
DRG1	0.389472	-0.737937	-0.59013	-0.69369	-0.594935	-0.900919	-0.485712	-1.50347	DRG1	DRG1	DRG1
CWF19L1	0.389837	-0.891083	-1.1808	-0.986517	-1.12872	-1.02802	-0.949892	-0.761244	CWF19L1	CWF19L1	CWF19L1
GNAI3;GNAI1;GNAO1;GNAI2	0.391937	-0.784858	-0.95633	-0.942958	-0.999087	-0.988836	-0.998642	-1.03766	GNAI3	GNAI3;GNAI1;GNAO1;GNAI2	GNAI3;GNAI1;GNAO1;GNAI2
PFKP	0.393833	-0.0699975	-0.0698832	-0.242666	-0.170525	-0.13354	-0.41346	-0.213353	PFKP	PFKP	PFKP
IGF2BP2	0.394277	-0.614851	-0.573494	-0.595276	-0.590132	-0.52777	-0.52242	-0.555081	IGF2BP2	IGF2BP2	IGF2BP2
HNRNPA1;HNRNPA1L2	0.395788	2.45521	2.37922	2.45121	2.42553	2.35166	2.45112	2.19633	HNRNPA1	HNRNPA1;HNRNPA1L2	HNRNPA1;HNRNPA1L2
NUDT16L1	0.395788	-0.144427	0.0613932	-0.0939982	-0.111369	-0.368223	-0.144326	-0.0692552	NUDT16L1	NUDT16L1	NUDT16L1
PARP1	0.396463	0.931502	1.08584	0.936356	0.954625	1.14807	0.993942	1.051	PARP1	PARP1	PARP1
TOP1	0.39652	-1.94321	-1.71165	-0.451117	-0.423744	-0.943435	-0.299575	-0.319076	TOP1	TOP1	TOP1
MED17	0.39652	-0.891613	-0.817938	-1.49188	-0.840974	-0.838121	-0.767022	-0.716633	MED17	MED17	MED17
PFN1	0.396809	0.689858	-0.142171	0.238947	0.35503	1.4314	0.475237	0.25922	PFN1	PFN1	PFN1
HIST1H2AH;HIST1H2AJ;HIST2H2AC;H2AFJ;HIST1H2AG;HIST1H2AD;HIST2H2AA3;HIST1H2AA;H2AFX	0.396809	1.71973	1.6901	1.76681	1.83635	1.90125	1.83205	1.7675	HIST1H2AH	HIST1H2AH;HIST1H2AJ;HIST2H2AC;H2AFJ;HIST1H2AG;HIST1H2AD;HIST2H2AA3;HIST1H2AA;H2AFX	HIST1H2AH;HIST1H2AJ;HIST2H2AC;H2AFJ;HIST1H2AG;HIST1H2AD;HIST2H2AA3;HIST1H2AA;H2AFX
DNAJC8	0.396809	-1.54732	-1.117	-1.5228	-1.31788	-1.19023	-1.32745	-1.13346	DNAJC8	DNAJC8	DNAJC8
PM20D2	0.396809	-0.401438	-0.607012	-0.606805	-0.5344	-0.564073	-0.530254	-1.63202	PM20D2	PM20D2	PM20D2
HINT1	0.398731	0.935452	0.736522	0.807353	0.854621	1.27522	0.996225	0.739761	HINT1	HINT1	HINT1
CDK9	0.398731	-1.51249	-1.84616	-1.54474	-1.62103	-1.54874	-1.6597	-0.852458	CDK9	CDK9	CDK9
CSTF1	0.3997	0.0661435	0.223538	-0.0113895	0.00718049	-0.0420725	-0.00299933	-0.0176278	CSTF1	CSTF1	CSTF1
PREB	0.400108	-0.651801	-0.779168	-0.526846	-1.85052	-0.472117	-0.62959	-0.458626	PREB	PREB	PREB
ACTL6A	0.400108	0.287361	0.317468	0.354748	0.437677	0.335115	0.572827	0.43173	ACTL6A	ACTL6A	ACTL6A
PSMA2	0.400108	-0.161674	-0.281349	-0.211333	-0.170525	-0.21986	-0.124047	-0.00688654	PSMA2	PSMA2	PSMA2
OPA1	0.401652	0.204356	0.158268	0.240807	0.234151	0.20588	0.348817	0.29179	OPA1	OPA1	OPA1
GPX4	0.401871	-1.21193	-0.915156	-0.616428	-0.497071	-0.421435	-0.377557	-0.824825	GPX4	GPX4	GPX4
MIF	0.402291	1.86387	1.68888	1.17284	1.44157	1.77987	1.61131	1.93962	MIF	MIF	MIF
STK3	0.402559	-0.454285	-0.558035	-1.4367	-1.12177	-0.652611	-0.638499	-0.362561	STK3	STK3	STK3
CACYBP	0.40271	1.29209	1.42451	1.07577	1.18454	1.32271	1.32763	1.44643	CACYBP	CACYBP	CACYBP
TXLNG	0.403004	-0.60194	-1.47452	-0.886196	-0.427311	-0.502162	-0.649243	-0.401022	TXLNG	TXLNG	TXLNG
PPA1	0.403004	0.248099	-0.420084	-0.160662	0.0510243	0.344524	0.179199	-0.0372046	PPA1	PPA1	PPA1
SRSF9	0.403004	0.34281	0.343576	0.443912	0.386035	0.396404	0.441528	0.513805	SRSF9	SRSF9	SRSF9
ELP3	0.403004	-0.198045	-0.991812	-0.0495095	-0.059251	-1.31721	-0.0954861	-0.994996	ELP3	ELP3	ELP3
SAP18	0.404772	1.08966	1.17295	1.31244	1.18811	1.28521	1.21719	1.33677	SAP18	SAP18	SAP18
CSNK2A1;CSNK2A3	0.404998	0.701998	0.728572	0.736412	0.676964	0.772172	0.828083	0.725165	CSNK2A1	CSNK2A1;CSNK2A3	CSNK2A1;CSNK2A3
CYFIP1	0.405149	0.811547	0.784665	0.791082	0.772307	0.689624	0.759367	0.743183	CYFIP1	CYFIP1	CYFIP1
YBX3	0.406304	1.09385	0.883797	0.968991	0.941881	1.0539	1.08656	1.02328	YBX3	YBX3	YBX3
EZR	0.406936	0.400089	0.174021	0.232392	0.178609	0.900075	0.395195	0.144227	EZR	EZR	EZR
RECQL	0.406936	-0.111428	0.012416	-0.137743	-0.116885	-0.0765115	-0.0158472	0.0734564	RECQL	RECQL	RECQL
PTGES3	0.407247	0.607625	0.174463	0.208358	0.332443	0.604636	0.495829	0.361998	PTGES3	PTGES3	PTGES3
CHTF18	0.407247	0.0561714	-0.0502531	-0.0476964	-0.196869	-0.0468655	0.0278893	0.151374	CHTF18	CHTF18	CHTF18
CRNKL1	0.407247	-0.360201	-0.413557	-0.253219	-0.374765	-0.336003	-0.203596	-0.272863	CRNKL1	CRNKL1	CRNKL1
HSPE1-MOB4;MOB4	0.407247	-1.07097	-0.964035	-1.38887	-0.773781	-1.89188	-0.719615	-1.74078	HSPE1	HSPE1-MOB4;MOB4	HSPE1-MOB4;MOB4
SMU1	0.407505	-0.135756	-0.098396	-0.14904	0.00342381	-0.0190391	-0.121182	0.193083	SMU1	SMU1	SMU1
RPL17;RPL17-C18orf32	0.40829	1.86194	1.77442	1.88619	1.84329	1.84555	2.01116	1.90081	RPL17	RPL17;RPL17-C18orf32	RPL17;RPL17-C18orf32
RPSA	0.40829	1.71679	1.78634	1.66417	1.59659	1.64997	1.605	1.58321	RPSA	RPSA	RPSA
SF3B6	0.410319	0.228973	0.389167	0.345311	0.424029	0.0943524	0.324241	0.308638	SF3B6	SF3B6	SF3B6
EEF2	0.411618	2.30736	2.26355	2.09	2.14212	2.22789	2.0763	1.96058	EEF2	EEF2	EEF2
RPS27	0.412026	1.96162	2.1044	1.94003	1.98281	1.8286	1.96004	1.95465	RPS27	RPS27	RPS27
FARSB	0.412449	0.702191	0.703789	0.708427	0.710726	0.788903	0.751488	0.744049	FARSB	FARSB	FARSB
HMGB2	0.413502	-0.00120436	-1.6425	0.0844682	-1.2457	0.292155	-0.182064	-0.352513	HMGB2	HMGB2	HMGB2
COX4I1	0.413502	0.0366126	0.0942736	0.0665705	0.0127442	0.15573	-1.46416	-0.016545	COX4I1	COX4I1	COX4I1
RSL1D1	0.414983	0.752003	0.832808	0.83055	0.799745	0.784909	0.946758	0.900967	RSL1D1	RSL1D1	RSL1D1
SMAP1	0.414983	-0.150593	-0.232224	-0.119241	-0.206617	-0.131676	0.00975901	-0.167659	SMAP1	SMAP1	SMAP1
UFL1	0.414983	-0.650018	-0.499586	-0.505415	-0.625083	-0.550004	-0.437141	-0.482274	UFL1	UFL1	UFL1
POLDIP2	0.420477	1.33833	1.41587	1.33015	1.28507	1.24012	1.31639	1.27037	POLDIP2	POLDIP2	POLDIP2
PPP1CB	0.420477	0.112728	-0.212398	-0.0620611	-0.397257	-0.248929	-0.0483474	-1.39619	PPP1CB	PPP1CB	PPP1CB
FUBP1	0.420763	-0.146739	-0.546257	-0.495141	-0.347897	-0.0469099	-0.291427	-0.352166	FUBP1	FUBP1	FUBP1
RPS16	0.422197	1.59703	1.46701	1.62131	1.61514	1.55752	1.77869	1.66403	RPS16	RPS16	RPS16
ADI1	0.422197	0.197515	0.0675767	-0.0222211	-0.0262017	0.210984	0.166619	0.0676526	ADI1	ADI1	ADI1
RNPEP	0.422197	-0.69405	-0.759931	-0.654129	-0.624941	-0.56283	-0.633888	-0.645992	RNPEP	RNPEP	RNPEP
RPN2	0.423579	0.709706	0.632482	0.647388	0.613671	0.723975	0.748892	0.667994	RPN2	RPN2	RPN2
RPS21	0.424725	0.621017	0.46543	0.423178	0.416992	0.592609	0.553667	0.54408	RPS21	RPS21	RPS21
STRN4	0.425104	-0.458476	-0.194633	-0.370368	-0.295399	-1.53063	-0.407371	-0.225133	STRN4	STRN4	STRN4
ACP1	0.425319	0.997308	1.0058	0.886707	0.977974	1.1198	0.99327	1.00613	ACP1	ACP1	ACP1
STAU1	0.427223	0.400089	0.345539	0.237645	0.350798	0.129368	0.354324	0.246919	STAU1	STAU1	STAU1
DIS3	0.427431	0.572072	0.612411	0.489191	0.547524	0.616974	0.580124	0.665265	DIS3	DIS3	DIS3
FIGNL1	0.427969	-1.36917	-1.23581	-1.20083	-1.62008	-1.52366	-1.66669	-1.34868	FIGNL1	FIGNL1	FIGNL1
SPATA5L1	0.428323	-1.13485	-1.06356	-1.02575	-1.06756	-1.07032	-1.42159	-1.08513	SPATA5L1	SPATA5L1	SPATA5L1
PRPF4	0.428354	-0.0279412	-0.0352361	-0.0479754	0.027866	-0.000710084	-0.007655	0.186716	PRPF4	PRPF4	PRPF4
RPL14	0.429512	1.79936	1.69045	1.78885	1.82066	1.74255	2.00592	1.8556	RPL14	RPL14	RPL14
SLC7A5	0.429512	-0.68138	-1.33553	-0.64948	-1.36016	-0.863462	-0.686309	-0.666132	SLC7A5	SLC7A5	SLC7A5
PFN2	0.429512	0.871043	0.852929	0.847704	0.811491	0.97672	0.951369	0.818502	PFN2	PFN2	PFN2
CAND1	0.429512	0.502508	0.496642	0.474407	0.550187	0.573038	0.577527	0.536847	CAND1	CAND1	CAND1
DOCK7	0.429512	-0.455634	-0.329442	-0.410952	-0.431448	-0.354376	-0.416862	-0.184551	DOCK7	DOCK7	DOCK7
GNB1	0.429512	0.0813667	0.0302304	0.159499	0.200436	0.0582712	0.0140566	0.0644476	GNB1	GNB1	GNB1
WARS	0.429512	-0.0376724	-0.097807	-0.200037	0.00546859	0.055209	-1.56731	-0.160426	WARS	WARS	WARS
VCL	0.432626	-0.210667	-0.746631	-0.975406	-1.74419	0.637877	-0.739402	-0.846048	VCL	VCL	VCL
HDAC2	0.433079	0.800997	0.923008	0.874946	0.812822	0.694373	0.831709	0.812785	HDAC2	HDAC2	HDAC2
MCCC2	0.435582	0.028712	-0.0526578	0.0816325	0.0504537	0.0988348	0.0838021	0.0861034	MCCC2	MCCC2	MCCC2
TUBB6	0.435582	0.826626	0.912653	0.769372	0.80393	0.72899	0.773603	0.785152	TUBB6	TUBB6	TUBB6
KIAA1524	0.435582	-0.30981	-0.219219	-0.338012	-0.255882	-0.398091	-0.155965	-0.972604	KIAA1524	KIAA1524	KIAA1524
AHCY	0.436297	0.332548	-0.0285618	0.256333	0.179655	0.62159	0.325808	0.120709	AHCY	AHCY	AHCY
CSDE1	0.436297	0.40746	0.432059	0.439867	0.309284	0.493242	0.438439	0.454338	CSDE1	CSDE1	CSDE1
HPRT1	0.436297	0.711392	0.53708	0.630885	0.708206	0.732629	0.659136	-1.06776	HPRT1	HPRT1	HPRT1
RPL32	0.437214	1.43175	1.47039	1.32039	1.42526	1.34854	1.55311	1.62791	RPL32	RPL32	RPL32
CS	0.437214	-0.760434	-0.959275	-0.974941	-0.821429	-0.262243	-0.824323	-0.93488	CS	CS	CS
FN3KRP	0.437214	0.836646	0.874865	0.858117	0.950108	0.958258	0.90714	0.957055	FN3KRP	FN3KRP	FN3KRP
SLC25A5	0.437214	2.25702	2.41421	2.13458	2.21658	2.01841	2.15101	2.26957	SLC25A5	SLC25A5	SLC25A5
SLIRP	0.437214	0.0873403	0.194436	0.107294	0.0178799	-0.0254299	0.099336	0.00459102	SLIRP	SLIRP	SLIRP
LAS1L	0.437214	-0.236103	-0.170438	-0.29622	-0.117218	-0.28896	-0.330016	-0.221972	LAS1L	LAS1L	LAS1L
ADD3	0.437214	-0.530016	-0.319627	-0.448746	-0.370295	-0.531409	-0.514765	-0.445373	ADD3	ADD3	ADD3
STOML2	0.437214	-0.314965	-0.220397	0.0348193	-0.308904	-0.191678	-0.520137	-0.319639	STOML2	STOML2	STOML2
FLII	0.43882	0.130312	0.272368	0.0813071	0.101288	-0.049839	0.0533164	0.162375	FLII	FLII	FLII
RPS20	0.441402	1.40019	1.33097	1.43331	1.37266	1.39602	1.4583	1.48125	RPS20	RPS20	RPS20
HDAC6	0.441402	1.69198	1.67685	1.64525	1.71138	1.66111	1.67036	1.49459	HDAC6	HDAC6	HDAC6
GMPS	0.441402	-0.190193	-0.284146	-0.193947	-0.258545	-0.11885	-0.218414	-0.169132	GMPS	GMPS	GMPS
SUPT16H	0.441402	1.13783	1.34775	1.17349	1.14978	1.04476	1.13522	1.17158	SUPT16H	SUPT16H	SUPT16H
RANGAP1	0.441402	0.862419	0.92875	0.758494	0.771451	0.721756	0.7886	0.763279	RANGAP1	RANGAP1	RANGAP1
LARP4B	0.441402	-0.246798	-0.179076	-0.0945096	-0.240142	-0.343858	-0.227994	-0.222708	LARP4B	LARP4B	LARP4B
FBXL3	0.443215	-1.87355	-0.376653	-0.705638	-0.767124	-0.996336	-1.4707	-1.67451	FBXL3	FBXL3	FBXL3
SAR1A	0.44362	-1.53012	-0.699372	-1.38282	-1.50781	-1.25268	-1.15385	-0.383134	SAR1A	SAR1A	SAR1A
TRIP10	0.44362	-0.69299	-0.476815	-0.486076	-0.491602	-0.541084	-0.435216	-0.353812	TRIP10	TRIP10	TRIP10
ALDH18A1	0.44362	0.964646	0.98661	0.95086	0.929755	0.900253	0.934134	0.878575	ALDH18A1	ALDH18A1	ALDH18A1
XPO1	0.444672	0.827011	0.983223	0.85212	0.842495	0.744256	0.774006	0.883296	XPO1	XPO1	XPO1
RPS9	0.446564	0.893107	0.754974	0.992281	0.883248	0.981957	1.00979	0.897935	RPS9	RPS9	RPS9
GFPT1	0.446564	-0.648477	-0.611527	-0.702151	-0.450944	-0.553377	-0.599866	-0.328778	GFPT1	GFPT1	GFPT1
CLTA	0.446564	-0.0319397	-0.101291	-0.127283	-0.0956289	-1.24296	-0.0204581	-0.0723303	CLTA	CLTA	CLTA
APRT	0.449649	-0.00409483	-1.49101	-0.356979	-0.365634	0.377143	-0.305752	-0.37027	APRT	APRT	APRT
FAHD2A;FAHD2B	0.449649	-0.987288	-1.13163	-1.33499	-1.05629	-1.58828	-1.15071	-1.13862	FAHD2A	FAHD2A;FAHD2B	FAHD2A;FAHD2B
ARPC3	0.449649	-0.759904	-0.399865	-0.459624	-0.446427	-0.163586	-1.16446	-1.15845	ARPC3	ARPC3	ARPC3
SLC25A6	0.44991	0.958768	1.15823	0.880524	1.0339	0.739641	0.945057	1.00686	SLC25A6	SLC25A6	SLC25A6
PGD	0.451326	-0.366945	-1.71656	-1.49672	-1.45417	0.186663	-1.18899	-1.13918	PGD	PGD	PGD
TELO2	0.456368	-0.293623	0	-0.215703	-0.221406	-0.155597	-0.0474521	-0.0616756	TELO2	TELO2	TELO2
KLC1	0.457486	-0.681283	-0.653879	-0.606619	-0.68053	-0.651191	-0.534373	-0.601338	KLC1	KLC1	KLC1
C14orf166	0.457489	0.315061	0.198362	0.228115	0.190117	0.263264	0.312467	0.30461	C14orf166	C14orf166	C14orf166
IDH2	0.45931	-1.06779	-1.13438	-1.46934	-1.44394	-0.66486	-0.799299	-1.55268	IDH2	IDH2	IDH2
SEC13	0.460193	-0.143078	-0.114149	-0.0523452	-0.242948	-0.240097	-0.263046	-0.135955	SEC13	SEC13	SEC13
ZCCHC11	0.461227	-1.21298	-0.960698	-1.7703	-1.0008	-1.23319	-0.907319	-0.798578	ZCCHC11	ZCCHC11	ZCCHC11
SUMO2	0.461939	1.06822	0.44845	0.765142	0.856428	1.27123	0.884489	0.808627	SUMO2	SUMO2	SUMO2
XRCC6	0.46372	1.67026	1.61497	1.56785	1.54656	1.60945	1.51712	1.4732	XRCC6	XRCC6	XRCC6
SEC24B	0.46372	-0.143849	-0.0310156	-0.185068	-0.0456508	-0.288472	-0.11769	-0.135479	SEC24B	SEC24B	SEC24B
AK2	0.464661	-0.436846	-1.36542	-0.398725	-0.4518	-0.20872	-0.411445	-0.486129	AK2	AK2	AK2
PTBP1	0.46635	1.77051	1.79493	1.71405	1.72479	1.75195	1.812	1.86716	PTBP1	PTBP1	PTBP1
SF3B5	0.466822	0.10714	-0.126123	-0.441029	-0.410572	-0.0325751	-0.00940088	-0.121489	SF3B5	SF3B5	SF3B5
DYNC2H1	0.466986	-0.842668	-0.705065	-0.681185	-0.704687	-1.62401	-0.646243	-0.74288	DYNC2H1	DYNC2H1	DYNC2H1
POLR2E	0.468266	-0.669288	-0.618005	-1.41151	-0.437867	-1.43783	-0.756413	-1.08612	POLR2E	POLR2E	POLR2E
RPS3	0.468344	1.63071	1.5919	1.57951	1.60001	1.61207	1.72063	1.63661	RPS3	RPS3	RPS3
EXOSC4	0.468344	0.0956745	0.00161948	0.00650828	0.128868	0.0446021	0.131657	0.216471	EXOSC4	EXOSC4	EXOSC4
SMARCE1	0.468344	-0.740056	-0.650542	-0.740922	-0.717859	-0.742792	-1.30328	-0.636463	SMARCE1	SMARCE1	SMARCE1
DLD	0.46983	-0.108922	-0.061246	0	-0.0888764	-0.0201042	-0.00998284	0	DLD	DLD	DLD
MDH2	0.47263	1.09149	0.432255	0.783458	0.760657	1.60235	0.886503	0.674491	MDH2	MDH2	MDH2
CCDC6	0.475642	-0.906644	-1.9823	-1.5823	-0.983157	-1.093	-1.13603	-0.936872	CCDC6	CCDC6	CCDC6
POLE	0.475642	-0.78905	-0.838991	-0.88243	-1.22967	-1.23812	-0.756189	-1.44414	POLE	POLE	POLE
AHSA1	0.475642	-0.365837	-0.250333	-0.531773	-0.155498	-0.178009	-0.37232	-1.51933	AHSA1	AHSA1	AHSA1
OGT	0.477029	-0.433907	-0.417042	-0.547161	-0.653567	-0.710128	-0.600985	-0.503627	OGT	OGT	OGT
MCMBP	0.477451	-0.0307353	0.288317	0.186974	0.192019	0.346432	0.157353	0.274855	MCMBP	MCMBP	MCMBP
ERP44	0.477451	0.191445	0.0670368	0.083492	0.0923953	0.378475	0.201447	0.0380709	ERP44	ERP44	ERP44
PPP2R2A	0.48148	-0.620487	-0.754778	-1.51457	-0.68481	-0.652567	-0.673685	-0.612685	PPP2R2A	PPP2R2A	PPP2R2A
BLM	0.483289	-1.06995	-0.928897	-0.947746	-0.92267	-0.87256	-1.05908	-0.607141	BLM	BLM	BLM
ZNF207	0.483828	-0.847148	-2.07834	-1.46213	-1.28203	-0.932651	-1.32476	-1.05442	ZNF207	ZNF207	ZNF207
SLC25A4	0.483828	-1.02356	-0.881441	-0.854119	-1.01102	-1.01191	-0.811475	-0.711825	SLC25A4	SLC25A4	SLC25A4
TAF15	0.483828	0.490946	-0.385045	0.114174	-0.19354	-0.319981	-0.0678654	-0.29755	TAF15	TAF15	TAF15
CNP	0.483957	0.660279	0.964182	0.634093	0.655042	0.567268	0.713348	0.585182	CNP	CNP	CNP
DAP3	0.485278	-0.693857	-0.7828	-0.845426	-0.756615	-0.714477	-0.78081	-0.599518	DAP3	DAP3	DAP3
TUBGCP2	0.485278	0.15069	0.339208	0.151271	0.247989	-0.0325751	0.139088	0.268402	TUBGCP2	TUBGCP2	TUBGCP2
NOP58	0.485362	0.199105	0.470976	0.301148	0.378854	0.359657	0.434634	0.468025	NOP58	NOP58	NOP58
ALDH7A1	0.486386	-0.0594955	-0.0983469	-0.0461158	-0.0414662	0.165538	-0.102604	-1.56571	ALDH7A1	ALDH7A1	ALDH7A1
SFXN1	0.487539	0.881063	1.03102	0.878897	0.831035	0.820102	0.766082	0.908113	SFXN1	SFXN1	SFXN1
UBE2S	0.488347	-0.566917	-0.392161	-0.543256	-1.25616	-0.478641	-0.502902	-0.409771	UBE2S	UBE2S	UBE2S
POLA1	0.49036	-0.0912424	0.164746	0.0605735	0.148127	-1.05305	0.148265	0.127076	POLA1	POLA1	POLA1
CALU	0.490366	-0.565857	-0.0181579	9.29755e-05	0.00280562	0.0780648	0.0204581	-0.0327435	CALU	CALU	CALU
ACBD3	0.490366	0.34676	0.456547	0.387057	0.35698	0.210895	0.396583	0.347402	ACBD3	ACBD3	ACBD3
SRSF1	0.490366	0.756387	0.645438	0.949001	0.786145	0.752156	0.753682	0.552612	SRSF1	SRSF1	SRSF1
PFDN6	0.492398	-0.767516	-0.77269	-0.792384	-1.58741	-1.00916	-1.73845	-1.08708	PFDN6	PFDN6	PFDN6
SRM	0.492407	-0.272812	-0.400356	-0.361907	-0.407434	-0.133584	-0.472193	-1.40429	SRM	SRM	SRM
SRSF7	0.493432	0.883134	1.04648	1.02687	0.910734	1.00228	1.08764	1.01145	SRSF7	SRSF7	SRSF7
DYNC1LI1	0.49379	0.13407	0.269178	0.032123	0.170525	0.039099	0.148713	0.0398466	DYNC1LI1	DYNC1LI1	DYNC1LI1
RAN	0.494094	1.67059	1.52747	1.48756	1.5508	1.78866	1.6302	1.51946	RAN	RAN	RAN
EXOSC7	0.494209	-0.745452	-0.775095	-0.626934	-0.617903	-0.553066	-0.588047	-0.712995	EXOSC7	EXOSC7	EXOSC7
NUP107	0.494209	0.492536	0.653879	0.401515	0.515236	0.353888	0.420398	0.525889	NUP107	NUP107	NUP107
ESD	0.494257	-0.374123	-0.687937	-0.716934	-0.636639	-0.0197936	-0.611594	-0.621954	ESD	ESD	ESD
PAXIP1	0.495728	-0.976207	-1.06989	-1.11798	-0.862943	-1.37144	-1.00518	-1.00691	PAXIP1	PAXIP1	PAXIP1
SERBP1	0.496896	0.745982	0.455075	0.819997	0.68091	0.834837	0.855077	0.660198	SERBP1	SERBP1	SERBP1
RALY	0.496896	0.683981	0.726314	0.745664	0.811253	0.688382	0.929702	0.834657	RALY	RALY	RALY
CKMT1A;CKMT1B	0.496992	-0.754075	-1.76435	-1.0138	-1.04421	-0.453344	-0.827501	-1.23836	CKMT1A	CKMT1A;CKMT1B	CKMT1A;CKMT1B
NDUFA8	0.498945	-0.468834	-0.353195	-0.337826	-0.343332	-0.344879	-0.138282	-0.39721	NDUFA8	NDUFA8	NDUFA8
MRPL37	0.498945	-0.705708	-0.695544	-0.605038	-0.685475	-1.25774	-0.63353	-0.638542	MRPL37	MRPL37	MRPL37
ALDH3A2	0.499914	-0.0834382	-1.40527	0.0809352	-0.104664	-0.017974	-0.0475416	0.0916906	ALDH3A2	ALDH3A2	ALDH3A2
MYL12A;MYL12B;MYL9	0.499914	0.12034	0.169261	0.190739	0.180273	-1.23239	0.337805	0.19971	MYL12A	MYL12A;MYL12B;MYL9	MYL12A;MYL12B;MYL9
RPL35	0.504537	1.38641	1.19979	1.40365	1.46273	1.40206	1.61968	1.35873	RPL35	RPL35	RPL35
NPM1	0.505408	2.43864	2.23386	2.35302	2.37484	2.33999	2.29126	2.21079	NPM1	NPM1	NPM1
TBRG4	0.505408	-0.736443	-0.546208	-0.794941	-0.858283	-1.09965	-0.771096	-0.706498	TBRG4	TBRG4	TBRG4
TXNDC5	0.5067	0.199442	0.0395547	0.0994373	0.0603447	0.219727	0.184347	0.0893084	TXNDC5	TXNDC5	TXNDC5
TRMT10C	0.507911	-0.709947	-0.671644	-1.56678	-0.764889	-0.71643	-0.660658	-0.69489	TRMT10C	TRMT10C	TRMT10C
RPS11	0.509639	1.71458	1.61212	1.73153	1.74781	1.71325	1.83187	1.74039	RPS11	RPS11	RPS11
RABGAP1	0.509639	-0.439303	-0.214165	-0.425781	-0.357313	-0.532252	-0.416907	-0.36516	RABGAP1	RABGAP1	RABGAP1
IDH3A	0.509639	-0.562822	-0.544049	-0.659289	-0.512002	-0.40244	-0.635097	-1.34612	IDH3A	IDH3A	IDH3A
TBCA	0.510376	0.0257733	-0.961532	-0.349727	-0.368155	0.229401	-0.219085	-0.438529	TBCA	TBCA	TBCA
GTF3C1	0.510376	0.566339	0.649757	0.611081	0.626557	0.564738	0.703678	0.765402	GTF3C1	GTF3C1	GTF3C1
ZC3HAV1	0.510376	0.408857	0.314229	0.287666	0.427881	0.322245	0.436425	0.541394	ZC3HAV1	ZC3HAV1	ZC3HAV1
SMARCC1	0.510376	0.472929	0.488643	0.491794	0.373243	0.365249	0.379303	0.456157	SMARCC1	SMARCC1	SMARCC1
TLE4	0.510376	0.120484	0.221771	0.123332	0.0735644	-0.0238766	0.132239	0.101219	TLE4	TLE4	TLE4
LGALS7	0.511114	-1.35086	-0.464792	-0.980287	-0.739496	2.00337	-1.25085	-0.945794	LGALS7	LGALS7	LGALS7
CHD4	0.511114	1.79142	1.9028	1.64753	1.75133	1.57696	1.74494	1.75178	CHD4	CHD4	CHD4
FRG1	0.511114	-0.518984	-0.6501	-0.371856	-0.391028	-0.433107	-0.408356	-0.361781	FRG1	FRG1	FRG1
DPP9	0.511114	-1.06697	-1.03799	-1.28278	-1.28098	-1.25272	-1.23129	-1.26522	DPP9	DPP9	DPP9
LYPLA2	0.51295	0.0827156	0.186977	0.0649434	0.010319	0.263352	0.242364	0.00554388	LYPLA2	LYPLA2	LYPLA2
HNRNPL	0.516266	1.9318	1.92517	1.88852	1.91857	1.85958	1.91899	1.82554	HNRNPL	HNRNPL	HNRNPL
CNOT1	0.517629	0.157049	0.382149	0.157826	0.285793	0.217951	0.371603	0.392446	CNOT1	CNOT1	CNOT1
RPL34	0.517887	1.30529	1.20387	1.31658	1.3408	1.28556	1.42916	1.34292	RPL34	RPL34	RPL34
RBM39	0.518444	1.22016	1.1731	1.19478	1.12705	1.16019	1.23313	1.31455	RBM39	RBM39	RBM39
ENAH	0.518543	-0.257782	-0.586352	-0.306029	-0.364969	-0.356284	-0.236275	-0.273383	ENAH	ENAH	ENAH
GCN1L1	0.518774	1.40337	1.55367	1.40644	1.48912	1.42425	1.55844	1.61669	GCN1L1	GCN1L1	GCN1L1
ZC3H18	0.518774	0.806971	0.704672	0.911811	0.929707	0.905224	0.863225	0.960564	ZC3H18	ZC3H18	ZC3H18
MYEF2	0.518774	-0.114511	0.262307	-0.0267305	0.127489	0.114102	0.184302	0.180263	MYEF2	MYEF2	MYEF2
NKTR	0.518774	-1.21149	-1.06901	-1.02138	-1.04707	-0.927769	-1.19978	-1.62717	NKTR	NKTR	NKTR
RPL8	0.520283	1.84648	1.70748	1.77248	1.78832	1.81768	1.93072	1.77257	RPL8	RPL8	RPL8
ACOT7	0.520728	-0.921096	-1.39958	-1.93803	-1.21988	-0.744168	-1.20833	-1.35518	ACOT7	ACOT7	ACOT7
DDX39B;DDX39A	0.525213	1.52116	1.46141	1.49212	1.45888	1.63026	1.60701	1.41269	DDX39B	DDX39B;DDX39A	DDX39B;DDX39A
NKAP	0.525364	-0.170586	-0.196792	-1.5056	0.108468	-0.0915564	-0.0457957	-0.0478593	NKAP	NKAP	NKAP
VDAC1	0.525364	1.3697	1.5388	1.38259	1.3301	1.40508	1.49058	1.52223	VDAC1	VDAC1	VDAC1
HDLBP	0.525364	0.385878	0.344901	0.245595	0.300344	0.28714	0.23735	0.275288	HDLBP	HDLBP	HDLBP
GEMIN4	0.525364	0.0468256	0.123228	-0.118172	0.0914443	-0.160656	-0.0781168	0.0871428	GEMIN4	GEMIN4	GEMIN4
DLST	0.525364	-0.381638	-0.228936	-0.198782	-0.373053	-0.379318	-0.345684	-0.354765	DLST	DLST	DLST
CHD8	0.525364	-0.56316	-0.62836	-0.618891	-0.704116	-1.05261	-0.673864	-0.529917	CHD8	CHD8	CHD8
RPA2	0.527422	0.11321	0.348974	-1.36418	-1.04093	0.0109619	-0.0802656	-0.065617	RPA2	RPA2	RPA2
SEC63	0.529677	-1.26347	-1.05001	-1.17907	-1.14018	-1.01697	-1.31603	-0.735084	SEC63	SEC63	SEC63
UBA5	0.529677	-1.51538	-1.29205	-1.96476	-1.51599	-1.1332	-1.15013	-1.78114	UBA5	UBA5	UBA5
DNAJB1	0.529778	0.0119954	0.0989358	0.168053	-0.0816484	0.0817928	-0.0717153	-0.0995733	DNAJB1	DNAJB1	DNAJB1
RAE1	0.530854	0.408905	0.0855873	-2.01376	0.0401347	0.148363	0.323032	0.140373	RAE1	RAE1	RAE1
PTMA	0.530854	0.80514	-0.510138	0.454232	0.311995	1.70243	0.405357	0.0772245	PTMA	PTMA	PTMA
RPS23	0.530854	1.20846	1.10444	1.30208	1.30219	1.20142	1.4429	1.28423	RPS23	RPS23	RPS23
SF3A1	0.531484	0.370124	0.56417	0.384779	0.368202	0.514944	0.509975	0.436364	SF3A1	SF3A1	SF3A1
POGZ	0.531943	-0.650596	-0.609122	-0.694806	-0.896801	-0.702583	-0.710841	-0.420685	POGZ	POGZ	POGZ
RALGAPB	0.537179	-1.21515	-0.653094	-1.62888	-1.58147	-0.800797	-1.45378	-0.687181	RALGAPB	RALGAPB	RALGAPB
NSA2	0.537179	-1.07005	-1.41906	-1.17414	-1.42816	-1.13747	-0.790122	-1.40568	NSA2	NSA2	NSA2
NCAPH	0.539044	0.624148	0.799044	0.650875	0.68034	0.668544	0.748041	0.847737	NCAPH	NCAPH	NCAPH
RPS14	0.541179	0.934585	0.791633	0.97085	0.809161	0.978628	0.945147	0.892001	RPS14	RPS14	RPS14
TMEM33	0.541246	-0.739767	-0.742705	-0.802286	-0.917676	-0.897501	-0.706991	-0.505576	TMEM33	TMEM33	TMEM33
PRMT1	0.541246	0.617549	0.671595	0.611965	0.625083	0.625939	0.58366	0.55075	PRMT1	PRMT1	PRMT1
PFAS	0.543398	0.253928	0.25578	0.316861	0.349514	0.431908	0.309647	0.303527	PFAS	PFAS	PFAS
RAD50	0.546815	1.54216	1.63028	1.52508	1.58922	1.4776	1.5532	1.53873	RAD50	RAD50	RAD50
SNRPN;SNRPB	0.548495	0.587777	0.592829	0.555296	0.497879	0.548185	0.634291	0.640145	SNRPN	SNRPN;SNRPB	SNRPN;SNRPB
KIAA0368;ECM29	0.548495	-0.00756339	0.131669	0.0794011	-0.0310521	0.0587594	0.0482579	0.220283	KIAA0368	KIAA0368;ECM29	KIAA0368;ECM29
BUB3	0.548495	0.378459	0.352949	0.337222	0.324263	0.400709	0.403208	0.366113	BUB3	BUB3	BUB3
IMPDH2	0.549303	1.00742	0.673706	0.738318	0.794752	0.709196	0.77517	0.678649	IMPDH2	IMPDH2	IMPDH2
PGK1	0.549582	1.06991	0.237966	0.638416	0.792802	1.88643	0.742088	0.476514	PGK1	PGK1	PGK1
TXNDC12	0.549747	-0.425236	-0.457136	-1.35791	-0.867889	0.212138	-0.191465	-1.23403	TXNDC12	TXNDC12	TXNDC12
RBBP4	0.551057	0.969656	1.13462	0.978149	0.955766	0.899188	0.990898	0.961213	RBBP4	RBBP4	RBBP4
CDK11B;CDK11A	0.552836	-0.351625	-0.223489	-0.201199	-0.280705	-0.296948	-0.157487	-0.160079	CDK11B	CDK11B;CDK11A	CDK11B;CDK11A
NUP133	0.552855	0.707538	0.87462	0.755519	0.744726	0.547253	0.784436	0.761071	NUP133	NUP133	NUP133
ESYT2	0.562656	-0.452551	-0.111892	-0.286504	-0.414376	-0.390413	-0.171499	-0.0795633	ESYT2	ESYT2	ESYT2
EIF3D	0.563524	0.898839	0.966194	0.797218	0.751003	0.911259	0.932209	0.896679	EIF3D	EIF3D	EIF3D
SDF4	0.563873	-0.235043	-0.21068	-0.368369	-0.308571	-0.279684	-1.00464	-0.129805	SDF4	SDF4	SDF4
SNW1	0.565579	-0.420997	-0.395301	-0.191437	-0.0955814	-0.285365	-0.182064	-0.0850639	SNW1	SNW1	SNW1
PRDX3	0.566042	1.30206	1.26869	1.23299	1.1903	1.30487	1.30771	1.26773	PRDX3	PRDX3	PRDX3
DDX1	0.566042	0.183448	0.367083	0.258146	0.124113	0.212271	0.199478	0.085497	DDX1	DDX1	DDX1
ST13;ST13P4;ST13P5	0.566758	0.627954	0.444131	0.51434	0.485325	0.602506	0.404372	0.316391	ST13	ST13;ST13P4;ST13P5	ST13;ST13P4;ST13P5
CTPS1	0.56808	2.05541	2.08271	1.95913	1.97844	1.98109	2.00337	1.92442	CTPS1	CTPS1	CTPS1
44441	0.56808	-0.0901344	0.00412232	-0.202408	-0.151741	-0.130478	-0.123868	0.194166	44441	44441	44441
PNN	0.568743	1.73775	1.7432	1.72242	1.74148	1.69852	1.67931	1.71518	PNN	PNN	PNN
NOC4L	0.569159	-0.670059	-0.544981	-0.60011	-0.571158	-0.564738	-0.634246	-0.396994	NOC4L	NOC4L	NOC4L
NFXL1	0.572781	-1.17122	-1.12451	-1.27674	-0.994522	-1.36771	-1.16853	-1.13225	NFXL1	NFXL1	NFXL1
MED16	0.57404	-0.925769	-0.746288	-0.870809	-0.7501	-1.30789	-0.865508	-0.69515	MED16	MED16	MED16
HIST1H4A	0.574112	1.64068	1.9927	1.89479	1.80715	1.96968	1.94813	1.83212	HIST1H4A	HIST1H4A	HIST1H4A
ATP5F1	0.577825	-0.194095	-0.0892189	-0.0957183	-0.287172	-0.0925328	-0.0782959	-0.153539	ATP5F1	ATP5F1	ATP5F1
SNRPF	0.578239	-0.208836	-0.159495	-0.310027	-0.369629	-0.377898	-0.256062	-0.336401	SNRPF	SNRPF	SNRPF
DHFR;DHFRL1	0.57898	-1.16375	-1.54504	-1.18888	-1.20822	-1.11709	-1.47106	-1.65515	DHFR	DHFR;DHFRL1	DHFR;DHFRL1
ETFA	0.579497	0.6782	0.846205	0.700663	0.654661	0.756505	0.635276	0.577516	ETFA	ETFA	ETFA
EEF1A1P5;EEF1A1	0.579633	3.22957	3.18013	3.03867	3.2278	3.14536	3.127	3.0633	EEF1A1P5	EEF1A1P5;EEF1A1	EEF1A1P5;EEF1A1
CPSF3	0.580003	-0.475867	-0.271877	-0.884058	-0.757043	-0.663973	-1.0914	-0.549494	CPSF3	CPSF3	CPSF3
ANP32A	0.580127	0.471387	-1.57232	0.875318	-0.143372	2.69552	-0.157756	-0.36516	ANP32A	ANP32A	ANP32A
DDX46	0.581884	1.36647	1.57208	1.3792	1.41703	1.30837	1.37969	1.43119	DDX46	DDX46	DDX46
RCC2	0.581965	1.80919	1.68657	1.78546	1.6761	1.68516	1.69655	1.69331	RCC2	RCC2	RCC2
TRIP12	0.584166	-1.13918	-1.23797	-1.20213	-1.24394	-1.1036	-1.23031	-1.13762	TRIP12	TRIP12	TRIP12
SNRNP40;DKFZp434D199	0.584313	0.25966	-1.80008	0.603411	0.519801	0.369643	0.434992	0.455811	SNRNP40	SNRNP40;DKFZp434D199	SNRNP40;DKFZp434D199
DNAAF5	0.586995	-0.260142	-0.153017	-0.390358	-0.406007	-0.382114	-0.401283	-0.321675	DNAAF5	DNAAF5	DNAAF5
XPOT	0.588451	-0.724689	-0.728964	-1.7333	-0.692418	-0.688515	-0.695441	-0.818198	XPOT	XPOT	XPOT
TUFM	0.59114	0.942437	0.643083	0.77007	0.753286	1.6845	0.701261	0.628494	TUFM	TUFM	TUFM
HACD3	0.59114	-0.020715	0.304512	-0.116033	-0.339956	-0.267568	-0.0114601	-0.260259	HACD3	HACD3	HACD3
EEF1D	0.591229	1.19054	0.893612	0.94849	0.915632	1.17275	1.0704	0.958744	EEF1D	EEF1D	EEF1D
NUDCD3	0.591229	-0.403365	-0.207736	-0.364139	-0.198106	-0.257538	-0.22392	-0.220889	NUDCD3	NUDCD3	NUDCD3
MTCH2	0.591783	-0.331055	-0.080189	-0.300822	-0.292736	-0.227715	-0.168455	-0.167746	MTCH2	MTCH2	MTCH2
PRPS1	0.592374	0.199924	0.044315	0.216261	0.218078	0.40457	0.176155	0.144877	PRPS1	PRPS1	PRPS1
AIP	0.596151	0.118557	0.211662	0.113848	0.0337626	0	0.0359024	0.155402	AIP	AIP	AIP
PSMA5	0.600441	0.540469	0.596805	0.466505	0.456746	0.445311	0.313631	0.587521	PSMA5	PSMA5	PSMA5
DHX15	0.600949	1.72807	1.83281	1.69504	1.77163	1.64447	1.78133	1.69517	DHX15	DHX15	DHX15
HGH1	0.601643	-1.83742	-1.6083	-0.643158	-0.624988	-0.691755	-1.16593	-0.786711	HGH1	HGH1	HGH1
RPS25	0.604419	0.862564	0.762777	0.956811	0.954007	0.920402	1.04412	0.871169	RPS25	RPS25	RPS25
YWHAE	0.604489	1.90482	1.62557	1.59946	1.69065	1.79633	1.6234	1.40338	YWHAE	YWHAE	YWHAE
EPPK1	0.604586	-0.63571	-0.594645	-0.551066	-0.670259	-0.601707	-1.28743	-0.445546	EPPK1	EPPK1	EPPK1
SEC31A	0.605826	0.375713	0.448941	0.407558	0.450897	0.249284	0.408356	0.446845	SEC31A	SEC31A	SEC31A
DPYSL5	0.605826	-0.719438	-0.61084	-0.623354	-0.558794	-0.594296	-0.454331	-1.39558	DPYSL5	DPYSL5	DPYSL5
RAB3GAP2	0.606452	-0.624871	-0.545374	-0.614475	-0.728178	-0.67094	-0.560964	-0.479242	RAB3GAP2	RAB3GAP2	RAB3GAP2
COPG1	0.61022	0.484972	0.683079	0.470503	0.634023	0.499056	0.509438	0.525499	COPG1	COPG1	COPG1
_1	0.611107	0.641732	0.808417	0.68244	0.728416	0.672139	0.831396	0.804988		_1	_1
USO1	0.611107	-0.17179	-0.150121	-0.175538	-0.236433	-0.190169	-0.158203	-0.0728933	USO1	USO1	USO1
PSMB5	0.613766	-0.0360345	0.15601	0.0674537	0.133196	-1.54354	0.281668	0.359183	PSMB5	PSMB5	PSMB5
LSM4	0.613777	-1.35573	-1.03495	-0.823019	-1.46677	-0.681547	-1.18738	-1.15018	LSM4	LSM4	LSM4
EIF2AK4	0.613777	-0.217508	0.0265988	-0.283622	-0.136715	-0.240319	-0.235604	-0.181952	EIF2AK4	EIF2AK4	EIF2AK4
SLC25A11	0.613826	0.66264	0.908482	0.691459	0.732172	0.692332	0.804492	0.974467	SLC25A11	SLC25A11	SLC25A11
AP3B1	0.61565	0.357069	0.533645	0.310538	0.331349	0.338311	0.470223	0.532689	AP3B1	AP3B1	AP3B1
BOLA2;BOLA2B	0.61565	1.89779	1.73363	1.67807	1.67182	1.71614	1.67152	1.68057	BOLA2	BOLA2;BOLA2B	BOLA2;BOLA2B
PRKCSH	0.61565	-0.770454	-0.869074	-0.736041	-0.879824	-0.575434	-0.985481	-1.26743	PRKCSH	PRKCSH	PRKCSH
SPTLC1	0.618643	-0.365837	-0.267902	-0.2495	-0.232011	-0.42068	-0.137208	-0.0434848	SPTLC1	SPTLC1	SPTLC1
SKIV2L2	0.61866	0.0892191	0.112971	0.162893	0.180701	0.13607	0.16841	0.227905	SKIV2L2	SKIV2L2	SKIV2L2
ATP6V1B2	0.619115	-0.184605	-0.327528	-1.6823	-1.47267	-0.00776654	-0.197105	-1.31996	ATP6V1B2	ATP6V1B2	ATP6V1B2
EIF3L	0.620505	0.414108	0.436279	0.396726	0.423269	0.360057	0.380333	0.407388	EIF3L	EIF3L	EIF3L
YWHAH	0.620686	-0.413385	-0.485796	-0.488819	-0.582381	-0.200466	-0.577035	-0.465383	YWHAH	YWHAH	YWHAH
ARHGDIA	0.620743	0.641491	0.125682	0.282227	0.149602	0.919692	0.332791	0.162505	ARHGDIA	ARHGDIA	ARHGDIA
TCERG1	0.620743	-0.139369	-0.0180597	-0.0447212	0.0855002	-0.0515254	-0.00304409	0.1525	TCERG1	TCERG1	TCERG1
TXNDC17	0.623566	-0.660376	-1.39811	-1.55069	-1.51508	-0.215067	-1.40395	-1.35362	TXNDC17	TXNDC17	TXNDC17
HNRNPUL1	0.62372	0.75976	0.952649	0.861186	0.832129	0.790279	0.91381	1.03545	HNRNPUL1	HNRNPUL1	HNRNPUL1
TRIM28	0.625031	1.73149	1.76867	1.63604	1.57719	1.55331	1.68016	1.64233	TRIM28	TRIM28	TRIM28
PTPN11	0.626519	0.0600736	0.161114	0.181674	0.197202	0.217907	0.148982	0.21266	PTPN11	PTPN11	PTPN11
LCMT2	0.626519	-0.94263	-1.19076	-1.03277	-1.0357	-1.30296	-1.3497	-0.828853	LCMT2	LCMT2	LCMT2
DIDO1	0.629686	-1.0304	-0.932234	-1.17888	-1.56668	-1.25201	-0.754622	-1.08599	DIDO1	DIDO1	DIDO1
PLS3	0.630241	1.81059	1.6425	1.59843	1.57576	1.91363	1.64896	1.63133	PLS3	PLS3	PLS3
SRPK1	0.630241	0.479336	0.592535	0.36544	0.43159	0.448373	0.530031	0.589427	SRPK1	SRPK1	SRPK1
PUF60	0.631771	0.157916	0.111499	0.206406	0.0369011	0.103583	0.0607028	0.0883989	PUF60	PUF60	PUF60
ARID3B	0.634391	-0.897105	-1.41695	-0.294732	-1.22701	-1.24735	-0.936372	-1.3359	ARID3B	ARID3B	ARID3B
MRPS26	0.634752	-0.651512	-1.5815	-0.619077	-0.625987	-0.585597	-0.285652	-1.04	MRPS26	MRPS26	MRPS26
SNX2	0.634752	0.412759	0.503562	0.355724	0.449423	0.384422	0.390763	0.394265	SNX2	SNX2	SNX2
CDC27	0.634752	-0.458525	-0.288366	-0.378875	-0.320412	-0.422988	-0.365963	-0.43121	CDC27	CDC27	CDC27
UBR4	0.635242	0.430294	0.508469	0.427873	0.528884	0.451347	0.557651	0.539792	UBR4	UBR4	UBR4
LIMS1;LIMS2	0.635654	-1.44668	-0.837421	-0.723349	-0.71182	-0.809451	-0.759815	-0.786581	LIMS1	LIMS1;LIMS2	LIMS1;LIMS2
KTN1	0.635654	0.677381	0.637488	0.637998	0.747485	0.598956	0.668985	0.638499	KTN1	KTN1	KTN1
RPL10	0.637674	1.61433	1.50308	1.67607	1.66369	1.56702	1.77019	1.67066	RPL10	RPL10	RPL10
TPR	0.637674	-0.119039	-0.288317	-0.155873	-0.0558747	-0.0284477	-0.139625	-0.134829	TPR	TPR	TPR
NAP1L4	0.637674	0.784473	0.850916	0.735715	0.78353	0.975167	0.595523	0.5433	NAP1L4	NAP1L4	NAP1L4
RPS12	0.639211	1.22199	1.01895	1.05778	1.09961	1.08181	1.10689	0.948047	RPS12	RPS12	RPS12
APOBEC3C	0.639211	-0.823157	-1.59328	-0.680116	-0.115506	-1.33487	-0.822801	-1.02869	APOBEC3C	APOBEC3C	APOBEC3C
YWHAB	0.639211	0.272908	-0.169555	-0.0304495	-0.180986	0.467013	-0.113527	-1.41469	YWHAB	YWHAB	YWHAB
RPL13	0.639481	1.99712	1.88547	1.90009	1.89712	1.94998	2.01036	1.92022	RPL13	RPL13	RPL13
RANBP2	0.639504	1.66467	1.71916	1.56352	1.63263	1.48487	1.65926	1.63926	RANBP2	RANBP2	RANBP2
BCLAF1	0.640174	1.03411	1.14723	1.08461	1.16714	1.08226	1.15259	1.22641	BCLAF1	BCLAF1	BCLAF1
RPL7A	0.641552	2.00695	1.91281	1.90665	1.94839	1.77579	2.00915	1.89185	RPL7A	RPL7A	RPL7A
ATP5O	0.641552	0.050246	0.0975617	0.224954	0.0890191	0.0229002	-0.037514	0.190441	ATP5O	ATP5O	ATP5O
SHMT2	0.641552	-0.238271	-0.170733	-0.233369	-0.375288	-0.191678	-0.279206	-0.493319	SHMT2	SHMT2	SHMT2
EIF2S1	0.641552	0.219242	0.123719	0.203663	0.609248	0.409053	0.071581	0.0524936	EIF2S1	EIF2S1	EIF2S1
UCHL1	0.642278	0.301765	-0.146441	0.0556458	-0.0164058	0.389703	0.0848318	-0.0162418	UCHL1	UCHL1	UCHL1
SNRNP70	0.642278	0.878269	0.900384	0.861464	0.800411	0.887471	0.902798	0.896159	SNRNP70	SNRNP70	SNRNP70
SF3B1	0.642278	1.35683	1.56491	1.38678	1.39734	1.32226	1.39679	1.41061	SF3B1	SF3B1	SF3B1
U2AF2	0.642278	-0.11981	-0.522946	-0.203895	-0.251745	-0.326772	-0.490234	-0.255581	U2AF2	U2AF2	U2AF2
HMGB1;HMGB1P1	0.64341	0.672323	-0.0588903	0.883267	0.174186	1.68441	0.24393	0.271217	HMGB1	HMGB1;HMGB1P1	HMGB1;HMGB1P1
GSTP1	0.643478	0.0555452	-1.2206	-0.313699	-1.08972	1.15331	-0.0893084	-1.51803	GSTP1	GSTP1	GSTP1
MAP7	0.643478	-0.357936	-1.82727	-0.483798	-0.354222	-0.491955	-0.552458	-0.374385	MAP7	MAP7	MAP7
PDIA4	0.643478	0.367475	-0.00250284	0.108595	0.0764176	0.630821	0.14643	0.00970179	PDIA4	PDIA4	PDIA4
RFC3	0.643478	-0.417046	-0.450315	-0.350099	-0.329494	-0.372173	-0.364799	-0.30513	RFC3	RFC3	RFC3
AKAP1	0.643478	-1.08725	-0.960452	-1.0754	-1.11754	-1.15016	-1.3873	-0.90114	AKAP1	AKAP1	AKAP1
CPSF6	0.645772	-1.41941	-1.2235	-1.61373	-0.811301	-0.569443	-1.84181	-0.586785	CPSF6	CPSF6	CPSF6
RPS26;RPS26P11	0.645772	0.939499	1.00045	0.920829	1.16757	0.942636	1.15179	1.11532	RPS26	RPS26;RPS26P11	RPS26;RPS26P11
SMARCA5	0.645772	0.96479	1.15636	1.04091	1.02091	1.03175	1.09359	1.15304	SMARCA5	SMARCA5	SMARCA5
PLRG1	0.645772	1.06205	1.02396	1.01552	1.02786	0.985552	1.09122	1.13992	PLRG1	PLRG1	PLRG1
COPG2	0.645772	-0.451636	-0.349122	-0.276556	-0.275474	-0.387173	-0.361755	-0.0464733	COPG2	COPG2	COPG2
CDK5	0.645772	-0.475434	-0.403791	-0.590115	-0.5208	-0.5915	-0.586257	-0.460272	CDK5	CDK5	CDK5
PPAT	0.649167	-1.54669	-0.777549	-0.706428	-1.55607	-1.56156	-0.373707	-0.712562	PPAT	PPAT	PPAT
NCAPG2	0.649167	-1.41874	-0.991713	-1.06903	-0.880347	-1.28636	-1.1324	-1.1407	NCAPG2	NCAPG2	NCAPG2
PGAM1	0.649321	0.851002	-0.0387204	0.158895	0.4042	1.20151	0.344117	0.171037	PGAM1	PGAM1	PGAM1
PSMD10	0.650024	0.00616633	-0.17142	-1.37966	-0.117598	-0.128836	-0.150056	-0.220196	PSMD10	PSMD10	PSMD10
SRP68	0.650024	0.354998	0.583751	0.359769	0.204287	0.393076	0.270835	0.254672	SRP68	SRP68	SRP68
DDX56	0.650024	-0.961081	-0.958588	-0.63744	-1.41884	-1.06104	-1.43117	-0.937175	DDX56	DDX56	DDX56
CKB	0.653147	1.33761	0.630176	0.707776	0.991193	1.37965	0.999224	0.827987	CKB	CKB	CKB
SARNP	0.653609	0.556222	0.287483	0.592951	0.400253	0.538865	0.515347	0.505013	SARNP	SARNP	SARNP
SEH1L	0.653609	-0.986035	-0.746043	-1.3905	-0.972838	-1.02083	-0.884399	-0.839464	SEH1L	SEH1L	SEH1L
RPL31	0.655616	1.34889	1.18016	1.28255	1.36377	1.27984	1.41121	1.33196	RPL31	RPL31	RPL31
ENO1	0.656987	2.38859	1.63278	1.79996	1.97093	2.84091	2.00033	1.66749	ENO1	ENO1	ENO1
RPL30	0.656987	1.78612	1.65467	1.57659	1.64975	1.62227	1.81034	1.72185	RPL30	RPL30	RPL30
MDH1	0.656987	-0.271415	-1.12937	-0.981682	-0.865083	-0.0623986	-1.07336	-0.666955	MDH1	MDH1	MDH1
DSTN	0.656987	-0.0109838	-0.231096	-0.0609454	0.0142183	0.110951	-0.032545	-0.114472	DSTN	DSTN	DSTN
OAT	0.656987	-0.119039	-0.380873	-0.237738	-0.329352	-0.0518805	-0.195135	-0.35091	OAT	OAT	OAT
RRBP1	0.656987	0.121978	0.0487318	0.0509506	0.0625797	0.099678	0.0991569	0.111267	RRBP1	RRBP1	RRBP1
CBS	0.656987	0.732637	0.728326	0.676769	0.674253	0.695039	0.683354	0.631049	CBS	CBS	CBS
CHEK1	0.656987	-1.14703	-0.999271	-0.862627	-1.07555	-0.903448	-0.868865	-1.09756	CHEK1	CHEK1	CHEK1
HAX1	0.656987	0.191927	0.254652	0.106782	0.286411	0.0707865	0.13591	0.270091	HAX1	HAX1	HAX1
GTF3C3	0.656987	-0.0986131	0.0694906	-0.104737	-0.015312	-0.220215	-0.146967	0.070901	GTF3C3	GTF3C3	GTF3C3
TRIM65	0.656987	-0.32908	-0.0947153	-0.0431871	-0.140424	-0.237834	-0.179557	-0.201918	TRIM65	TRIM65	TRIM65
METTL2B;METTL2A	0.656987	-1.01383	-1.00815	-0.758913	-1.0046	-0.808475	-0.904186	-1.50772	METTL2B	METTL2B;METTL2A	METTL2B;METTL2A
DPM1	0.661798	-0.714283	-0.427102	-0.679697	-1.27803	-0.698456	-0.671536	-0.543993	DPM1	DPM1	DPM1
PBDC1	0.661798	-0.131805	-0.148011	-0.0822368	-0.114935	-0.0544545	-0.0332612	-0.160123	PBDC1	PBDC1	PBDC1
OCRL	0.662121	-1.13398	-1.08658	-1.34559	-1.02876	-0.727614	-1.11544	-1.29268	OCRL	OCRL	OCRL
HNRNPDL	0.662778	0.5014	0.420526	0.38622	0.536397	0.397958	0.585675	0.542954	HNRNPDL	HNRNPDL	HNRNPDL
ACTB;ACTG1	0.663075	3.36605	3.19475	3.04151	3.10007	3.40148	3.00506	2.79334	ACTB	ACTB;ACTG1	ACTB;ACTG1
PLEC	0.663618	0.865888	1.00948	0.799217	0.831225	0.857515	0.979169	0.934663	PLEC	PLEC	PLEC
NUP54	0.664545	-0.246412	0.0379843	-0.204779	-0.347469	-0.266104	-0.275401	-0.22457	NUP54	NUP54	NUP54
SNRPA1	0.669923	2.74142	2.73124	2.64353	2.68322	2.66233	2.81718	2.73833	SNRPA1	SNRPA1	SNRPA1
TCOF1	0.670184	0.962574	0.900139	1.06722	1.27984	1.10316	1.09856	1.15053	TCOF1	TCOF1	TCOF1
RPL37A	0.670184	0.905969	0.88733	0.741666	0.907405	0.801862	1.07457	0.874244	RPL37A	RPL37A	RPL37A
NUP205	0.670184	0.382553	0.52967	0.417832	0.383895	0.323576	0.560785	0.563786	NUP205	NUP205	NUP205
PUM1	0.670184	-0.246991	-0.210877	-0.296359	-0.325357	-0.373282	-0.195896	-0.0792601	PUM1	PUM1	PUM1
EIF4G1	0.670184	0.810487	0.787953	0.722466	0.716813	0.663351	0.660389	0.827424	EIF4G1	EIF4G1	EIF4G1
WRNIP1	0.670184	0.136237	0.223734	0.150341	0.118835	0.0718072	0.174588	0.118327	WRNIP1	WRNIP1	WRNIP1
EHMT1	0.670184	-1.13306	-1.09065	-1.10097	-1.1971	-1.35093	-1.18706	-1.02389	EHMT1	EHMT1	EHMT1
SLTM	0.670184	-0.658304	-1.29362	-0.594718	-0.634356	-1.02501	-0.522778	-1.35669	SLTM	SLTM	SLTM
PTK2	0.670184	-0.604349	-0.572365	-1.72986	-0.540772	-0.839053	-1.19221	-1.20835	PTK2	PTK2	PTK2
ATAD3B	0.670238	1.51687	1.22428	1.54618	1.52436	1.50489	1.50387	1.5305	ATAD3B	ATAD3B	ATAD3B
NOB1	0.670238	-1.36006	-1.06135	-1.01473	-1.10223	-1.85234	-1.00598	-1.00769	NOB1	NOB1	NOB1
PRKDC	0.674983	1.67445	1.67298	1.6128	1.68109	1.60741	1.65451	1.6273	PRKDC	PRKDC	PRKDC
CPSF7	0.674983	-0.0834864	-0.0740546	-0.15076	-0.247703	-0.144147	-0.100589	-0.0483357	CPSF7	CPSF7	CPSF7
NDUFB4	0.674983	-0.860203	-0.807632	-1.57482	-1.12967	-1.1467	-1.15094	-1.37531	NDUFB4	NDUFB4	NDUFB4
RPL36	0.675372	0.696458	0.688575	0.79164	0.821572	0.645067	0.925315	0.839941	RPL36	RPL36	RPL36
SRSF3	0.676748	0.984108	1.00987	1.1337	0.996044	1.07582	1.07904	1.04792	SRSF3	SRSF3	SRSF3
EIF3A	0.676994	1.58248	1.70743	1.53865	1.6509	1.49876	1.59913	1.63488	EIF3A	EIF3A	EIF3A
PARK7	0.677338	1.2389	1.00938	1.13941	1.10318	1.30598	1.19333	1.03813	PARK7	PARK7	PARK7
ATP5C1	0.677338	0.915556	0.940233	0.848773	0.776872	0.825029	0.939148	0.975982	ATP5C1	ATP5C1	ATP5C1
TPM3;DKFZp686J1372	0.677702	1.11832	0.912408	0.989027	0.959761	1.26169	1.07192	0.858045	TPM3	TPM3;DKFZp686J1372	TPM3;DKFZp686J1372
WNK1	0.680434	0.0601699	0.158072	0.172098	0.0658133	0.0905357	0.184929	0.176624	WNK1	WNK1	WNK1
STRN	0.680434	0.184556	0.230703	0.129282	0.156497	0.00465992	0.07082	0.294692	STRN	STRN	STRN
SRSF11	0.680434	-0.725122	-0.964967	-0.926036	-0.679151	-0.842958	-0.864299	-0.934273	SRSF11	SRSF11	SRSF11
TRAPPC12;CGI-87	0.680546	-1.10758	-1.00531	-1.80926	-0.938124	-1.45891	-1.51753	-1.12606	TRAPPC12	TRAPPC12;CGI-87	TRAPPC12;CGI-87
EXOSC1	0.681063	-1.08465	-1.05154	-0.872668	-0.957716	-0.884365	-0.896575	-1.5266	EXOSC1	EXOSC1	EXOSC1
EIF4E	0.682073	0.357551	0.201209	0.15062	0.25593	0.298635	0.25454	0.292656	EIF4E	EIF4E	EIF4E
PPIG	0.684753	-1.57921	-0.849297	-0.389474	-0.819908	-0.695749	-1.73581	-0.97425	PPIG	PPIG	PPIG
AKR1B1	0.685557	-0.623426	-0.931694	-0.963505	-0.776682	-0.220126	-0.594762	-1.20731	AKR1B1	AKR1B1	AKR1B1
TOE1	0.686033	-0.683259	-0.842083	-0.82632	-1.71281	-1.40361	-1.37141	-0.825561	TOE1	TOE1	TOE1
ANXA2;ANXA2P2	0.688912	0.796613	0.508714	0.578633	0.615953	0.912236	0.521883	0.655953	ANXA2	ANXA2;ANXA2P2	ANXA2;ANXA2P2
TIMM44	0.689595	0.237596	0.397363	0.571427	0.368012	0.178275	0.313049	0.489247	TIMM44	TIMM44	TIMM44
SLC25A13	0.689804	0.320312	0.495709	0.343637	0.149269	0.193276	0.22862	0.380968	SLC25A13	SLC25A13	SLC25A13
TRAPPC13	0.690104	-0.929334	-1.09924	-0.978009	-1.05287	-1.05789	-0.899037	-1.27254	TRAPPC13	TRAPPC13	TRAPPC13
ACTN4	0.691041	1.43907	1.53557	1.36302	1.37899	1.56139	1.39464	1.4599	ACTN4	ACTN4	ACTN4
RPS27L	0.691041	0.0301572	0.20381	0.271395	0.234341	0.0885386	0.321465	0.312363	RPS27L	RPS27L	RPS27L
PAAF1	0.692222	-1.41941	-1.26771	-1.81381	-1.20347	-1.19583	-1.60433	-1.12731	PAAF1	PAAF1	PAAF1
ZRANB2	0.692222	-0.290299	-0.269669	-0.775648	-0.586803	-0.033152	-0.877102	-1.03697	ZRANB2	ZRANB2	ZRANB2
DIAPH1	0.694403	-0.0667216	0.0699323	-0.163218	-0.159445	-0.101009	-0.0101619	0.0110011	DIAPH1	DIAPH1	DIAPH1
THOC2	0.694694	0.568603	0.678368	0.440053	0.674348	0.339908	0.525823	0.708447	THOC2	THOC2	THOC2
GTF3C4	0.694694	-0.518598	-0.605295	-1.30375	-1.70021	-1.57736	-0.763172	-1.41698	GTF3C4	GTF3C4	GTF3C4
NMT1	0.695026	-0.489934	-2.22704	-0.623122	-0.59988	-1.77024	-0.917705	-1.15884	NMT1	NMT1	NMT1
EIF1AX;EIF1AY	0.69509	-0.0566532	-1.00658	-0.191669	-0.525698	-0.0525462	-0.472461	-0.354462	EIF1AX	EIF1AX;EIF1AY	EIF1AX;EIF1AY
INTS3	0.69587	-0.484876	-1.45533	-0.368973	-0.389601	-0.490002	-1.37517	-0.78892	INTS3	INTS3	INTS3
RCN2	0.69664	0.152761	0.509303	0.240202	0.113461	0.202906	0.4469	0.321372	RCN2	RCN2	RCN2
KIF4A	0.69664	-0.9764	-0.99829	-0.803076	-1.80249	-1.13085	-0.954547	-0.897415	KIF4A	KIF4A	KIF4A
CLPB	0.698312	-1.51692	-0.804246	-1.77509	-1.01906	-1.44631	-1.05196	-0.835566	CLPB	CLPB	CLPB
MYCBP	0.698557	-0.505736	-0.536393	-0.552879	-0.486752	-0.483389	-0.391121	-0.577733	MYCBP	MYCBP	MYCBP
ACIN1	0.700069	0.926106	0.963103	1.00218	1.05957	0.973125	1.04224	1.04662	ACIN1	ACIN1	ACIN1
NONO	0.70255	1.22325	1.21834	1.1085	1.27798	1.15145	1.18908	1.17842	NONO	NONO	NONO
KHSRP	0.703046	2.17469	2.13723	2.08014	2.13746	2.11756	2.12939	2.06159	KHSRP	KHSRP	KHSRP
AP3D1	0.704008	0.420081	0.449579	0.357444	0.466875	0.368755	0.452988	0.56396	AP3D1	AP3D1	AP3D1
LRRC40	0.705526	0.40929	0.456891	0.337501	0.292878	0.28106	0.348504	0.384044	LRRC40	LRRC40	LRRC40
PELO	0.706278	0.0733215	0.193651	0.152991	0.176992	0.0914677	0.221189	0.244364	PELO	PELO	PELO
DNMT1	0.707349	-0.405003	-0.0941755	-0.384407	-0.395022	-0.22625	-0.362874	-0.1988	DNMT1	DNMT1	DNMT1
SNX6	0.709445	0.122604	0.156746	0.0891635	0.118121	0.137179	0.13582	0.171947	SNX6	SNX6	SNX6
GLUD1;GLUD2	0.709445	0.659701	0.680674	0.439449	0.524509	0.514278	0.531687	0.553132	GLUD1	GLUD1;GLUD2	GLUD1;GLUD2
SDHB	0.709445	-0.415408	-0.267068	-0.18358	-0.219932	-0.328946	-0.338476	-0.269571	SDHB	SDHB	SDHB
HNRNPM	0.7111	2.57753	2.55972	2.49528	2.5864	2.46976	2.59907	2.4983	HNRNPM	HNRNPM	HNRNPM
COPA	0.716094	1.81806	1.96007	1.71507	1.85637	1.76425	1.93206	1.95556	COPA	COPA	COPA
MRPS27	0.716331	-1.17989	-1.14218	-1.05453	-1.10432	-0.991588	-1.02792	-1.61881	MRPS27	MRPS27	MRPS27
STX18	0.717601	-1.27238	-0.970415	-1.02329	-0.918628	-1.26914	-1.36926	-0.782943	STX18	STX18	STX18
PROSC	0.717601	-0.331151	-0.465087	-0.313513	-0.406292	-0.284699	-0.0753861	-1.25807	PROSC	PROSC	PROSC
DYNLRB1;DYNLRB2	0.717601	-0.0612779	0.227464	0.102505	-1.30252	-0.073538	-0.0992017	-1.49096	DYNLRB1	DYNLRB1;DYNLRB2	DYNLRB1;DYNLRB2
RPL10A	0.717811	2.1098	2.14915	2.05304	2.11986	2.06599	2.21552	2.13942	RPL10A	RPL10A	RPL10A
RPL15	0.717811	1.86161	1.35821	1.45753	1.46977	1.56001	1.72287	1.55051	RPL15	RPL15	RPL15
CALM2;CALM1;CALM3	0.717811	1.07834	0.950686	0.793313	0.83132	1.52561	0.835022	0.728544	CALM2	CALM2;CALM1;CALM3	CALM2;CALM1;CALM3
EIF4A3	0.717811	1.23071	1.18747	1.19818	1.14507	1.24589	1.26061	1.15378	EIF4A3	EIF4A3	EIF4A3
SUCLA2	0.717811	-0.878221	-1.42392	-1.46636	-0.922955	-1.6675	-1.54479	-0.771595	SUCLA2	SUCLA2	SUCLA2
ANLN	0.718324	-0.420515	-0.42882	0.132165	-0.434158	-0.472161	-0.209147	-0.467115	ANLN	ANLN	ANLN
UTRN	0.718324	-0.979098	-0.867258	-1.16726	-0.861659	-1.49632	-1.03266	-0.705502	UTRN	UTRN	UTRN
ANP32B	0.722531	0.187688	-0.978905	0.381107	-0.436013	1.37042	-0.165455	-0.840114	ANP32B	ANP32B	ANP32B
RPS13	0.722531	1.20629	1.09242	1.31286	1.37685	1.20248	1.3792	1.30433	RPS13	RPS13	RPS13
ACTR1A	0.722934	0.63465	0.629979	-1.44721	0.490318	0.335692	0.375229	0.432336	ACTR1A	ACTR1A	ACTR1A
NCL	0.724187	2.7061	2.57891	2.63697	2.64304	2.72734	2.60395	2.46824	NCL	NCL	NCL
PRPF6	0.724187	0.14091	0.161016	0.192599	0.201149	0.132031	0.230993	0.245057	PRPF6	PRPF6	PRPF6
NOP56	0.726832	0.533821	0.549938	0.493793	0.488369	0.501053	0.482713	0.669683	NOP56	NOP56	NOP56
LIG3	0.730096	-1.86864	-0.953091	-0.800984	-1.03613	-1.19898	-0.717108	-1.11571	LIG3	LIG3	LIG3
KIF23	0.731068	-1.27503	-0.79129	-1.32151	-0.970793	-0.791743	-0.791823	-1.35851	KIF23	KIF23	KIF23
CDC42	0.732457	-0.117738	-0.228249	-0.332806	-0.273857	-0.0555197	-0.24984	-0.276328	CDC42	CDC42	CDC42
P4HA1	0.733877	0.148233	0.167347	0.128818	0.238335	-0.111128	0.215862	0.248868	P4HA1	P4HA1	P4HA1
ABCF1	0.734905	1.08576	1.16299	1.04951	1.32787	1.1364	1.05469	1.14927	ABCF1	ABCF1	ABCF1
PDS5B	0.737763	0.233357	0.366298	0.258844	0.328353	0.175968	0.38463	0.461095	PDS5B	PDS5B	PDS5B
GLRX3	0.737958	-1.04457	-1.17256	-1.82404	-1.29339	-1.5064	-1.31169	-1.49091	GLRX3	GLRX3	GLRX3
CSE1L	0.738847	1.26665	1.43275	1.23769	1.24527	1.28072	1.29074	1.43205	CSE1L	CSE1L	CSE1L
DDX5	0.738847	1.47212	1.49429	1.48301	1.41537	1.42927	1.46945	1.42469	DDX5	DDX5	DDX5
SAMHD1	0.738847	-0.2164	-0.11302	-0.0539258	-0.143657	-0.196161	-0.19518	-0.0991401	SAMHD1	SAMHD1	SAMHD1
DDX21	0.743813	1.75649	1.85966	1.79396	1.83183	1.72266	1.89705	1.91537	DDX21	DDX21	DDX21
WDR1	0.743813	-0.89749	-1.05016	-1.05569	-1.02486	-0.0884942	-0.900067	-1.53223	WDR1	WDR1	WDR1
HSD17B10	0.743813	0.797673	0.698096	0.73883	0.638065	0.759878	0.775975	0.707927	HSD17B10	HSD17B10	HSD17B10
DNM1L	0.743813	-0.702962	-0.674883	-1.17521	-0.848249	-0.743236	-0.846616	-0.758645	DNM1L	DNM1L	DNM1L
RPL18	0.743913	1.79546	1.75935	1.73055	1.782	1.61446	1.85824	1.72072	RPL18	RPL18	RPL18
NAMPT	0.744923	-0.627424	-0.63793	-0.662079	-0.687235	0.481747	-0.868597	-1.0134	NAMPT	NAMPT	NAMPT
KIF11	0.744923	0.346471	0.51691	0.35168	0.49612	0.334006	0.414803	0.43004	KIF11	KIF11	KIF11
PITRM1	0.744923	-1.1452	-1.39511	-1.21119	-1.24793	-0.842781	-1.56292	-1.66542	PITRM1	PITRM1	PITRM1
FANCI	0.745069	-0.149919	0.156501	-0.131839	-0.0177848	-0.112193	-0.0963366	-0.0326136	FANCI	FANCI	FANCI
TRAPPC11	0.745069	-0.63571	-0.573347	-0.659661	-0.600736	-0.817661	-0.612042	-0.541351	TRAPPC11	TRAPPC11	TRAPPC11
GAPVD1	0.748701	-0.420322	-0.428084	-0.25624	-0.429118	-0.403594	-0.304365	-0.343201	GAPVD1	GAPVD1	GAPVD1
RPL7	0.751791	1.97226	2.00458	2.00729	2.03517	1.96817	2.10128	2.0249	RPL7	RPL7	RPL7
DCTN2	0.751791	-0.501448	-0.385437	-0.345869	-0.452133	-0.424231	-0.34067	-0.409901	DCTN2	DCTN2	DCTN2
TAGLN2	0.751791	0.0667698	-0.0609515	0.0905116	0.0362353	0.608098	0.00201447	-1.08101	TAGLN2	TAGLN2	TAGLN2
ZNF326	0.752983	0.650693	0.520002	0.566686	0.691895	0.611781	0.666925	0.633475	ZNF326	ZNF326	ZNF326
PALLD	0.753422	0.450624	0.629538	0.497326	0.4897	0.580982	0.629501	0.446802	PALLD	PALLD	PALLD
MRPS16	0.754154	-0.846185	-0.728081	-1.59974	-1.44504	-0.674491	-1.17789	-1.2109	MRPS16	MRPS16	MRPS16
RAVER1	0.754154	-0.0642647	0.113855	-0.017061	-0.150362	-0.10456	-0.108692	0.00978841	RAVER1	RAVER1	RAVER1
IRAK1	0.754415	-0.552079	-0.564071	-0.515363	-0.443288	-0.549028	-0.47855	-0.445589	IRAK1	IRAK1	IRAK1
NPEPPS	0.754415	0.0497642	-0.0761158	-0.146483	-0.100812	0.343681	-0.309334	-0.553435	NPEPPS	NPEPPS	NPEPPS
TYMS	0.754415	-1.0225	-0.891845	-1.00242	-1.07522	-0.706666	-1.24154	-1.26743	TYMS	TYMS	TYMS
HTT	0.75506	-1.54221	-1.06189	-1.74892	-1.42606	-1.78582	-0.984496	-1.20744	HTT	HTT	HTT
SRSF10	0.755524	-1.77234	-0.796247	-1.63298	-0.639397	-0.615332	-0.65739	-1.74381	SRSF10	SRSF10	SRSF10
RPS10;RPS10-NUDT3;RPS10P5	0.755524	0.580551	0.522014	0.67305	0.497737	0.581248	0.686488	0.536414	RPS10	RPS10;RPS10-NUDT3;RPS10P5	RPS10;RPS10-NUDT3;RPS10P5
LSM12	0.755524	-0.459873	-0.25951	-0.318859	-0.360023	-0.346565	-0.291383	-0.319076	LSM12	LSM12	LSM12
RAB11A;RAB11B	0.755524	0.284133	0.23247	0.364185	0.153168	0.340796	0.149161	0.171817	RAB11A	RAB11A;RAB11B	RAB11A;RAB11B
AUP1	0.756059	-1.24965	-0.974292	-1.18665	-1.52631	-1.32187	-0.85078	-1.27869	AUP1	AUP1	AUP1
MRPL38	0.756867	-0.798395	-0.785499	-0.675235	-0.715006	-0.785752	-0.709184	-0.647941	MRPL38	MRPL38	MRPL38
HNRNPH2	0.757079	-0.0297718	-0.0882864	-0.083399	-0.213322	-0.0730055	-0.164829	0.0320939	HNRNPH2	HNRNPH2	HNRNPH2
ASCC3	0.757079	-0.0166202	0.230065	0.0436985	0.133814	-0.115167	0.0804894	0.187669	ASCC3	ASCC3	ASCC3
THOC1	0.757765	-1.41551	-0.862596	-0.823623	-1.65479	-0.977164	-1.71548	-1.2763	THOC1	THOC1	THOC1
SET;SETSIP	0.758442	0.656618	-0.0892189	0.776903	-1.34218	1.18872	-1.34424	-0.994736	SET	SET;SETSIP	SET;SETSIP
SLC25A22;SLC25A18	0.759144	-0.607769	-0.314425	-0.344428	-0.443811	-0.534693	-0.378274	-0.217381	SLC25A22	SLC25A22;SLC25A18	SLC25A22;SLC25A18
CALD1	0.761246	-0.962526	-1.43256	-1.25638	-0.918628	-0.853831	-1.40127	-0.899104	CALD1	CALD1	CALD1
NF1	0.761612	-1.05459	-1.12255	-1.04542	-1.0804	-1.34383	-0.908617	-0.782293	NF1	NF1	NF1
BAG4	0.761612	-1.06287	-1.01836	-0.99772	-0.902127	-0.762364	-1.22856	-1.16863	BAG4	BAG4	BAG4
MTA2	0.764304	0.620246	0.783487	0.753102	0.696698	0.667922	0.820428	0.744179	MTA2	MTA2	MTA2
STIP1	0.764304	0.896768	0.648972	0.723675	0.748673	0.908641	0.691994	0.507308	STIP1	STIP1	STIP1
SUGT1	0.764667	-0.158879	-0.291409	-0.235553	-0.218601	-0.245334	-0.216713	-0.291963	SUGT1	SUGT1	SUGT1
P4HB	0.765135	0.852833	0.706292	0.701826	0.631313	1.17208	0.656495	0.561664	P4HB	P4HB	P4HB
TKT	0.765576	0.225312	-0.0168328	0.0917203	0.120261	0.576366	0.0930239	-0.116855	TKT	TKT	TKT
STMN1	0.766462	0.516527	-0.529032	0.034122	0.204573	0.372616	0.191286	-0.038374	STMN1	STMN1	STMN1
MATR3	0.767943	2.28241	2.39463	2.217	2.2688	2.22718	2.41039	2.33155	MATR3	MATR3	MATR3
DDX3X;DDX3Y	0.767943	1.43709	1.5099	1.54265	1.49635	1.40033	1.472	1.53856	DDX3X	DDX3X;DDX3Y	DDX3X;DDX3Y
HNRNPC;HNRNPCL1;HNRNPCL2	0.767971	2.52521	2.48306	2.42833	2.48673	2.46088	2.54831	2.34398	HNRNPC	HNRNPC;HNRNPCL1;HNRNPCL2	HNRNPC;HNRNPCL1;HNRNPCL2
NUP153	0.768216	-1.01576	-1.58744	-1.40542	-1.3001	-1.62498	-1.20703	-0.850596	NUP153	NUP153	NUP153
CSTB	0.769242	1.15045	0.907451	0.947048	0.865891	1.4499	0.729284	0.969919	CSTB	CSTB	CSTB
MGMT	0.770872	-0.425862	-1.21265	-0.483194	-0.602686	-0.574058	-0.59324	-1.2265	MGMT	MGMT	MGMT
EXOC6	0.773436	-1.08971	-0.909807	-0.900514	-1.04188	-1.0649	-1.10684	-0.89473	EXOC6	EXOC6	EXOC6
PYCR2	0.774739	-0.629544	-0.413361	-0.615172	-0.508721	-0.612847	-0.647497	-0.4711	PYCR2	PYCR2	PYCR2
FUBP3	0.775832	0.538687	0.515585	0.569057	0.478906	0.488138	0.550802	0.60974	FUBP3	FUBP3	FUBP3
SNX5	0.775832	-0.298923	-0.418023	-0.606433	-0.278327	-0.296726	-0.38378	-0.396604	SNX5	SNX5	SNX5
TNPO1	0.776295	0.580551	0.654959	0.562641	0.593603	0.552134	0.516153	0.650626	TNPO1	TNPO1	TNPO1
SKP1	0.782304	1.17579	1.12044	1.15908	1.03856	1.18224	1.15268	0.931415	SKP1	SKP1	SKP1
SEC16A	0.784028	0.390743	0.521278	0.423968	0.481996	0.259757	0.488532	0.511899	SEC16A	SEC16A	SEC16A
NUP37	0.784028	-1.07386	-0.933854	-1.08112	-1.04241	-1.06566	-1.17681	-0.698789	NUP37	NUP37	NUP37
DHX16	0.784028	-0.286494	-0.329099	-0.587559	-0.452561	-0.568289	-0.467895	-0.331896	DHX16	DHX16	DHX16
ACAT1	0.784028	-0.89407	-1.12466	-0.766304	-1.23942	-0.691045	-0.980109	-1.67603	ACAT1	ACAT1	ACAT1
THRAP3	0.785348	1.30953	1.30913	1.34675	1.43852	1.32741	1.38359	1.41495	THRAP3	THRAP3	THRAP3
ARID1A	0.785741	-0.699975	-0.574132	-0.552089	-0.383942	-0.646043	-0.433918	-0.455811	ARID1A	ARID1A	ARID1A
USP9X	0.786799	0.373208	0.497035	0.414159	0.340336	0.496615	0.30808	0.507915	USP9X	USP9X	USP9X
EXOC8	0.787716	-0.531509	-0.32375	-0.424666	-0.323693	-0.532296	-0.508677	-0.277107	EXOC8	EXOC8	EXOC8
EIF5A;EIF5A2;EIF5AL1	0.788088	1.00039	0.528492	0.620426	0.597027	1.23404	0.746654	0.366589	EIF5A	EIF5A;EIF5A2;EIF5AL1	EIF5A;EIF5A2;EIF5AL1
RBMX	0.788738	1.72821	1.71665	1.87215	1.85124	1.75901	1.94804	1.76521	RBMX	RBMX	RBMX
PSMA7	0.789731	0.452262	0.389658	0.435311	0.489177	0.236769	0.470939	0.516014	PSMA7	PSMA7	PSMA7
RPL27A	0.790603	1.44779	1.39516	1.41053	1.40809	1.40126	1.53216	1.3835	RPL27A	RPL27A	RPL27A
MDN1	0.791116	0.516816	0.65648	0.530193	0.589323	0.414201	0.572693	0.640491	MDN1	MDN1	MDN1
PPIA	0.792538	1.90655	1.50754	1.50025	1.62246	2.17947	1.60531	1.38116	PPIA	PPIA	PPIA
BCAP31	0.793261	-0.853266	-0.404086	-1.83427	-0.279564	-0.452101	-1.11029	-0.449314	BCAP31	BCAP31	BCAP31
LUC7L2	0.794593	0.596159	0.131767	0.743897	0.5684	0.470564	0.48034	0.396604	LUC7L2	LUC7L2	LUC7L2
GAPDH	0.794711	2.4502	1.73565	1.87699	1.92646	2.69432	1.97915	1.67287	GAPDH	GAPDH	GAPDH
RPL22	0.79579	1.08484	1.03264	1.13565	0.955576	0.988437	1.08737	1.00349	RPL22	RPL22	RPL22
TPP2	0.79609	-1.30331	-1.31036	-1.19218	-1.19515	-1.54164	-1.21567	-0.778395	TPP2	TPP2	TPP2
MINA	0.79609	-1.35264	-0.824121	-1.50118	-1.37884	-1.24309	-1.11275	-1.23	MINA	MINA	MINA
LSM14A	0.79609	-0.760482	-1.70232	-0.609547	-0.696032	-1.90245	-0.772394	-0.651882	LSM14A	LSM14A	LSM14A
LDHA	0.802458	1.10637	0.583211	0.652316	0.803645	1.5447	0.768052	0.39145	LDHA	LDHA	LDHA
TRAP1	0.802458	0.783461	0.819165	0.671097	0.682289	0.791388	0.704574	0.794507	TRAP1	TRAP1	TRAP1
ACAT2	0.804696	-0.753304	-0.60927	-1.0318	-0.867033	-0.474558	-1.17341	-1.02505	ACAT2	ACAT2	ACAT2
NCAPG	0.804696	-1.39817	-0.560047	-0.792756	-0.42636	-0.597491	-1.72564	-0.507265	NCAPG	NCAPG	NCAPG
SSR4	0.805071	-0.502171	-0.28076	-0.332201	-1.99299	-0.322689	-0.205835	-1.21164	SSR4	SSR4	SSR4
TXN	0.806138	2.24816	2.11603	2.19515	2.1657	2.26548	2.23593	2.11443	TXN	TXN	TXN
RPL26;RPL26L1	0.806138	1.62868	1.57968	1.62544	1.69659	1.59906	1.79758	1.58395	RPL26	RPL26;RPL26L1	RPL26;RPL26L1
CSRP2	0.806138	1.37846	1.32498	1.30854	1.26876	1.24163	1.3582	1.29666	CSRP2	CSRP2	CSRP2
TRAPPC3	0.806138	-1.61409	-0.476619	-0.693783	-0.621802	-0.692376	-0.862464	-0.669553	TRAPPC3	TRAPPC3	TRAPPC3
UQCRC2	0.806138	0.203441	0.438439	0.232067	0.253647	0.317807	0.303201	0.127379	UQCRC2	UQCRC2	UQCRC2
HNRNPU	0.807423	2.95184	2.95904	2.81558	2.91433	2.82431	2.92752	2.90967	HNRNPU	HNRNPU	HNRNPU
ALKBH5	0.807423	-1.10772	-1.00869	-0.793174	-1.12524	-1.36682	-0.750101	-1.09786	ALKBH5	ALKBH5	ALKBH5
CREBBP	0.809191	-0.502749	-0.370175	-0.207847	-0.243281	-0.440429	-0.191733	-0.246962	CREBBP	CREBBP	CREBBP
DDX23	0.809191	-0.357599	-0.280465	-0.321742	-0.232724	-0.349317	-0.217921	-0.260086	DDX23	DDX23	DDX23
SMCHD1	0.810588	0.949904	1.16986	0.981263	0.989291	0.93842	1.08316	1.13779	SMCHD1	SMCHD1	SMCHD1
DDX17	0.811163	1.90925	1.9528	1.86262	1.81414	1.85132	1.91142	1.82814	DDX17	DDX17	DDX17
CISD3	0.811163	-1.10377	-0.88576	-1.45581	-0.969319	-1.10804	-1.39925	-0.99387	CISD3	CISD3	CISD3
PFKM	0.811163	-0.634024	-0.882815	-0.891031	-1.74082	-1.08843	-1.29052	-1.03684	PFKM	PFKM	PFKM
HNRNPH3	0.812382	0.777632	0.559115	0.764119	0.735549	0.669121	0.785153	0.754877	HNRNPH3	HNRNPH3	HNRNPH3
NACA	0.813012	0.0726953	0.16347	0.0393751	-0.137	0.164562	-0.0923972	-0.0802563	NACA	NACA	NACA
IMMT	0.819005	0.739767	0.954122	0.893495	0.881061	0.825872	0.913945	0.936612	IMMT	IMMT	IMMT
RPS3A	0.821234	1.78906	1.67725	1.88856	1.80016	1.79656	1.8616	1.77855	RPS3A	RPS3A	RPS3A
DNAJC10	0.821234	1.39725	1.40031	1.37339	1.4496	1.44373	1.4391	1.38445	DNAJC10	DNAJC10	DNAJC10
DSG2	0.821458	-0.956311	-0.938369	-1.59095	-0.801742	-0.792587	-1.17578	-1.01899	DSG2	DSG2	DSG2
CPSF2	0.822153	-0.213365	-0.201749	-0.295383	-0.105568	-0.147387	-0.242856	-0.293869	CPSF2	CPSF2	CPSF2
CAPRIN1	0.822298	-0.349698	-0.788395	-0.486169	-1.22125	-0.673958	-0.659539	-1.05	CAPRIN1	CAPRIN1	CAPRIN1
MSH2	0.824242	0.459344	0.448352	0.348751	0.408813	0.404038	0.393181	0.398466	MSH2	MSH2	MSH2
EIF2AK2	0.825687	-1.40848	-0.825446	-1.63888	-1.33662	-1.04924	-1.18693	-1.45046	EIF2AK2	EIF2AK2	EIF2AK2
KRT18	0.826063	1.42307	1.67725	1.4526	1.56059	1.43854	1.55401	1.51027	KRT18	KRT18	KRT18
RSBN1L	0.826313	-1.12458	-1.13855	-1.19413	-1.16053	-1.5313	-1.1474	-0.553262	RSBN1L	RSBN1L	RSBN1L
ANK3	0.828603	-0.471532	-0.229133	-0.492538	-0.241236	-0.499189	-0.337268	-0.115252	ANK3	ANK3	ANK3
IQGAP1	0.830993	1.35751	1.3372	1.33327	1.31693	1.30234	1.38054	1.37449	IQGAP1	IQGAP1	IQGAP1
ERH	0.83177	1.33525	1.45332	1.38984	1.28388	1.36589	1.43731	1.35518	ERH	ERH	ERH
SAP30	0.83177	-0.42037	-0.389707	-0.478963	-0.478335	-0.289625	-1.11132	-0.160772	SAP30	SAP30	SAP30
PRDX2	0.832132	1.03941	0.939939	1.09279	1.10927	1.27629	1.0336	0.924182	PRDX2	PRDX2	PRDX2
CDK12	0.832132	-0.179402	-0.0698341	-0.220538	-0.094773	-0.234461	0	-0.112437	CDK12	CDK12	CDK12
RFC2	0.832132	-0.376724	-0.465872	-0.414996	-0.297919	-0.514678	-0.356249	-0.36464	RFC2	RFC2	RFC2
GDI2	0.832132	0.258793	-0.0278257	0.0175724	-0.00803645	0.548185	0.0915019	-0.767611	GDI2	GDI2	GDI2
SLC25A10	0.832132	-0.612008	-0.734559	-0.662729	-0.762797	-1.4543	-0.525867	-0.366329	SLC25A10	SLC25A10	SLC25A10
CDC5L	0.832168	1.28886	1.23979	1.23997	1.28712	1.15176	1.32226	1.25907	CDC5L	CDC5L	CDC5L
FLYWCH2	0.834876	-0.828553	-1.03465	-1.4937	-0.827564	-0.535536	-1.71709	-0.541827	FLYWCH2	FLYWCH2	FLYWCH2
AP1B1	0.836484	0.178342	0.27595	0.110548	0.126538	0.167003	0.15019	0.2642	AP1B1	AP1B1	AP1B1
CKAP5	0.837544	1.14776	1.28646	1.14327	1.18421	1.12495	1.25846	1.25053	CKAP5	CKAP5	CKAP5
AP2A1	0.837826	-0.104201	-0.0546208	-0.10046	-0.175661	-0.265704	-0.0491532	-0.0807327	AP2A1	AP2A1	AP2A1
GARS	0.837826	-0.427019	-0.586008	-0.284133	-0.536064	-0.22199	-0.397657	-0.933364	GARS	GARS	GARS
YBX1	0.83842	0.904476	0.609711	0.536097	0.60416	0.70569	0.66124	0.718235	YBX1	YBX1	YBX1
LDHB	0.841296	1.91691	1.36243	1.47101	1.60439	1.89539	1.51368	1.15404	LDHB	LDHB	LDHB
NDRG1	0.841296	-0.917483	-0.964182	-0.886196	-0.956289	-0.708131	-0.924062	-1.07322	NDRG1	NDRG1	NDRG1
AP2B1	0.841795	0.918976	1.032	0.865881	0.94597	0.793385	0.941521	1.01635	AP2B1	AP2B1	AP2B1
ISCU	0.842705	-1.02785	-0.91653	-1.55102	-1.72717	-1.5305	-1.35395	-0.769819	ISCU	ISCU	ISCU
44450	0.842705	-0.388142	-0.424796	-0.477476	-0.524033	-0.374924	-0.482892	-0.448275	44450	44450	44450
EIF4H	0.842705	-0.387708	-1.1569	-0.917901	-0.521133	-0.282968	-1.5917	-0.697099	EIF4H	EIF4H	EIF4H
RNPS1	0.844688	0.510938	0.767194	0.676862	0.634974	0.63193	0.641274	0.602983	RNPS1	RNPS1	RNPS1
PEF1	0.846052	0.380193	0.434316	0.369345	0.298632	0.286519	0.341565	0.427961	PEF1	PEF1	PEF1
CRKL	0.846853	2.0213	1.97214	1.90749	1.89028	1.93143	1.96192	1.89943	CRKL	CRKL	CRKL
MTHFD1	0.847013	1.25413	1.05698	1.05927	1.04835	1.17634	1.04932	1.01795	MTHFD1	MTHFD1	MTHFD1
MID1	0.847013	-0.363958	-0.457872	-0.33183	-0.42441	-0.397647	-0.330508	-0.404833	MID1	MID1	MID1
NDUFS2	0.848121	-0.61355	-0.524026	-0.468318	-0.612672	-0.711992	-0.499411	-0.521644	NDUFS2	NDUFS2	NDUFS2
PRDX5	0.855467	0.216014	-0.0403399	0.124634	-0.026059	0.327215	0.0858614	-0.101089	PRDX5	PRDX5	PRDX5
PITHD1	0.855467	-1.11456	-1.24327	-1.21226	-1.23305	-1.01613	-1.3685	-1.13537	PITHD1	PITHD1	PITHD1
PCNA	0.856002	0.57713	0.313886	0.377295	0.331587	0.614932	0.432799	0.248392	PCNA	PCNA	PCNA
SRP9;DKFZp564M2223	0.856002	0.805188	0.561961	0.778019	1.05097	0.800797	0.827994	0.66323	SRP9	SRP9;DKFZp564M2223	SRP9;DKFZp564M2223
CECR5	0.856678	-1.76805	-0.585763	-0.592114	-0.690659	-0.684033	-1.04207	-0.719318	CECR5	CECR5	CECR5
ENY2	0.858903	0.0221603	-0.121854	0.0876294	0.00152169	-0.070387	0.0595389	0.0639278	ENY2	ENY2	ENY2
EIF2S2	0.861488	-0.235043	-0.336313	-0.177769	0.667786	0.309907	-0.130762	-0.00922536	EIF2S2	EIF2S2	EIF2S2
PPP2CA;PPP2CB	0.862193	0.124627	0.0643868	0.0958113	0.00732315	0.122001	0.0706409	-0.0237347	PPP2CA	PPP2CA;PPP2CB	PPP2CA;PPP2CB
PGAM5	0.86276	0.529582	0.688723	0.532099	0.624227	0.551957	0.673372	0.609827	PGAM5	PGAM5	PGAM5
CHERP	0.86357	-0.032855	0.154342	0.185719	0.215082	-0.102163	0.143386	0.260476	CHERP	CHERP	CHERP
SRSF6	0.864159	0.875475	0.878006	1.01134	0.904837	0.893862	0.957233	0.948003	SRSF6	SRSF6	SRSF6
SOD1	0.864162	0.286975	-1.62606	-0.14811	-0.0130771	0.733028	0.279519	-1.55592	SOD1	SOD1	SOD1
USP10	0.864162	0.849942	0.977285	0.876852	0.768313	0.819259	0.886413	0.955236	USP10	USP10	USP10
CDK2	0.864162	-0.00380578	0.0827409	-0.135093	-0.0505963	-0.0722954	0.0292323	-0.0945924	CDK2	CDK2	CDK2
YARS	0.864162	-0.508626	-0.794725	-0.476267	-0.471963	-0.188572	-0.45639	-1.25941	YARS	YARS	YARS
EXOC3	0.864162	-0.08946	0.178045	-1.35163	-0.00794134	-1.09295	-0.154846	-0.0791302	EXOC3	EXOC3	EXOC3
VDAC3	0.867129	0.417143	0.666491	0.533122	0.448567	0.429734	0.557741	0.629923	VDAC3	VDAC3	VDAC3
GTF2I	0.86997	1.96152	2.02833	1.84733	1.96998	1.83184	2.00163	1.96621	GTF2I	GTF2I	GTF2I
MSRB3	0.873863	1.19309	1.24681	1.34117	1.13466	1.27664	1.28179	1.18098	MSRB3	MSRB3	MSRB3
MTCH1	0.873863	-0.396139	-0.740301	-0.773324	-1.42897	-0.968643	-0.749026	-0.591939	MTCH1	MTCH1	MTCH1
DSG1	0.873863	-0.85052	-0.870841	-0.247873	-0.127347	0.00155331	-1.18156	-0.654524	DSG1	DSG1	DSG1
NUFIP2	0.875531	-0.592498	-0.483244	-0.505368	-0.350703	-0.515254	-0.467627	-0.41133	NUFIP2	NUFIP2	NUFIP2
DFFA	0.875531	-0.186098	-0.542331	-0.402584	-0.322742	-0.160257	-0.635947	-0.398769	DFFA	DFFA	DFFA
CTNND1	0.878309	0.338667	0.572071	0.41653	0.487893	0.402884	0.46503	0.549753	CTNND1	CTNND1	CTNND1
DIABLO	0.880301	-0.346904	-1.34452	-0.737296	-0.8152	-0.642182	-1.27583	-0.717023	DIABLO	DIABLO	DIABLO
RNF213	0.885218	-0.691641	-0.513278	-0.690064	-0.641299	-1.27549	-0.499993	-0.297074	RNF213	RNF213	RNF213
PKM	0.887766	2.19391	1.61193	1.77853	1.83112	2.2839	1.80886	1.61504	PKM	PKM	PKM
HPS6	0.891146	-0.942871	-0.788051	-1.02338	-1.04769	-0.762497	-0.839588	-1.36267	HPS6	HPS6	HPS6
BCR	0.891974	-1.76347	-0.447567	-0.59839	-0.571158	-1.32812	-0.530971	-0.399896	BCR	BCR	BCR
DCTPP1	0.891974	0.443205	0.23777	0.363302	0.358359	0.399245	0.466149	0.116941	DCTPP1	DCTPP1	DCTPP1
CYC1	0.891974	-0.532617	-0.652309	-1.94026	-0.847916	-0.542637	-1.19306	-1.53102	CYC1	CYC1	CYC1
RPL21	0.892437	1.76005	1.61551	1.55399	1.6946	1.55557	1.76745	1.58997	RPL21	RPL21	RPL21
GNB1L	0.892437	-0.411362	-0.573543	-0.620426	-0.701311	-0.682745	-0.595076	-0.51073	GNB1L	GNB1L	GNB1L
RPL4	0.894633	2.39572	2.23268	2.29268	2.35087	2.20445	2.42838	2.27056	RPL4	RPL4	RPL4
RPS15A	0.894633	0.900863	0.792959	0.804285	0.873405	0.721312	0.875625	0.982826	RPS15A	RPS15A	RPS15A
CTR9	0.895652	0.395127	0.605982	0.329226	0.495169	0.317851	0.580169	0.53611	CTR9	CTR9	CTR9
MOV10	0.896092	0.107188	0.119106	0.130863	0.275284	0.141839	0.215594	0.0725035	MOV10	MOV10	MOV10
RPL13A;RPL13a	0.897515	1.56673	1.45395	1.44075	1.56806	1.38462	1.62277	1.56558	RPL13A	RPL13A;RPL13a	RPL13A;RPL13a
HACL1	0.897801	-1.03021	-0.88203	-0.770999	-0.892996	-0.552001	-1.0995	-0.938605	HACL1	HACL1	HACL1
RPLP0;RPLP0P6	0.903661	2.37524	2.46795	2.2964	2.36224	2.30125	2.47445	2.39327	RPLP0	RPLP0;RPLP0P6	RPLP0;RPLP0P6
RPL23A	0.903661	1.69271	1.53085	1.73092	1.67039	1.61806	1.8013	1.59885	RPL23A	RPL23A	RPL23A
PHB2	0.903779	2.42231	2.59486	2.41811	2.44013	2.33169	2.5356	2.49189	PHB2	PHB2	PHB2
RPL3	0.903779	2.11346	2.05115	2.02654	2.14901	2.04469	2.20442	2.04595	RPL3	RPL3	RPL3
ILF3	0.903779	2.13866	2.10302	2.09497	2.14987	2.04522	2.23056	2.05015	ILF3	ILF3	ILF3
SFPQ	0.903779	1.08325	0.997946	0.941935	1.15468	0.946586	1.05679	1.08621	SFPQ	SFPQ	SFPQ
CLTB	0.903779	0.22642	0.134908	0.156152	0.280705	0.214135	0.165635	0.254195	CLTB	CLTB	CLTB
NUMA1	0.903779	-0.284085	-0.591014	-0.317837	-0.377523	-0.242849	-0.53688	-0.333326	NUMA1	NUMA1	NUMA1
CPNE1	0.903779	-0.759471	-0.812245	-0.735483	-0.847346	-0.827913	-0.87567	-0.614288	CPNE1	CPNE1	CPNE1
GADD45GIP1	0.903779	-1.1875	-1.14257	-0.961227	-0.835172	-1.22157	-0.820876	-1.13234	GADD45GIP1	GADD45GIP1	GADD45GIP1
FNDC3A	0.903779	-1.20725	-0.974733	-0.927803	-0.903125	-1.45873	-0.929031	-0.734001	FNDC3A	FNDC3A	FNDC3A
AFG3L2	0.903779	-1.47626	-0.949214	-0.873923	-1.061	-1.37721	-0.808431	-1.2041	AFG3L2	AFG3L2	AFG3L2
ATP5I	0.903779	-0.626027	-0.401878	-1.63581	-1.57619	-1.69075	-0.599821	-1.14581	ATP5I	ATP5I	ATP5I
PRKAR2A	0.904008	0.363814	0.345245	0.272837	0.320221	0.279019	0.338879	0.328995	PRKAR2A	PRKAR2A	PRKAR2A
RPA1	0.904029	1.38107	1.45538	1.23718	1.3011	1.29657	1.31044	1.38294	RPA1	RPA1	RPA1
SMG7	0.905221	-1.36864	-1.10149	-1.10469	-0.929374	-1.00477	-0.87934	-1.4	SMG7	SMG7	SMG7
CCDC47	0.905221	-0.531605	-0.504298	-0.758541	-0.591226	-0.964516	-0.392464	-0.521211	CCDC47	CCDC47	CCDC47
RPS7	0.906279	0.755376	0.585027	0.657802	0.648765	0.694417	0.759278	0.572232	RPS7	RPS7	RPS7
YWHAG	0.91379	0.66924	0.459983	0.304588	0.429451	0.759213	0.407819	0.306299	YWHAG	YWHAG	YWHAG
WDR26	0.91379	0.052751	0.207883	-0.0894889	0.0181652	-0.0217907	-0.041722	0.155488	WDR26	WDR26	WDR26
SF3A3	0.916905	-0.204356	-0.185554	-0.194412	-0.124113	-0.0708752	-0.113034	-0.308681	SF3A3	SF3A3	SF3A3
RPL18A	0.917928	1.93734	1.88547	1.92915	1.96784	1.83344	2.01707	1.90679	RPL18A	RPL18A	RPL18A
EIF4B	0.91814	-1.38887	-1.08363	-1.30063	-1.05853	-0.975433	-1.27942	-1.30329	EIF4B	EIF4B	EIF4B
SDHA	0.920681	0.526451	0.579088	0.609268	0.552185	0.500787	0.603626	0.6236	SDHA	SDHA	SDHA
CSK	0.920681	0.578142	0.497035	0.483844	0.48951	0.58471	0.49283	0.486519	CSK	CSK	CSK
EIF6	0.920681	0.281291	0.18148	0.300683	0.240713	0.469055	0.16738	0.163674	EIF6	EIF6	EIF6
TMEM43	0.920681	-1.11866	-1.05414	-1.07498	-0.926807	-1.6655	-0.693293	-0.639582	TMEM43	TMEM43	TMEM43
COPS4	0.920681	-0.956071	-0.924333	-1.54056	-0.851958	-1.20701	-0.986555	-0.915606	COPS4	COPS4	COPS4
RSU1	0.920681	-0.807838	-0.813619	-0.827296	-0.768408	-0.736401	-0.911035	-0.733784	RSU1	RSU1	RSU1
PHKA1	0.920681	-1.6598	-0.490458	-1.45846	-0.733124	-1.88106	-0.817474	-0.768217	PHKA1	PHKA1	PHKA1
PELP1	0.921811	-1.71	-0.476178	-0.59667	-0.434063	-0.890401	-0.527613	-0.824565	PELP1	PELP1	PELP1
PDHX	0.921811	-1.12444	-0.97542	-1.63205	-1.27242	-1.16574	-1.52241	-0.965544	PDHX	PDHX	PDHX
RPS4X;RPS4Y1;RPS4Y2	0.921892	1.8722	1.7618	1.92975	1.8412	1.80925	1.9193	1.7937	RPS4X	RPS4X;RPS4Y1;RPS4Y2	RPS4X;RPS4Y1;RPS4Y2
PAPOLA	0.921892	-0.206861	0.00544736	-0.186416	-0.234531	-0.296593	-0.175573	-0.0392403	PAPOLA	PAPOLA	PAPOLA
DPYSL2	0.922037	0.639612	0.499586	0.446468	0.506248	0.561854	0.519242	0.518093	DPYSL2	DPYSL2	DPYSL2
MBD3	0.922037	-0.751714	-0.649021	-0.793732	-0.674443	-1.25392	-0.395688	-0.392186	MBD3	MBD3	MBD3
KATNB1	0.922281	-0.777054	-0.865295	-0.692853	-0.688091	-0.60184	-0.454018	-1.31407	KATNB1	KATNB1	KATNB1
DDX41	0.922356	0.579394	0.451345	0.611825	0.691039	0.55959	0.591136	0.566602	DDX41	DDX41	DDX41
SKP2	0.922392	-1.00622	-0.997014	-0.947653	-1.0164	-1.32213	-0.808968	-0.777053	SKP2	SKP2	SKP2
PPP6R3	0.922392	-0.355672	-0.529326	-1.22333	-0.751384	-0.544767	-1.16002	-0.56318	PPP6R3	PPP6R3	PPP6R3
PPT1	0.922566	0.0437424	0.137902	-0.0250569	0.118549	-0.0515254	0.0700589	0.153106	PPT1	PPT1	PPT1
RNF5	0.923914	-0.347723	-1.06636	-1.00753	-1.47814	-0.922044	-1.08594	-1.03766	RNF5	RNF5	RNF5
DNPH1	0.924036	-0.828408	-1.55829	-0.956207	-1.21422	-1.24637	-1.35561	-0.911492	DNPH1	DNPH1	DNPH1
PSMB4	0.924794	-0.075923	-0.00736129	-0.151132	-0.160586	-0.0800176	-0.23726	0.0603763	PSMB4	PSMB4	PSMB4
RPS6KA3	0.924794	-0.611575	-0.654861	-0.65743	-0.597503	-0.638365	-0.632142	-0.641487	RPS6KA3	RPS6KA3	RPS6KA3
RPL27	0.92521	1.64068	1.5604	1.57143	1.59959	1.51705	1.72358	1.56835	RPL27	RPL27	RPL27
HDAC1	0.926541	0.0197515	0.0590866	0.0555529	0.000903506	-0.0811714	0.00971424	0.143318	HDAC1	HDAC1	HDAC1
NOL9	0.926541	-0.00621451	0.105512	-0.159406	-0.0249653	-0.239121	-0.0273969	0.153366	NOL9	NOL9	NOL9
ALDOA	0.926564	2.14208	1.69805	1.72228	1.79103	2.30941	1.69775	1.40351	ALDOA	ALDOA	ALDOA
RPL12	0.926942	2.00064	1.87355	1.9516	2.03593	1.90986	2.09653	1.92126	RPL12	RPL12	RPL12
RPL5	0.926942	1.75572	1.76553	1.74287	1.85133	1.75861	1.85166	1.75048	RPL5	RPL5	RPL5
EXOSC10	0.926942	0.515997	0.718757	0.536701	0.593556	0.484854	0.646467	0.610303	EXOSC10	EXOSC10	EXOSC10
NDUFAF4	0.926942	-1.60556	-1.06798	-0.763515	-0.812632	-1.24274	-0.969499	-1.07118	NDUFAF4	NDUFAF4	NDUFAF4
RPN1	0.928163	1.25408	1.3851	1.24318	1.26481	1.23452	1.27557	1.32529	RPN1	RPN1	RPN1
SYNCRIP	0.928516	1.44759	1.42662	1.43726	1.38878	1.43845	1.49049	1.3683	SYNCRIP	SYNCRIP	SYNCRIP
AIMP2	0.928867	1.09929	1.26693	1.05867	1.15211	1.0183	1.18997	1.19211	AIMP2	AIMP2	AIMP2
PRDX4	0.930176	0.972161	0.997946	0.807353	0.780819	0.920357	0.955622	0.757606	PRDX4	PRDX4	PRDX4
RFC5	0.930176	-0.341942	-0.102764	-0.179908	-0.196774	-0.239165	-0.231485	-0.174026	RFC5	RFC5	RFC5
STAT3	0.930176	-1.97188	-0.47235	-0.637858	-0.935937	-1.00126	-0.929299	-0.933494	STAT3	STAT3	STAT3
_2	0.938857	-0.69906	-1.84037	-0.759749	-0.606443	-0.81451	-1.57259	-0.684409		_2	_2
SRP14	0.941898	0.955878	0.629832	0.829388	1.00917	0.815398	0.792897	0.922623	SRP14	SRP14	SRP14
SMG8	0.942855	-1.00381	-0.905046	-1.78183	-0.858473	-1.40117	-1.43314	-0.685059	SMG8	SMG8	SMG8
ELAVL1	0.943079	1.1096	1.06601	1.06745	1.1155	1.01342	1.14001	1.09682	ELAVL1	ELAVL1	ELAVL1
MAGOH;MAGOHB	0.95059	1.1056	1.14615	1.12259	1.08107	1.07542	1.13666	1.14503	MAGOH	MAGOH;MAGOHB	MAGOH;MAGOHB
NUP98	0.950631	0.419455	0.524664	0.400817	0.454321	0.316076	0.530568	0.480109	NUP98	NUP98	NUP98
COA3	0.952125	-1.76083	-0.773721	-0.797497	-1.3545	-1.32337	-1.42737	-0.664659	COA3	COA3	COA3
RPL35A	0.953535	1.20754	1.0351	1.18753	0.995758	1.0452	1.16508	1.13229	RPL35A	RPL35A	RPL35A
TSG101	0.954665	-0.402016	-0.280563	-1.72391	-0.344188	-0.416553	-1.51985	-0.270611	TSG101	TSG101	TSG101
ATOX1	0.954665	-0.164516	-1.50219	0.22249	-0.1846	0.0841893	-0.0352757	-1.43508	ATOX1	ATOX1	ATOX1
PPFIA1	0.955385	-0.198238	-0.0329786	-0.208591	-0.224069	-0.252213	-0.127942	-0.0965414	PPFIA1	PPFIA1	PPFIA1
ARMC6	0.955385	-0.711874	-0.543754	-0.789966	-1.53491	-1.0677	-0.86403	-0.679558	ARMC6	ARMC6	ARMC6
RPL29	0.957041	1.4462	1.30369	1.37501	1.4321	1.33815	1.54524	1.30645	RPL29	RPL29	RPL29
RHOT2	0.959201	-0.606372	-0.807141	-0.816232	-1.61989	-0.914011	-1.30422	-0.744222	RHOT2	RHOT2	RHOT2
CBX3	0.960709	-0.0431162	-0.073024	-0.201245	-0.173663	-0.0594695	-0.210401	-0.0804295	CBX3	CBX3	CBX3
PIK3R2;PIK3R1;PIK3R3	0.960709	-0.921578	-1.56413	-0.957834	-1.10175	-1.37823	-0.71863	-1.37419	PIK3R2	PIK3R2;PIK3R1;PIK3R3	PIK3R2;PIK3R1;PIK3R3
FAM208A	0.961627	0.108489	0.178094	0.0940912	0.174947	-0.00186397	0.246751	0.190744	FAM208A	FAM208A	FAM208A
HBA2;HBA1	0.961627	0.73784	0.0422047	0.0145042	-1.45084	-1.21096	0.149564	0.407735	HBA2	HBA2;HBA1	HBA2;HBA1
HNRNPR	0.961998	1.63196	1.6401	1.63586	1.65327	1.59556	1.71342	1.62449	HNRNPR	HNRNPR	HNRNPR
RPS8	0.961998	1.42953	1.36871	1.46883	1.45745	1.45048	1.49349	1.36362	RPS8	RPS8	RPS8
PDCD2L	0.96636	-0.586476	-0.649413	-0.550275	-0.488844	-0.315677	-0.233948	-1.21324	PDCD2L	PDCD2L	PDCD2L
TP53	0.966536	1.03373	1.08839	0.965039	1.17237	1.07622	1.0452	1.0876	TP53	TP53	TP53
PDS5A	0.966536	0.793915	0.829814	0.756449	0.757661	0.642359	0.796747	0.897978	PDS5A	PDS5A	PDS5A
ATIC	0.966536	-0.473073	-0.862547	-1.81604	-0.845872	-0.47367	-1.35288	-1.08898	ATIC	ATIC	ATIC
IGF2BP1	0.968825	2.21159	2.16721	2.1581	2.20203	2.12484	2.25912	2.15882	IGF2BP1	IGF2BP1	IGF2BP1
FKBP4	0.968825	0.526643	0.222606	0.365394	0.282655	0.543347	0.242767	0.284514	FKBP4	FKBP4	FKBP4
NME1-NME2;NME2;NME1;NME2P1	0.969432	1.1256	0.80984	0.820416	0.855049	1.20617	0.820652	0.710829	NME1	NME1-NME2;NME2;NME1;NME2P1	NME1-NME2;NME2;NME1;NME2P1
ARHGAP17	0.969432	-0.200213	-0.204399	-0.020966	0	-0.241295	-0.140118	0.0832015	ARHGAP17	ARHGAP17	ARHGAP17
PKN2	0.969432	-0.465462	-0.254554	-0.515456	-0.567639	-0.502828	-0.505588	-0.362301	PKN2	PKN2	PKN2
HNRNPK	0.969556	2.14323	2.0642	2.01041	2.05671	2.11152	2.06819	2.01511	HNRNPK	HNRNPK	HNRNPK
MSI2;MSI1	0.971099	0.0521248	0.0908384	0.0436055	0.119928	-0.0139354	0.284578	-0.0585139	MSI2	MSI2;MSI1	MSI2;MSI1
RPL6	0.971868	2.17276	2.20333	2.14713	2.15748	2.11698	2.28867	2.11525	RPL6	RPL6	RPL6
HNRNPA3	0.971868	2.106	2.00649	2.0225	2.06774	1.98486	2.19331	1.96167	HNRNPA3	HNRNPA3	HNRNPA3
NUDC	0.971868	1.90178	2.06872	1.83655	1.78984	1.90831	1.88832	1.88726	NUDC	NUDC	NUDC
CAPZA1	0.971868	1.53537	1.41725	1.44191	1.43258	1.49659	1.47759	1.40585	CAPZA1	CAPZA1	CAPZA1
VDAC2	0.971868	1.3748	1.59127	1.44744	1.35046	1.4069	1.44944	1.45336	VDAC2	VDAC2	VDAC2
HIST1H1C	0.971868	1.19376	1.20362	1.44447	1.38855	1.2276	1.36537	1.31563	HIST1H1C	HIST1H1C	HIST1H1C
HNRNPA0	0.971868	1.06451	1.05605	1.06243	0.996281	1.05274	1.09587	0.994953	HNRNPA0	HNRNPA0	HNRNPA0
EWSR1	0.971868	-0.0693712	-1.27738	0.172934	0.284652	-0.18795	-0.0894427	-0.319423	EWSR1	EWSR1	EWSR1
API5	0.971868	-0.575396	-0.650591	-0.721397	-0.56412	-0.609651	-0.698396	-0.564783	API5	API5	API5
ARPC4-TTLL3;ARPC4	0.971868	-0.915026	-0.920407	-0.767745	-0.782864	-0.398046	-1.33922	-0.839161	ARPC4	ARPC4-TTLL3;ARPC4	ARPC4-TTLL3;ARPC4
GPHN	0.972164	-0.582959	-0.670172	-0.599088	-0.576579	-0.622433	-0.612445	-0.578686	GPHN	GPHN	GPHN
RPS19	0.973276	1.07207	0.751441	1.00009	0.806212	0.890622	0.899217	0.946747	RPS19	RPS19	RPS19
LTA4H	0.973276	-0.796276	-1.12054	-1.02329	-0.863561	0.195229	-1.54644	-1.434	LTA4H	LTA4H	LTA4H
YWHAZ	0.975712	1.43478	1.03014	1.09283	1.14436	1.66168	1.02295	0.872121	YWHAZ	YWHAZ	YWHAZ
RIPK1	0.975712	-1.483	-0.66551	-0.872296	-0.821096	-0.85321	-0.849437	-1.14901	RIPK1	RIPK1	RIPK1
P4HA2	0.975915	-1.65778	-0.591701	-0.700338	-0.784148	-1.15801	-1.01964	-0.581847	P4HA2	P4HA2	P4HA2
WAPAL	0.976478	-0.396187	-0.39432	-0.350425	-0.434158	-0.431509	-0.233455	-0.526928	WAPAL	WAPAL	WAPAL
SIRT1	0.976723	-0.724544	-0.798455	-0.858768	-0.61291	-0.829111	-0.648124	-0.779305	SIRT1	SIRT1	SIRT1
ATP2A2	0.976883	0.481889	0.575555	0.523963	0.544243	0.411582	0.537865	0.63616	ATP2A2	ATP2A2	ATP2A2
WDR36	0.981086	-0.918687	-0.720376	-0.599413	-0.833175	-0.801285	-0.792897	-0.700131	WDR36	WDR36	WDR36
LRCH3	0.981086	-0.782016	-0.920652	-1.03259	-1.31256	-0.865548	-0.878669	-1.27379	LRCH3	LRCH3	LRCH3
GBF1	0.984435	0.240053	0.353686	0.252243	0.232011	0.0617773	0.315422	0.440349	GBF1	GBF1	GBF1
USP19	0.988715	-0.763276	-0.691176	-0.710937	-0.691277	-1.24451	-0.465791	-0.447408	USP19	USP19	USP19
EIF3E	0.988931	0.734853	0.664578	0.612569	0.609438	0.688648	0.56074	0.720964	EIF3E	EIF3E	EIF3E
NASP	0.988931	0.644863	0.461749	0.485518	0.57268	0.732052	0.484011	0.413669	NASP	NASP	NASP
ASUN	0.988931	-0.235332	0.0432353	-1.32383	-0.134052	-0.585686	-0.336999	-0.293263	ASUN	ASUN	ASUN
TK1	0.988931	-0.316699	-0.197381	-0.311143	-0.373148	-0.343547	-0.296217	-0.254888	TK1	TK1	TK1
SCO2	0.988931	-0.403413	-0.252443	-0.299753	-0.377808	-0.295217	-0.397792	-0.310847	SCO2	SCO2	SCO2
TOPBP1	0.988999	-0.373208	-0.240076	-0.271303	-0.0919198	-0.391522	-0.202432	-0.143968	TOPBP1	TOPBP1	TOPBP1
MYO6	0.990677	-0.755424	-0.724989	-1.59095	-0.589894	-0.725395	-0.728971	-1.30632	MYO6	MYO6	MYO6
HNRNPD	0.995397	1.74329	1.59637	1.6188	1.70377	1.69098	1.71096	1.59309	HNRNPD	HNRNPD	HNRNPD
PPIB	0.995397	0.132962	-0.19316	0.32123	-0.0986248	0.484188	-0.25172	-0.116638	PPIB	PPIB	PPIB
STT3B	0.995397	-0.882123	-0.759833	-0.857467	-1.87924	-1.50906	-0.578065	-1.18656	STT3B	STT3B	STT3B
GAK	0.996894	-0.374605	-0.0232126	-0.283436	-0.0531166	-0.295484	-0.12436	-0.129415	GAK	GAK	GAK
OSBPL8	0.996894	-1.46084	-0.387548	-0.711123	-0.617285	-0.299078	-0.490234	-1.5865	OSBPL8	OSBPL8	OSBPL8
MPRIP	0.996894	-1.08744	-1.05208	-0.921666	-0.754142	-0.854408	-0.757129	-1.24789	MPRIP	MPRIP	MPRIP
MRPL48	0.997154	-0.864346	-0.863872	-0.687414	-1.56169	-0.762541	-0.841155	-1.37653	MRPL48	MRPL48	MRPL48

## Sheet: Fig 4A
id	adj.P.Val.wt.over.ctr	ctr_1	ctr_2	ctr_3	ctr_4	wt_1	wt_2	wt_3	wt_4	id.query	id.mapped	id.concat
UBAP2L	2.35643e-06	3.56904	3.49912	3.53955	3.52856	1.68104	1.89449	1.79858	1.93783	UBAP2L	UBAP2L	UBAP2L
FXR2	1.72937e-05	2.96265	2.88296	2.94952	2.78811	1.4699	1.67046	1.6774	1.55002	FXR2	FXR2	FXR2
CHCHD2;CHCHD2P9	6.25819e-05	0.920293	0.891563	0.979105	0.937589	-0.0686488	0.0698005	0.127014	-0.0377709	CHCHD2	CHCHD2;CHCHD2P9	CHCHD2;CHCHD2P9
C1QBP	0.000208411	4.83458	4.87191	4.87801	4.83309	3.67857	4.01641	3.88717	3.94508	C1QBP	C1QBP	C1QBP
PRMT1	0.000398864	1.71791	1.71691	1.7885	1.80046	0.978723	1.15592	1.07701	1.16597	PRMT1	PRMT1	PRMT1
TDRD3	0.000398864	0.915365	0.616506	0.601938	0.653297	-2.84096	-1.6681	-2.02762	-1.7346	TDRD3	TDRD3	TDRD3
AP2M1	0.000461253	2.35172	2.24303	2.23803	2.26075	1.43105	1.65764	1.49503	1.63233	AP2M1	AP2M1	AP2M1
PRRC2C	0.000461253	0.337975	0.272316	0.330752	0.146021	-1.7027	NaN	-1.17698	-1.21297	PRRC2C	PRRC2C	PRRC2C
G3BP2	0.000461253	0.710831	0.535391	0.649006	0.699484	-0.295428	-0.182219	-0.087427	-0.0133021	G3BP2	G3BP2	G3BP2
CHD8	0.000715007	0.799789	0.396353	0.780998	0.844275	-0.597235	-0.544372	-0.277738	-0.378261	CHD8	CHD8	CHD8
FMR1	0.000814021	2.59076	2.48178	2.48699	2.4475	1.48405	1.80887	1.69176	1.82577	FMR1	FMR1	FMR1
AP2A1	0.000841769	2.12179	1.98376	2.03902	2.08406	1.17557	1.40788	1.22829	1.47504	AP2A1	AP2A1	AP2A1
AP2A2	0.00090514	1.45563	1.3764	1.40112	1.34991	0.365893	0.688002	0.409848	0.72512	AP2A2	AP2A2	AP2A2
C7orf50	0.000956979	0.340065	0.407682	0.340145	0.302791	-0.130837	-0.28047	-0.116023	-0.116348	C7orf50	C7orf50	C7orf50
ZC3HAV1	0.000956979	1.3034	1.23442	1.27413	1.28505	0.710989	0.80473	0.846843	0.864176	ZC3HAV1	ZC3HAV1	ZC3HAV1
AP2B1	0.00159349	2.38431	2.24262	2.28899	2.34773	1.51818	1.72431	1.54786	1.82231	AP2B1	AP2B1	AP2B1
RBM28	0.00232993	0.393478	0.269292	0.367611	0.259425	-0.119514	-0.17574	-0.0584953	-0.0818548	RBM28	RBM28	RBM28
EBNA1BP2	0.00322016	1.22834	1.11939	1.17887	1.20333	0.724461	0.815331	0.836773	0.842403	EBNA1BP2	EBNA1BP2	EBNA1BP2
AP2S1	0.00322016	1.51901	1.3654	1.51653	1.60696	0.542855	0.773737	0.411305	0.909948	AP2S1	AP2S1	AP2S1
DDX50	0.00322016	-0.456646	-0.58888	-0.491754	-0.444058	-1.05824	-1.10313	-0.995459	-0.85089	DDX50	DDX50	DDX50
PTMA	0.00425549	NaN	-0.713368	-0.475896	-0.413583	0.299301	0.157879	0.108088	0.117463	PTMA	PTMA	PTMA
EWSR1	0.00466312	1.71187	1.24418	2.24553	1.7744	-0.111542	-0.710434	0.374362	0.0333606	EWSR1	EWSR1	EWSR1
UBAP2	0.00466312	0.298495	0.31188	0.357468	-0.283314	NaN	NaN	-3.27246	-2.15604	UBAP2	UBAP2	UBAP2
GRWD1	0.00466312	0.348606	0.328259	0.338239	0.434275	0.0875578	-0.0107408	0.015859	-0.00723693	GRWD1	GRWD1	GRWD1
RPL9	0.00558805	2.53968	2.40244	2.39319	2.3879	1.87455	2.00342	1.97932	2.11145	RPL9	RPL9	RPL9
G3BP1	0.00558805	1.13992	1.075	1.14094	1.11288	0.621894	0.591219	0.75473	0.820874	G3BP1	G3BP1	G3BP1
RRP8	0.00689072	-0.0365473	-0.228276	-0.042249	-0.267078	-0.895183	-0.680484	-0.637691	-0.595761	RRP8	RRP8	RRP8
RSL1D1	0.00689072	1.54231	1.48181	1.55726	1.47879	0.986782	1.13951	1.14156	1.22534	RSL1D1	RSL1D1	RSL1D1
STON2	0.0102463	-0.273845	-0.408785	-0.39114	-0.221821	-1.8058	-1.35327	-1.32124	-0.89481	STON2	STON2	STON2
NSA2	0.0103565	-0.113441	-0.115895	-0.0987062	-0.00589603	-0.38442	-0.360677	-0.349447	-0.354258	NSA2	NSA2	NSA2
RPL17;RPL17-C18orf32	0.0114279	3.10599	3.05354	3.08088	3.08048	2.65665	2.70774	2.81284	2.83952	RPL17	RPL17;RPL17-C18orf32	RPL17;RPL17-C18orf32
RPL18A	0.0117943	3.10786	3.05394	3.05169	3.09141	2.58687	2.73112	2.77095	2.82033	RPL18A	RPL18A	RPL18A
RPL27	0.0117943	3.05961	2.99869	2.98086	3.01737	2.64139	2.7081	2.76184	2.77638	RPL27	RPL27	RPL27
HP1BP3	0.013593	0.646838	0.717243	0.677559	0.554361	0.271335	0.233123	0.314734	0.414288	HP1BP3	HP1BP3	HP1BP3
TOP3B	0.0145958	0.143803	-0.492616	-0.405231	0.168325	NaN	NaN	-2.47639	NaN	TOP3B	TOP3B	TOP3B
DHX36	0.0145958	-0.806751	-0.744624	-0.755697	-0.821124	-1.06577	-1.06735	-0.981687	-1.05343	DHX36	DHX36	DHX36
DHX30	0.0188885	0.146657	0.0261551	0.11413	0.107817	-0.343661	-0.216725	-0.221838	-0.116629	DHX30	DHX30	DHX30
NUMB	0.0189925	0.158035	-0.182407	0.131363	0.0657774	NaN	NaN	NaN	-1.04826	NUMB	NUMB	NUMB
NOP2	0.0196481	1.0909	1.10454	1.08844	1.12281	0.770352	0.849116	0.906145	0.878593	NOP2	NOP2	NOP2
RPL8	0.0196481	2.83799	2.83223	2.82912	2.76887	2.46164	2.4955	2.61937	2.58491	RPL8	RPL8	RPL8
MRTO4	0.0196481	1.08106	0.947496	0.967481	0.942719	0.607212	0.703952	0.760175	0.699715	MRTO4	MRTO4	MRTO4
YBX1	0.0201058	1.92318	1.89844	1.88442	1.84576	1.52038	1.57804	1.71901	1.57552	YBX1	YBX1	YBX1
KRT16	0.0202574	NaN	NaN	1.28192	NaN	-0.664731	-1.31668	NaN	-0.990025	KRT16	KRT16	KRT16
RPL13A;RPL13a	0.0202574	2.72639	2.64565	2.66116	2.6987	2.27628	2.3611	2.4666	2.45169	RPL13A	RPL13A;RPL13a	RPL13A;RPL13a
RPL7A	0.0202574	3.38823	3.34532	3.32	3.38414	2.96418	3.05298	3.09344	3.17179	RPL7A	RPL7A	RPL7A
DDX24	0.0209145	0.0816427	-0.14998	-0.119057	-0.0877409	-0.392856	-0.397945	-0.376748	-0.340249	DDX24	DDX24	DDX24
DDX54	0.0209145	0.018224	-0.173741	-0.0290092	-0.12754	-0.361581	-0.463761	-0.315953	-0.42582	DDX54	DDX54	DDX54
NIP7	0.0213326	-0.00248242	-0.143983	-0.126944	0.0249438	-0.480249	NaN	-0.583645	NaN	NIP7	NIP7	NIP7
RPL26;RPL26L1	0.0213326	3.0489	2.96101	2.99504	2.90681	2.58303	2.67226	2.75675	2.73733	RPL26	RPL26;RPL26L1	RPL26;RPL26L1
CAPRIN1	0.0213326	0.972346	0.86177	0.966453	0.986887	0.509124	0.380372	0.5993	0.730154	CAPRIN1	CAPRIN1	CAPRIN1
OASL	0.0213326	-0.710441	-0.743656	-0.614257	-0.788285	-1.34597	NaN	NaN	-1.12327	OASL	OASL	OASL
FTSJ3	0.0213326	0.608318	0.56071	0.539384	0.560844	0.313625	0.316777	0.369972	0.382022	FTSJ3	FTSJ3	FTSJ3
GAR1	0.0213326	-0.805492	-0.855305	-0.561312	-0.697834	-1.28895	NaN	-1.2874	-1.08218	GAR1	GAR1	GAR1
DDX27	0.0216232	0.432597	0.32332	0.395121	0.472181	0.0288787	-0.00650906	0.170552	0.178622	DDX27	DDX27	DDX27
RPL37A	0.0228383	2.45815	2.39484	2.48564	2.36003	1.93758	2.17487	2.1895	2.07777	RPL37A	RPL37A	RPL37A
SURF6	0.0228383	-0.551127	-0.561457	-0.562972	-0.632373	-0.765428	-0.782191	-0.804158	-0.870557	SURF6	SURF6	SURF6
RPL35A	0.0228383	2.60877	2.59152	2.54954	2.54823	2.24266	2.36282	2.38619	2.33308	RPL35A	RPL35A	RPL35A
RPL4	0.0228383	3.22761	3.17873	3.13415	3.14428	2.73488	2.88131	2.9213	2.96623	RPL4	RPL4	RPL4
RPL3	0.0228383	2.84861	2.86232	2.85475	2.76299	2.46632	2.61214	2.60923	2.60058	RPL3	RPL3	RPL3
RPS11	0.0228383	1.96419	1.96617	1.92999	1.95497	1.63612	1.70699	1.76021	1.77337	RPS11	RPS11	RPS11
CEBPZ	0.0228383	0.23403	0.118846	0.343514	0.157963	-0.224692	-0.141202	-0.0866536	-0.0240646	CEBPZ	CEBPZ	CEBPZ
SUMO2;SUMO3;SUMO4	0.023325	NaN	-0.855438	-0.856375	-0.917005	-0.19988	-0.621146	-0.281567	-0.236537	SUMO2	SUMO2;SUMO3;SUMO4	SUMO2;SUMO3;SUMO4
RPL6	0.023325	3.19639	3.08888	3.03122	3.03647	2.70175	2.80635	2.8568	2.84393	RPL6	RPL6	RPL6
RPL13	0.0254281	3.04631	2.939	2.93798	2.90289	2.58531	2.64956	2.76197	2.72588	RPL13	RPL13	RPL13
RPL19	0.0262105	3.3463	3.06588	3.14413	3.03599	2.69582	2.75466	2.80134	2.87357	RPL19	RPL19	RPL19
RPL15	0.0262105	3.05598	3.02445	3.01762	2.98031	2.66128	2.79615	2.76775	2.84837	RPL15	RPL15	RPL15
YWHAG	0.0270181	-0.273399	0.0892954	0.154246	0.089603	0.627702	0.5273	0.494822	0.346732	YWHAG	YWHAG	YWHAG
RPL10	0.0272308	2.74176	2.70198	2.73496	2.63863	2.35758	2.45706	2.49783	2.51291	RPL10	RPL10	RPL10
DCTN2	0.0311817	-1.94673	NaN	NaN	-1.91651	NaN	-1.58326	-1.52957	-1.51659	DCTN2	DCTN2	DCTN2
ACTG1	0.0313441	3.41474	3.47064	3.5511	3.47482	3.77797	3.62632	3.81745	3.7369	ACTG1	ACTG1	ACTG1
DDX21	0.0318118	1.93691	1.86335	1.91693	1.95051	1.55863	1.63582	1.71029	1.75293	DDX21	DDX21	DDX21
BRIX1	0.0319538	1.20634	1.07321	1.06959	1.25877	0.514822	0.835608	0.67045	0.908302	BRIX1	BRIX1	BRIX1
PWP1	0.0321792	-0.225728	-0.276284	-0.121505	-0.20149	-0.414527	-0.402782	-0.428947	-0.495303	PWP1	PWP1	PWP1
RPL18	0.0321792	3.61137	3.62574	3.56876	3.65323	3.26255	3.38829	3.42111	3.43445	RPL18	RPL18	RPL18
PRPF3	0.0321792	-0.532116	-0.603923	-0.544478	-0.466288	-0.861389	-0.791991	-0.749668	-0.705341	PRPF3	PRPF3	PRPF3
RPL21	0.0321792	2.65501	2.68224	2.6937	2.61866	2.20141	2.32671	2.36092	2.52147	RPL21	RPL21	RPL21
RPL29	0.0321792	2.82084	2.77615	2.85554	2.9538	2.46825	2.51005	2.57301	2.69309	RPL29	RPL29	RPL29
YWHAZ	0.0321792	0.574071	0.971241	1.06942	1.03699	1.61983	1.33801	1.33595	1.49826	YWHAZ	YWHAZ	YWHAZ
KIAA0020	0.0321792	-0.25643	-0.435526	-0.385651	-0.454962	-0.7819	-0.732134	-0.571601	-0.640194	KIAA0020	KIAA0020	KIAA0020
PAK1IP1	0.0321792	-0.282525	-0.272252	-0.0804548	-0.19288	-0.463798	-0.460176	-0.463427	-0.433783	PAK1IP1	PAK1IP1	PAK1IP1
HPRT1	0.033996	-0.350893	-0.262294	-0.260612	-0.183295	0.0247135	-0.0564778	-0.0689991	0.12467	HPRT1	HPRT1	HPRT1
FBL	0.0355095	0.450565	0.327335	0.465835	0.519716	0.185925	0.0806158	0.193194	0.254428	FBL	FBL	FBL
CMBL	0.040378	-0.295462	-0.209102	-0.128447	-0.196859	0.0216694	-0.0486509	0.0399677	0.113776	CMBL	CMBL	CMBL
NOP56	0.0435621	0.535895	0.512752	0.548805	0.578871	0.333613	0.380943	0.342463	0.398252	NOP56	NOP56	NOP56
RPL7	0.0443477	3.30514	3.33487	3.33307	3.32267	2.9401	3.08677	3.12019	3.17843	RPL7	RPL7	RPL7
RPL10A	0.0443477	2.98943	2.91651	2.9353	3.00696	2.54593	2.61706	2.77558	2.795	RPL10A	RPL10A	RPL10A
KRT35	0.044866	NaN	1.17507	NaN	NaN	-0.609091	NaN	NaN	NaN	KRT35	KRT35	KRT35
CMSS1	0.044866	-0.667644	-0.634441	-0.354592	-0.744007	-1.00736	NaN	-0.973589	-1.06219	CMSS1	CMSS1	CMSS1
RPL12	0.044866	3.33025	3.30538	3.25043	3.30564	2.94054	3.01711	3.13168	3.14217	RPL12	RPL12	RPL12
BOP1	0.044866	0.766968	0.749189	0.847524	0.77229	0.489342	0.460002	0.634291	0.615009	BOP1	BOP1	BOP1
THRAP3	0.044866	0.041846	0.028085	0.105965	-0.0244289	-0.234911	-0.374865	-0.08313	-0.282111	THRAP3	THRAP3	THRAP3
PGAM1	0.0452007	NaN	-0.870852	-0.669381	-0.549943	0.439253	-0.277407	-0.125865	0.0986152	PGAM1	PGAM1	PGAM1
KRT31	0.0473032	NaN	2.86041	NaN	NaN	1.13804	NaN	NaN	NaN	KRT31	KRT31	KRT31
RPL30	0.0473032	3.03924	3.00498	2.95474	2.97018	2.68238	2.81649	2.84775	2.77889	RPL30	RPL30	RPL30
UBA1	0.0489232	-0.173883	0.0930728	0.186361	0.187046	0.487181	0.283638	0.598102	0.519641	UBA1	UBA1	UBA1
RPLP0;RPLP0P6	0.0501815	2.979	2.94937	2.90955	2.93196	2.6096	2.76515	2.73883	2.79671	RPLP0	RPLP0;RPLP0P6	RPLP0;RPLP0P6
RPL36A;RPL36A-HNRNPH2	0.0506884	2.67852	2.40883	2.40629	2.34827	2.09996	2.03947	2.13133	2.25378	RPL36A	RPL36A;RPL36A-HNRNPH2	RPL36A;RPL36A-HNRNPH2
FARSA	0.0506884	NaN	-0.956093	-1.1099	NaN	-0.58553	NaN	-0.537319	-0.292302	FARSA	FARSA	FARSA
RPL27A	0.0551617	3.41244	3.34614	3.38499	3.34637	2.97307	3.13623	3.21342	3.19716	RPL27A	RPL27A	RPL27A
HDGF	0.0551617	-0.864548	-0.462351	-0.477084	-0.701252	-0.193833	-0.371254	-0.164608	-0.250264	HDGF	HDGF	HDGF
FN3KRP	0.0551617	-0.532057	-0.78339	-0.750211	-0.68984	-0.941221	-1.16717	-1.0297	-0.877551	FN3KRP	FN3KRP	FN3KRP
BCLAF1	0.0560078	0.0499584	0.0581596	-0.00623487	0.151145	-0.439573	-0.363773	-0.395611	-0.0154691	BCLAF1	BCLAF1	BCLAF1
NME2;NME1-NME2;NME2P1	0.0560078	-0.184504	0.309214	0.375148	0.326526	0.854897	0.5213	0.697596	0.792306	NME2	NME2;NME1-NME2;NME2P1	NME2;NME1-NME2;NME2P1
YWHAQ	0.0560078	-1.05152	-0.682016	-0.373645	-0.453409	0.118339	-0.262325	-0.127194	0.148106	YWHAQ	YWHAQ	YWHAQ
RPS7	0.0560525	2.83718	2.76147	2.74418	2.81948	2.39629	2.50968	2.50638	2.69717	RPS7	RPS7	RPS7
RPL11	0.0577236	3.40128	3.33348	3.38352	3.30587	3.07938	3.15127	3.24123	3.162	RPL11	RPL11	RPL11
DDX47	0.0577236	-0.148482	-0.271041	-0.0783257	-0.0314246	-0.536169	-0.426959	-0.327198	-0.336277	DDX47	DDX47	DDX47
PPAN;PPAN-P2RY11	0.058769	0.15132	0.104005	0.132193	0.168056	-0.285049	-0.24055	-0.12186	0.0537192	PPAN	PPAN;PPAN-P2RY11	PPAN;PPAN-P2RY11
KRT36	0.058769	NaN	3.1992	NaN	NaN	1.736	NaN	NaN	NaN	KRT36	KRT36	KRT36
RPL32	0.058769	2.97294	2.81599	2.82372	2.87819	2.52531	2.69346	2.70265	2.65613	RPL32	RPL32	RPL32
S100A11	0.058769	-0.240681	0.476802	0.51911	0.308916	0.944098	0.693945	0.992753	0.8864	S100A11	S100A11	S100A11
RPS23	0.058769	2.08715	1.89705	1.90193	1.81652	1.52177	1.64211	1.71503	1.71658	RPS23	RPS23	RPS23
TTLL12	0.058769	-1.1365	-1.14241	-1.06703	-1.25487	NaN	NaN	NaN	-0.690263	TTLL12	TTLL12	TTLL12
TXNDC5	0.0610014	-0.403654	-0.467238	-0.294425	-0.437508	-0.174412	-0.248684	-0.172396	-0.216004	TXNDC5	TXNDC5	TXNDC5
DNAJC7	0.0646889	-1.33705	NaN	NaN	-1.51062	-0.790222	NaN	-0.901127	-1.07795	DNAJC7	DNAJC7	DNAJC7
RPL34	0.0665585	2.45499	2.6108	2.4513	2.32551	2.1383	2.30003	2.22249	2.14753	RPL34	RPL34	RPL34
YWHAE	0.0665585	-0.215974	0.275981	0.258676	0.180345	0.697823	0.387415	0.556155	0.585167	YWHAE	YWHAE	YWHAE
PES1	0.0674358	0.278734	0.152869	0.309895	0.197705	-0.00963259	0.020451	0.0896055	0.0633551	PES1	PES1	PES1
HSP90AA1	0.0674358	1.46211	1.60062	1.70728	1.5841	1.98841	1.72052	1.87881	1.84504	HSP90AA1	HSP90AA1	HSP90AA1
NOL9	0.0674358	-0.357747	-0.432998	-0.165417	-0.344671	-0.664775	-0.617508	-0.581461	-0.470345	NOL9	NOL9	NOL9
KRT6A;KRT6C	0.067847	NaN	NaN	0.497366	NaN	-0.353743	NaN	NaN	-0.197726	KRT6A	KRT6A;KRT6C	KRT6A;KRT6C
RPL14	0.067847	3.13286	3.10162	3.13515	3.20431	2.89135	2.96983	2.99349	3.01407	RPL14	RPL14	RPL14
CALM2;CALM1;CALM3	0.067847	0.995197	1.16225	1.14384	1.03195	1.40555	1.30902	1.41246	1.19067	CALM2	CALM2;CALM1;CALM3	CALM2;CALM1;CALM3
SHMT2	0.067847	-1.66027	-1.28533	-1.03462	-1.10844	-0.644516	-1.03401	-0.475995	-0.627796	SHMT2	SHMT2	SHMT2
RBM34	0.067847	-0.492092	-0.854218	-0.553057	-0.828619	-1.06884	-1.31353	-0.902032	-1.07524	RBM34	RBM34	RBM34
RPL31	0.067847	2.96756	2.9392	2.85694	2.86318	2.62408	2.71201	2.78424	2.7328	RPL31	RPL31	RPL31
RPL28	0.0686662	2.83013	2.82795	2.83486	2.7487	2.53959	2.66241	2.68103	2.63343	RPL28	RPL28	RPL28
PRKCSH	0.0717591	-1.02433	-0.872472	-0.539143	-0.733206	-0.325361	-0.517754	-0.40717	-0.475113	PRKCSH	PRKCSH	PRKCSH
SPTAN1	0.0717591	-0.147832	-0.0462567	-0.00351947	-0.0935192	0.14667	0.031465	0.136206	0.142587	SPTAN1	SPTAN1	SPTAN1
SERBP1	0.0741422	-0.304023	-0.257623	-0.321401	-0.443751	0.0856406	-0.169729	-0.141617	-0.103455	SERBP1	SERBP1	SERBP1
HINT1	0.0749894	-0.335649	-0.100272	0.0279914	-0.164946	0.172231	0.0313821	0.162748	0.202598	HINT1	HINT1	HINT1
RPL23A	0.0763976	3.24595	3.22163	3.2583	3.15415	2.95625	3.02585	3.12688	3.03134	RPL23A	RPL23A	RPL23A
H2AFY	0.0770196	0.225072	0.165636	0.0551619	0.282349	-0.0425682	-0.0637506	0.0036963	0.0121485	H2AFY	H2AFY	H2AFY
ERH	0.0770498	1.95636	2.04472	2.00571	1.80064	1.62035	1.57405	1.85409	1.65838	ERH	ERH	ERH
PSME3	0.0776971	-0.193716	0.0506777	-0.134398	-0.0559319	0.102193	0.0743675	0.21676	0.185774	PSME3	PSME3	PSME3
EZR	0.0777361	-1.26456	-1.06058	-0.704116	-0.952778	-0.373189	-0.761221	-0.276873	-0.618251	EZR	EZR	EZR
PCMT1	0.0780439	-0.77781	-0.552115	-0.394328	-0.454858	-0.152265	-0.310545	-0.180703	-0.31336	PCMT1	PCMT1	PCMT1
POLR2H	0.0780439	-0.425895	-0.430867	-0.423964	NaN	-0.601586	-0.819343	-0.585964	-0.825488	POLR2H	POLR2H	POLR2H
CCDC86	0.0784061	-0.204233	-0.369937	-0.381434	-0.368777	NaN	-0.487131	-0.60306	-0.646524	CCDC86	CCDC86	CCDC86
RPS9	0.0787512	1.94215	1.8293	1.8668	1.86386	1.68671	1.62985	1.73321	1.76274	RPS9	RPS9	RPS9
SCD	0.0787512	-0.643013	-0.831556	-0.846938	-0.827774	-0.411263	-0.656122	-0.45272	-0.602738	SCD	SCD	SCD
TARS	0.0787512	-0.181264	-0.0517382	0.071815	-0.102116	0.228104	0.0901104	0.176052	0.127569	TARS	TARS	TARS
PRDX6	0.0787512	-0.058253	0.272398	0.279202	0.340159	0.728288	0.354159	0.581056	0.694002	PRDX6	PRDX6	PRDX6
DDX56	0.0787512	-0.206321	-0.366635	-0.26053	-0.399356	-0.532444	-0.572382	-0.596544	-0.413102	DDX56	DDX56	DDX56
TMSB10	0.0828271	NaN	0.157021	0.317992	NaN	1.28257	0.82377	NaN	0.73905	TMSB10	TMSB10	TMSB10
RPL5	0.0830263	2.51145	2.46043	2.42688	2.37446	2.17395	2.28291	2.33307	2.25527	RPL5	RPL5	RPL5
AP1B1	0.0830263	-0.0925673	-0.132786	-0.00606025	-0.226576	-0.344273	-0.217374	-0.399871	-0.364592	AP1B1	AP1B1	AP1B1
ASS1	0.0838487	-0.208135	0.429252	0.489932	0.269628	1.07214	0.452959	1.14302	0.864128	ASS1	ASS1	ASS1
RPS8	0.0838487	2.70145	2.67274	2.61248	2.54852	2.40623	2.45068	2.5129	2.46692	RPS8	RPS8	RPS8
ANP32A	0.0845692	NaN	-0.120216	NaN	-0.0339823	0.273584	0.239703	0.357735	0.652843	ANP32A	ANP32A	ANP32A
SNRPA1	0.0846851	2.58879	2.42167	2.49004	2.32625	2.22242	2.23833	2.27205	2.26871	SNRPA1	SNRPA1	SNRPA1
AHCY	0.0858302	-0.325915	-0.0378105	0.0653947	0.0870978	0.423911	0.0912783	0.391096	0.33353	AHCY	AHCY	AHCY
RRS1	0.0858302	-0.392957	-0.563431	-0.33042	-0.260807	-0.643647	-0.688352	-0.528574	-0.662107	RRS1	RRS1	RRS1
IPO7	0.0858523	-1.39001	-1.22443	-1.12092	-1.08178	-0.87339	-0.973593	-1.04446	-0.90737	IPO7	IPO7	IPO7
EEF1B2	0.0858523	0.751939	0.772878	0.790247	0.709219	1.01511	0.809617	1.05304	0.9621	EEF1B2	EEF1B2	EEF1B2
APEX1	0.086447	NaN	-1.43929	-1.12068	NaN	-0.8768	NaN	-0.8749	-0.809789	APEX1	APEX1	APEX1
CCT2	0.086447	-0.305837	-0.357399	-0.296541	-0.353818	0.0150623	-0.275188	-0.0912383	-0.0999326	CCT2	CCT2	CCT2
KPRP	0.086447	NaN	NaN	-0.924939	NaN	NaN	0.151973	NaN	NaN	KPRP	KPRP	KPRP
CKB	0.086984	NaN	-0.34925	-0.713883	0.342996	1.24876	0.646816	0.303225	0.762856	CKB	CKB	CKB
NDUFS3	0.0907429	0.120982	-0.0420299	0.148839	0.0591361	0.209968	0.206418	0.332034	0.329928	NDUFS3	NDUFS3	NDUFS3
CAP1	0.0907429	-1.05132	-0.952736	-0.774928	-0.899225	-0.544835	-0.780979	-0.653577	-0.717336	CAP1	CAP1	CAP1
PPIA	0.0918628	0.862262	1.48462	1.475	1.55158	1.89529	1.65375	1.90529	1.85717	PPIA	PPIA	PPIA
DDX31	0.0974413	-0.445438	-1.02271	-0.499048	-0.664529	-1.17003	-0.948252	-0.964077	-1.34249	DDX31	DDX31	DDX31
SNRPD1	0.0974413	NaN	-0.0381831	-0.154721	-0.374138	-0.602209	-0.687747	-0.966591	-0.382465	SNRPD1	SNRPD1	SNRPD1
WDR36	0.0977216	-1.24343	-1.15116	-1.0084	-1.03171	-1.32505	-1.69207	-1.4073	-1.2729	WDR36	WDR36	WDR36
PUF60	0.0977216	NaN	NaN	-1.07733	-1.13378	-0.854038	NaN	-0.870189	-0.866727	PUF60	PUF60	PUF60
PPP2R1A	0.097895	-0.176909	-0.183287	-0.0645095	-0.310273	-0.0338308	0.027933	-0.0178592	0.0542234	PPP2R1A	PPP2R1A	PPP2R1A
CALR	0.0994923	-1.50412	-0.517661	-0.238074	-0.212919	0.139745	0.0469209	0.420531	0.301565	CALR	CALR	CALR
RAN	0.100554	0.6863	0.968251	0.99775	1.01207	1.22631	1.05492	1.22747	1.20717	RAN	RAN	RAN
S100A6	0.100554	0.80926	1.06152	1.26863	1.09872	1.4981	1.1595	1.58169	1.49076	S100A6	S100A6	S100A6
RPL35	0.100554	2.70101	2.73265	2.67944	2.84381	2.28634	2.49386	2.54433	2.63283	RPL35	RPL35	RPL35
GAPDH	0.101589	0.812116	1.69933	1.70234	1.91624	2.37042	1.90573	2.35966	2.40602	GAPDH	GAPDH	GAPDH
ACTA1;ACTC1;ACTA2;ACTG2	0.101589	2.35	2.44205	2.68682	2.32078	2.89373	2.55085	2.89992	2.77741	ACTA1	ACTA1;ACTC1;ACTA2;ACTG2	ACTA1;ACTC1;ACTA2;ACTG2
EIF6	0.104233	1.07394	1.0388	1.16248	1.10586	0.899338	0.917747	1.01267	0.931501	EIF6	EIF6	EIF6
PKM	0.106488	1.0466	1.55137	1.53638	1.55478	1.96895	1.54898	1.96054	1.98043	PKM	PKM	PKM
DSG2	0.106488	-0.526921	-0.519976	-0.426779	-1.11029	-0.0788419	-0.2643	-0.145815	-0.310746	DSG2	DSG2	DSG2
PDIA3	0.106975	-0.714523	-0.0889651	0.0870169	-0.0466169	0.380011	0.115199	0.456059	0.344833	PDIA3	PDIA3	PDIA3
HIST2H2AA3;HIST2H2AC;HIST1H2AG;HIST1H2AJ;H2AFJ;HIST1H2AH;HIST1H2AD	0.107883	2.86264	2.83955	2.82341	2.965	2.71717	2.61621	2.62166	2.79823	HIST2H2AA3	HIST2H2AA3;HIST2H2AC;HIST1H2AG;HIST1H2AJ;H2AFJ;HIST1H2AH;HIST1H2AD	HIST2H2AA3;HIST2H2AC;HIST1H2AG;HIST1H2AJ;H2AFJ;HIST1H2AH;HIST1H2AD
RPS26;RPS26P11	0.11032	2.54846	2.51456	2.4287	2.5835	2.08567	2.32305	2.32098	2.4139	RPS26	RPS26;RPS26P11	RPS26;RPS26P11
KYNU	0.11147	-0.779389	-0.270926	-0.232862	-0.396721	-0.0925589	-0.201638	0.0575624	0.0805433	KYNU	KYNU	KYNU
RPL7L1	0.11147	0.179414	0.00118186	-0.0491021	0.0533486	-0.330869	-0.193941	-0.261442	-0.0131699	RPL7L1	RPL7L1	RPL7L1
PSMA5	0.112356	NaN	-0.800129	-0.758121	NaN	-0.215869	-0.509361	-0.581051	-0.314959	PSMA5	PSMA5	PSMA5
TMSB4X	0.112356	NaN	-0.388829	-0.598489	NaN	0.274867	-0.22007	-0.133329	0.147141	TMSB4X	TMSB4X	TMSB4X
GNG12	0.112356	-0.178734	-0.348016	-0.121646	-0.231518	-0.0632297	-0.0556466	0.0176863	-0.0642653	GNG12	GNG12	GNG12
MARCKSL1	0.113218	NaN	NaN	-2.06828	NaN	-1.17335	NaN	NaN	NaN	MARCKSL1	MARCKSL1	MARCKSL1
HSPD1	0.114678	1.62368	1.75877	1.77235	1.73528	2.0105	1.73975	2.02993	2.04663	HSPD1	HSPD1	HSPD1
HSP90B1	0.114678	0.417771	0.6655	0.797859	0.688768	1.1134	0.742215	1.00314	0.935024	HSP90B1	HSP90B1	HSP90B1
AARS	0.114678	-1.80469	-1.31586	-0.784294	-1.54225	-0.393154	-1.0292	-0.633692	-0.777028	AARS	AARS	AARS
PSMD11	0.116414	-1.32007	-1.911	-0.880104	-1.38229	-0.539113	-1.09677	-0.742667	-0.620294	PSMD11	PSMD11	PSMD11
CSRP1	0.116414	0.231863	0.394344	0.480427	0.345751	0.665372	0.404758	0.660696	0.701081	CSRP1	CSRP1	CSRP1
CUL4A;CUL4B	0.116414	-1.62296	-1.40722	-1.32493	-1.45846	-1.29118	-1.31052	-1.18526	-1.10019	CUL4A	CUL4A;CUL4B	CUL4A;CUL4B
TPD52	0.121843	-1.44484	-1.21797	-1.18777	NaN	-0.900454	-1.13686	-0.607798	-0.406108	TPD52	TPD52	TPD52
RPS17	0.12222	1.18622	1.06498	1.12156	1.06627	1.00899	0.915654	0.979465	0.958763	RPS17	RPS17	RPS17
RPS15A	0.12222	2.47594	2.27581	2.35435	2.37657	2.08355	2.11304	2.20348	2.30011	RPS15A	RPS15A	RPS15A
HBA1;HBA2	0.12222	-0.676121	-0.89326	-0.341744	NaN	-0.165035	0.310874	NaN	NaN	HBA1	HBA1;HBA2	HBA1;HBA2
GTPBP4	0.123566	0.838343	0.773699	0.711263	0.710182	0.483931	0.546926	0.670275	0.639832	GTPBP4	GTPBP4	GTPBP4
SCAMP2	0.125047	-0.063325	NaN	NaN	NaN	-0.897557	NaN	NaN	NaN	SCAMP2	SCAMP2	SCAMP2
ALDOA	0.125993	-0.340905	0.613655	0.758949	0.748117	1.25962	0.885643	1.25327	1.13752	ALDOA	ALDOA	ALDOA
PFAS	0.126247	-1.024	-0.912649	-0.805598	-0.879934	-0.719385	-0.819112	-0.643502	-0.712269	PFAS	PFAS	PFAS
ACTN1	0.127361	-0.712955	-0.688481	-0.433804	-0.57732	-0.481123	-0.390118	-0.39426	-0.255442	ACTN1	ACTN1	ACTN1
ACLY	0.127361	0.297606	0.241551	0.486972	0.379778	0.723132	0.495835	0.53363	0.512599	ACLY	ACLY	ACLY
DDX18	0.127361	-0.00276087	-0.170364	-0.0572417	0.0388057	-0.335725	-0.209869	-0.261025	-0.137081	DDX18	DDX18	DDX18
SNRPB;SNRPN	0.129047	0.428384	0.40392	0.46409	0.580963	0.338935	0.178041	0.215821	0.385986	SNRPB	SNRPB;SNRPN	SNRPB;SNRPN
RPF2	0.129047	-0.0569067	-0.0545943	-0.00412913	-0.0392077	-0.331983	-0.164716	-0.326486	-0.0851941	RPF2	RPF2	RPF2
TPM3;DKFZp686J1372	0.129149	0.578158	0.659151	0.747758	0.744557	1.01854	0.712602	0.954673	0.917051	TPM3	TPM3;DKFZp686J1372	TPM3;DKFZp686J1372
RANBP1	0.130708	-0.186439	-0.0975292	0.0811087	0.134113	0.294842	0.0470535	0.469492	0.310086	RANBP1	RANBP1	RANBP1
IPO5	0.130708	0.14486	0.11759	0.22404	0.136525	0.245144	0.305242	0.271132	0.40518	IPO5	IPO5	IPO5
PSME1	0.130708	-0.264641	-0.299107	-0.247922	-0.347396	-0.110311	-0.15606	-0.186777	-0.182731	PSME1	PSME1	PSME1
NIFK	0.130708	0.380314	0.336612	0.501609	0.132439	0.0955863	0.115056	0.194444	-0.0737495	NIFK	NIFK	NIFK
NT5C3A	0.130708	-0.595045	NaN	NaN	NaN	NaN	NaN	-0.17234	-0.134633	NT5C3A	NT5C3A	NT5C3A
UQCRC1	0.132868	0.891834	0.782115	0.927172	0.841368	0.999743	0.935586	1.05976	1.04968	UQCRC1	UQCRC1	UQCRC1
IKIP	0.133708	NaN	-1.3267	-0.970621	-1.24641	-0.839942	-0.923752	-0.720667	-1.01309	IKIP	IKIP	IKIP
MMTAG2	0.135963	-0.302596	-0.517754	NaN	-0.193784	NaN	NaN	-0.727483	-0.664127	MMTAG2	MMTAG2	MMTAG2
RBM14	0.136402	-1.07319	NaN	-1.23329	NaN	-1.44677	NaN	NaN	-1.55417	RBM14	RBM14	RBM14
PSAP	0.13894	-0.153191	0.0820144	0.174778	-0.0216997	0.242243	0.160322	0.259173	0.24135	PSAP	PSAP	PSAP
ACTN4	0.140646	0.197675	0.154071	0.370633	0.240928	0.453354	0.303383	0.492291	0.443563	ACTN4	ACTN4	ACTN4
PCNA	0.140646	NaN	-0.0454144	0.119672	0.0935665	0.512287	0.0832781	0.421289	0.493207	PCNA	PCNA	PCNA
ARHGDIA	0.140865	NaN	-0.767472	-0.334962	-0.472003	0.0325249	-0.462336	0.252686	0.198157	ARHGDIA	ARHGDIA	ARHGDIA
TPM4;TPM2;TPM2b	0.14233	-1.12996	-1.07303	-0.832598	-0.944503	-0.601897	-0.921998	-0.179482	-0.659122	TPM4	TPM4;TPM2;TPM2b	TPM4;TPM2;TPM2b
TKT	0.144746	-0.884861	-0.157306	-0.0036563	0.00758179	0.543334	0.0260368	0.172874	0.652185	TKT	TKT	TKT
GDI2;GDI1	0.147225	-1.58119	-1.21506	-1.25462	-0.852826	-0.595728	-0.98422	-0.975346	-0.528288	GDI2	GDI2;GDI1	GDI2;GDI1
RAB1B	0.147225	0.931843	0.694323	0.826572	0.592557	0.86841	0.987934	1.17331	1.00855	RAB1B	RAB1B	RAB1B
HSPH1	0.147348	-0.644447	-0.482913	-0.302217	-0.282161	-0.231334	-0.215401	-0.20678	-0.151523	HSPH1	HSPH1	HSPH1
YWHAB	0.150148	-1.43371	-0.251774	-0.102882	-0.460851	0.219208	-0.0542364	0.256476	0.171871	YWHAB	YWHAB	YWHAB
ILF2	0.153371	1.1125	1.07094	1.19838	1.09717	0.841962	0.910118	0.830363	1.11821	ILF2	ILF2	ILF2
DDX55	0.153371	-1.39998	-1.62124	-1.26135	-1.62624	-1.65447	-1.71634	-1.6861	-1.81112	DDX55	DDX55	DDX55
URB1	0.153371	NaN	NaN	1.73582	NaN	NaN	NaN	1.0239	NaN	URB1	URB1	URB1
HLA-A	0.153371	0.341532	0.191735	0.553308	0.353672	0.564928	0.552408	0.615904	0.519091	HLA	HLA-A	HLA-A
P4HB	0.153371	-0.583804	-0.0597659	0.224559	0.119887	0.470034	0.105794	0.581505	0.468926	P4HB	P4HB	P4HB
PRDX2	0.153371	-0.461792	-0.174743	-0.217835	-0.082429	0.138761	-0.0956037	-0.0608251	0.0533155	PRDX2	PRDX2	PRDX2
HSPA4	0.153371	-0.596134	-0.426721	-0.203381	-0.232597	0.00609244	-0.251304	-0.0157511	-0.127396	HSPA4	HSPA4	HSPA4
HSPE1	0.153371	NaN	0.240455	0.265349	0.567696	0.959347	0.451372	0.700999	0.78306	HSPE1	HSPE1	HSPE1
GANAB	0.153371	-0.217205	0.00389785	0.271789	0.03101	0.310239	0.187655	0.324011	0.304328	GANAB	GANAB	GANAB
HNRNPDL	0.15371	0.141733	0.229851	0.246536	0.0744026	0.449253	0.171369	0.474167	0.448986	HNRNPDL	HNRNPDL	HNRNPDL
CCT4	0.154775	0.060233	0.0102948	0.150268	0.0294971	0.405044	0.0428837	0.315158	0.409204	CCT4	CCT4	CCT4
KPNB1	0.154775	1.13751	1.15861	1.32858	1.23335	1.30994	1.34723	1.42011	1.39237	KPNB1	KPNB1	KPNB1
RPLP2	0.155638	3.71459	3.66819	3.68219	3.66627	3.35883	3.47836	3.55395	3.6464	RPLP2	RPLP2	RPLP2
LDHB	0.156426	-0.0798315	1.14141	1.22106	1.43316	1.9223	1.39884	1.78229	1.8651	LDHB	LDHB	LDHB
NAP1L4	0.156467	0.0721772	0.230448	0.342997	0.0811546	0.391943	0.284113	0.392582	0.419956	NAP1L4	NAP1L4	NAP1L4
BOLA2;BOLA2B	0.156513	1.5434	1.56627	1.89597	1.8819	1.32986	1.49636	1.53637	1.48765	BOLA2	BOLA2;BOLA2B	BOLA2;BOLA2B
RBM4;RBM4B	0.156513	0.29623	0.27199	0.310967	0.351384	0.135792	0.102013	0.227958	0.233676	RBM4	RBM4;RBM4B	RBM4;RBM4B
MRPL11	0.158103	-0.494365	-0.783809	-0.893085	-0.976102	NaN	-1.06426	-1.13137	-1.07652	MRPL11	MRPL11	MRPL11
STIP1	0.160386	-0.375443	-0.134795	0.0436701	-0.0514945	0.484314	-0.162953	0.526319	0.286315	STIP1	STIP1	STIP1
RPL23	0.160386	3.08242	2.91074	3.11634	2.99459	2.73089	2.84037	2.91289	2.92122	RPL23	RPL23	RPL23
PIGT	0.160423	-0.086263	NaN	-0.311175	NaN	-0.508131	-0.473565	-0.397854	-0.372812	PIGT	PIGT	PIGT
GNL3	0.160423	0.365686	0.294896	0.330752	0.263487	0.196543	0.171726	0.224892	0.195774	GNL3	GNL3	GNL3
VIM	0.167527	1.64135	1.60194	1.68061	1.64787	1.79283	1.69389	1.85568	1.7524	VIM	VIM	VIM
ENO1	0.168332	0.596923	1.71957	1.74475	1.78741	2.18736	1.87816	2.23111	2.18731	ENO1	ENO1	ENO1
IK	0.170398	NaN	NaN	-1.04322	NaN	-1.42573	NaN	-1.41037	NaN	IK	IK	IK
LYAR	0.170398	0.0806342	-0.0950334	-0.00557399	-0.0921273	-0.285255	-0.135297	-0.106045	-0.239474	LYAR	LYAR	LYAR
SPTBN1	0.171567	-0.206473	-0.306344	-0.144101	-0.322527	-0.103493	-0.186882	-0.0326011	-0.0254764	SPTBN1	SPTBN1	SPTBN1
BSG	0.171567	1.199	1.0875	1.23372	1.11758	1.29836	1.25012	1.28158	1.32194	BSG	BSG	BSG
MACF1	0.171567	NaN	NaN	NaN	0.816694	-0.514173	NaN	NaN	0.0822202	MACF1	MACF1	MACF1
EIF3F	0.171567	0.0407832	-0.102915	0.128824	-0.299274	0.132917	0.0857274	0.301594	0.239137	EIF3F	EIF3F	EIF3F
RBM8A	0.171567	-0.599747	-0.632694	-0.534057	-0.631104	-0.494094	-0.467942	-0.333245	-0.524315	RBM8A	RBM8A	RBM8A
RFC3	0.171699	-0.654433	-0.755442	-0.617247	-0.679241	-0.905756	-0.859698	-0.737672	-0.778314	RFC3	RFC3	RFC3
CCT8	0.172709	0.200191	0.142177	0.263474	0.163473	0.58305	0.1744	0.493347	0.399033	CCT8	CCT8	CCT8
FAM98A	0.175196	NaN	NaN	-0.973455	NaN	-1.60913	NaN	NaN	NaN	FAM98A	FAM98A	FAM98A
GNL2	0.175196	-0.844228	-0.902334	-0.838554	-0.80354	-1.36206	-1.0215	-0.911402	-1.02948	GNL2	GNL2	GNL2
RPL36	0.175196	2.7339	2.62887	2.73129	2.61621	2.50471	2.54331	2.6196	2.51129	RPL36	RPL36	RPL36
RAB35	0.178916	-0.670272	-0.735027	-0.529756	-0.867562	-0.39682	-0.515835	-0.48681	-0.604323	RAB35	RAB35	RAB35
POLR2B	0.179156	NaN	NaN	-0.916003	NaN	-1.54174	NaN	NaN	NaN	POLR2B	POLR2B	POLR2B
LASP1	0.179156	NaN	NaN	-0.511744	-0.746116	-0.136671	NaN	-0.112959	-0.462342	LASP1	LASP1	LASP1
MFN2	0.179156	NaN	NaN	NaN	-1.53437	NaN	NaN	-1.00694	-1.17294	MFN2	MFN2	MFN2
NUMA1	0.180848	-0.922393	-1.05183	-0.930878	-1.25969	-0.75487	-0.947898	-0.663123	-0.869554	NUMA1	NUMA1	NUMA1
PRDX4	0.180848	-0.190036	-0.173013	-0.0819399	-0.182102	0.131336	-0.101968	-0.0269192	-0.0230436	PRDX4	PRDX4	PRDX4
VCP	0.181171	0.108975	0.237667	0.300647	0.220199	0.450114	0.264114	0.476675	0.337202	VCP	VCP	VCP
LGALS3BP	0.181171	-0.526298	-0.53459	-0.482512	-0.571211	-0.691973	-0.684978	-0.611489	-0.594809	LGALS3BP	LGALS3BP	LGALS3BP
WDR3	0.181171	-0.826588	-0.86625	-0.770614	-0.81311	-1.11206	-1.03269	-0.925213	-0.850196	WDR3	WDR3	WDR3
MIF	0.183672	2.39613	2.5093	2.08295	2.19004	2.07611	2.17544	1.74477	2.00584	MIF	MIF	MIF
RPS18	0.185376	1.98015	1.81409	1.90974	1.83418	1.71893	1.70498	1.75641	1.81687	RPS18	RPS18	RPS18
STMN1	0.185936	NaN	NaN	-0.959572	-1.01139	-0.388744	-0.843046	-0.760852	-0.452251	STMN1	STMN1	STMN1
PRDX3	0.185936	0.347303	0.371153	0.457231	0.479054	0.607882	0.503066	0.573841	0.492783	PRDX3	PRDX3	PRDX3
ATP6V1A	0.185936	-1.11376	-0.898911	-0.720832	-1.01487	-0.7511	-0.833456	-0.586029	-0.667128	ATP6V1A	ATP6V1A	ATP6V1A
RPS4X	0.187121	2.20078	2.10353	2.13229	2.08431	1.99429	1.94552	2.06672	2.02679	RPS4X	RPS4X	RPS4X
CLTA	0.187687	-0.13324	-0.292514	0.0230215	-0.238367	0.0597898	0.0296903	0.214599	-0.0873098	CLTA	CLTA	CLTA
KRT77	0.193188	NaN	NaN	-0.644251	-1.61295	NaN	NaN	NaN	0.361946	KRT77	KRT77	KRT77
ATP1A1	0.193188	1.45911	1.36722	1.50156	1.4397	1.56924	1.52859	1.57635	1.54707	ATP1A1	ATP1A1	ATP1A1
SSBP1	0.193535	-1.93242	-1.30225	-1.30847	-1.05383	-0.777415	NaN	-0.902243	-1.06621	SSBP1	SSBP1	SSBP1
MYL12B;MYL12A	0.19529	0.534011	0.501133	0.942513	0.761409	0.892891	0.823859	1.07164	0.966762	MYL12B	MYL12B;MYL12A	MYL12B;MYL12A
PFN1	0.19529	-0.37913	0.502416	0.666768	0.908684	1.12416	0.742215	1.1303	1.13688	PFN1	PFN1	PFN1
ARF3;ARF1	0.195383	-0.668391	-0.19951	-0.146441	-0.343457	-0.124521	-0.141514	-0.0826295	0.190962	ARF3	ARF3;ARF1	ARF3;ARF1
DSG1	0.195572	NaN	NaN	-1.16755	NaN	NaN	-0.585805	NaN	NaN	DSG1	DSG1	DSG1
UCK2	0.195588	NaN	NaN	-1.17014	-1.40239	-1.10924	NaN	-0.993698	-0.960372	UCK2	UCK2	UCK2
MAT2A	0.195634	-0.0276856	0.136456	0.14675	0.0225963	0.323179	0.101686	0.350415	0.195948	MAT2A	MAT2A	MAT2A
FERMT2	0.196039	NaN	NaN	-0.852893	NaN	-1.19174	NaN	-1.36931	NaN	FERMT2	FERMT2	FERMT2
FUBP1	0.197131	NaN	-0.826907	-0.592727	-0.595085	-0.0769844	NaN	-0.359671	-0.553961	FUBP1	FUBP1	FUBP1
TOP1	0.197379	0.571417	0.464467	0.757613	0.517981	0.278067	0.250184	0.545159	0.40355	TOP1	TOP1	TOP1
YIF1A	0.199697	-0.246252	-0.365585	-0.175385	-0.341723	-0.140337	-0.203263	-0.0643431	-0.158148	YIF1A	YIF1A	YIF1A
RPL24	0.199697	2.2972	2.2324	2.31255	2.27484	2.03409	2.11727	2.24529	2.18209	RPL24	RPL24	RPL24
NAT10	0.201449	0.724376	0.625234	0.778549	0.72036	0.563348	0.583665	0.630764	0.605123	NAT10	NAT10	NAT10
LGALS1	0.202365	NaN	-0.491582	-0.320705	-0.33254	0.131402	-0.428891	0.0391885	0.0509689	LGALS1	LGALS1	LGALS1
DIMT1	0.202365	-0.673613	-0.899105	-0.721627	NaN	-1.11249	-1.19908	-0.991078	-0.792846	DIMT1	DIMT1	DIMT1
HSP90AB1	0.206179	2.16344	2.24601	2.35199	2.26751	2.48452	2.26248	2.50862	2.42171	HSP90AB1	HSP90AB1	HSP90AB1
S100A10	0.206179	NaN	NaN	NaN	1.71745	NaN	NaN	1.15973	NaN	S100A10	S100A10	S100A10
CIRH1A	0.207457	NaN	NaN	-0.996085	-1.18377	NaN	NaN	-1.36582	-1.35929	CIRH1A	CIRH1A	CIRH1A
TMED7;TMED7-TICAM2	0.208253	0.0543187	-0.0295167	0.124107	-0.0555235	0.137031	0.0952093	0.291837	0.160434	TMED7	TMED7;TMED7-TICAM2	TMED7;TMED7-TICAM2
EEF2	0.210383	1.50265	1.74752	1.84706	1.71532	1.95587	1.74291	1.96221	1.9421	EEF2	EEF2	EEF2
PDCD11	0.210383	-0.0762467	-0.211319	-0.165564	-0.105015	-0.308323	-0.349205	-0.185891	-0.235717	PDCD11	PDCD11	PDCD11
XP32	0.212929	NaN	NaN	0.026414	NaN	NaN	-0.767777	NaN	-0.398822	XP32	XP32	XP32
FUS	0.213723	0.196414	0.20066	0.450091	0.11677	-0.0940531	-0.337472	0.30271	-0.14551	FUS	FUS	FUS
GNB2L1	0.213723	-0.325663	0.449737	0.454013	0.4714	0.709541	0.426284	0.827142	0.806926	GNB2L1	GNB2L1	GNB2L1
CISD1	0.214596	0.128218	-0.0324529	0.184109	-0.286476	0.184334	0.206246	0.191586	0.363325	CISD1	CISD1	CISD1
LDHA	0.214821	0.250077	1.18755	1.33326	1.38913	1.82549	1.20107	1.76734	1.73704	LDHA	LDHA	LDHA
HSPA5	0.214821	1.95492	1.96848	2.06369	1.9879	2.07327	2.04573	2.20033	2.1444	HSPA5	HSPA5	HSPA5
RPL22	0.214821	2.82757	2.77526	2.95144	2.62442	2.46899	2.57392	2.76493	2.57674	RPL22	RPL22	RPL22
NHP2L1	0.216898	-0.40217	-0.228221	-0.0906268	-0.171049	0.265686	-0.0557263	NaN	-0.100025	NHP2L1	NHP2L1	NHP2L1
PRAF2	0.216898	-0.470316	-0.203757	-0.450122	NaN	NaN	NaN	-0.641155	-0.628186	PRAF2	PRAF2	PRAF2
PTGES3	0.217854	-0.267531	NaN	-0.0129948	0.0437837	0.149925	0.00153346	0.507449	0.237659	PTGES3	PTGES3	PTGES3
CNOT1	0.22047	-2.10444	NaN	NaN	-1.74688	NaN	-1.70898	-1.18522	-1.48955	CNOT1	CNOT1	CNOT1
LRPPRC	0.22047	0.456183	0.402568	0.61102	0.402527	0.58637	0.564216	0.712538	0.587796	LRPPRC	LRPPRC	LRPPRC
H1FX	0.22047	1.28796	0.941598	1.1604	1.11705	0.883756	0.909874	0.978576	1.03316	H1FX	H1FX	H1FX
MRPL4	0.220825	-0.611289	-0.687345	-0.453996	-0.619185	-0.952279	-0.822981	-0.96234	-0.541959	MRPL4	MRPL4	MRPL4
NKRF	0.223009	-0.210829	-0.274634	-0.238583	-0.374281	-0.399701	-0.458214	-0.329087	-0.40113	NKRF	NKRF	NKRF
UNC45A	0.223263	NaN	NaN	-1.47395	NaN	NaN	NaN	-0.954276	NaN	UNC45A	UNC45A	UNC45A
CALU	0.223263	-0.459995	-0.402946	-0.208833	-0.744194	-0.186886	-0.339998	-0.127598	-0.18855	CALU	CALU	CALU
RPS6	0.223328	2.58024	2.53291	2.61632	2.54852	2.3804	2.45434	2.51912	2.48332	RPS6	RPS6	RPS6
DDX52	0.223328	-0.909715	-0.968531	-1.11046	-0.584101	-1.44474	-1.52313	-1.22463	-0.845841	DDX52	DDX52	DDX52
PRDX5	0.224049	-0.75439	-0.260611	-0.282112	-0.121077	0.0171745	-0.280094	0.0325791	0.0673305	PRDX5	PRDX5	PRDX5
RRP12	0.224115	0.187271	0.109352	0.239969	0.191604	0.0216905	0.0779557	-0.0374966	0.154774	RRP12	RRP12	RRP12
ATAD1	0.224472	-1.23374	NaN	-0.611583	-1.2363	NaN	-1.51459	-1.32031	-1.50665	ATAD1	ATAD1	ATAD1
BYSL	0.225812	-1.33006	-1.11135	NaN	-1.25351	-0.9954	-1.14872	-0.82802	NaN	BYSL	BYSL	BYSL
HDLBP	0.228679	-1.11293	-1.24651	-0.751169	NaN	-0.603123	-0.924156	-0.801791	-0.579909	HDLBP	HDLBP	HDLBP
RNPS1	0.228679	0.322587	NaN	NaN	0.319368	0.509745	0.462557	NaN	0.464563	RNPS1	RNPS1	RNPS1
PGK1	0.23061	-0.922809	0.770361	0.689127	0.833837	1.4134	0.707583	1.33059	1.30645	PGK1	PGK1	PGK1
STRAP	0.231042	0.382164	0.349194	0.559645	0.279962	0.587226	0.411552	0.648991	0.607699	STRAP	STRAP	STRAP
ITPR1	0.231972	-1.40722	-1.45313	-1.23452	-1.42007	NaN	-1.28931	-1.14917	-1.2167	ITPR1	ITPR1	ITPR1
PAM16;CORO7-PAM16	0.232742	-1.1987	-0.845246	-0.878944	-0.835605	-1.39352	-1.5996	-1.38287	-0.819507	PAM16	PAM16;CORO7-PAM16	PAM16;CORO7-PAM16
RPS13	0.232742	2.06263	1.94945	1.9365	2.13901	1.75356	1.76928	1.79821	2.05015	RPS13	RPS13	RPS13
FAM129B	0.233474	NaN	NaN	-1.117	-1.55922	-1.03867	NaN	-1.01696	-0.954776	FAM129B	FAM129B	FAM129B
CAND1	0.234923	-0.62429	-0.498154	-0.291386	-0.294303	-0.22906	-0.389223	-0.118884	-0.145648	CAND1	CAND1	CAND1
CD276	0.237499	-1.08565	-1.10851	-0.806817	-1.08845	-0.86977	-0.807803	-0.716878	-0.961248	CD276	CD276	CD276
TRA2A	0.237499	-0.228303	-0.425197	-0.380675	-0.464246	-0.213782	-0.264826	-0.182182	NaN	TRA2A	TRA2A	TRA2A
TM9SF2	0.237499	0.0863854	-0.00576758	0.138595	-0.0889501	0.165758	0.233792	0.357573	0.0562491	TM9SF2	TM9SF2	TM9SF2
MGMT	0.238618	-0.657248	-0.568844	-0.508517	-0.593825	-0.83212	-0.825388	-0.576336	-0.69787	MGMT	MGMT	MGMT
CPS1	0.23885	0.582348	0.745266	0.814897	0.810378	1.06653	0.708589	0.986006	0.961365	CPS1	CPS1	CPS1
CAPZA2	0.23885	-0.335712	-0.609202	-0.277866	-0.807337	-0.317001	-0.336243	-0.207671	-0.158162	CAPZA2	CAPZA2	CAPZA2
PPA1	0.239615	NaN	NaN	-0.566052	NaN	-0.192927	NaN	-0.222254	-0.385799	PPA1	PPA1	PPA1
BRAT1	0.241492	NaN	-2.29138	-2.20282	-2.2847	NaN	-2.14678	-1.98913	NaN	BRAT1	BRAT1	BRAT1
TRAP1	0.241501	-0.507741	-0.414509	-0.214069	-0.206781	-0.00525501	-0.376484	0.0363032	-0.0650393	TRAP1	TRAP1	TRAP1
VDAC1	0.242785	1.48413	1.44629	1.497	1.49123	1.53546	1.57183	1.58992	1.5797	VDAC1	VDAC1	VDAC1
TAGLN2	0.242785	-1.1706	-0.369681	0.0995944	-0.265478	0.597443	-0.502969	0.333032	0.569888	TAGLN2	TAGLN2	TAGLN2
NUP133	0.242785	-0.54911	-0.669019	-0.531578	-0.676315	-0.444899	-0.54585	-0.468116	-0.502805	NUP133	NUP133	NUP133
SRRT	0.242785	-0.736105	-0.949128	-0.677325	-0.945168	-0.666356	-0.672065	-0.721716	-0.619022	SRRT	SRRT	SRRT
WDR12	0.242785	-0.00835857	-0.0652328	0.0815068	-0.11716	-0.159687	-0.13281	-0.124416	-0.152817	WDR12	WDR12	WDR12
NDUFA4	0.246282	0.888091	0.696944	0.730202	0.685758	0.778409	0.951232	0.943045	0.880621	NDUFA4	NDUFA4	NDUFA4
ACSL4	0.246282	0.0182893	-0.0946739	0.0765018	-0.0767059	-0.00323659	0.12103	0.191952	0.146724	ACSL4	ACSL4	ACSL4
ERP29	0.246282	NaN	-1.26226	-1.22622	-0.972492	-0.366071	-1.17591	-0.274268	-0.881904	ERP29	ERP29	ERP29
MYH9	0.246282	1.6462	1.57796	1.77757	1.7461	1.81433	1.69444	1.97667	1.90158	MYH9	MYH9	MYH9
CCAR2	0.246282	-1.15335	-1.0821	-0.958992	-0.896198	-0.860618	-0.950471	-0.74111	-0.912787	CCAR2	CCAR2	CCAR2
PXDN	0.246282	NaN	NaN	-1.03115	-1.3217	-1.45198	-1.5648	-1.37581	-1.30229	PXDN	PXDN	PXDN
SRP14	0.246443	1.7043	1.5912	1.86192	1.65214	1.4381	1.35603	1.67421	1.59896	SRP14	SRP14	SRP14
SQSTM1	0.246443	-0.517157	-0.609345	-0.483296	-0.679241	-0.507662	-0.472925	-0.334612	-0.441907	SQSTM1	SQSTM1	SQSTM1
MCM6	0.247527	-1.24644	-1.26919	-1.14401	-1.03047	-0.687904	-1.24834	-0.656468	-0.983588	MCM6	MCM6	MCM6
XRCC6	0.248112	0.447054	0.421115	0.482291	0.384286	0.555406	0.427575	0.614975	0.619295	XRCC6	XRCC6	XRCC6
S100A4	0.248112	NaN	NaN	0.582972	NaN	0.938075	NaN	0.842896	NaN	S100A4	S100A4	S100A4
SCFD1	0.248277	-0.895848	-1.16743	-0.763071	-0.94055	-0.743462	-0.793117	-0.472905	-0.852598	SCFD1	SCFD1	SCFD1
LSM14A	0.254345	-0.168019	-0.310479	0.428973	-0.0713515	NaN	NaN	-0.659158	NaN	LSM14A	LSM14A	LSM14A
NCL	0.255752	2.67403	2.65481	2.69291	2.60758	2.47635	2.53657	2.60404	2.60089	NCL	NCL	NCL
PFDN2	0.255752	NaN	NaN	-1.11918	-0.814975	NaN	NaN	-0.555703	-0.717009	PFDN2	PFDN2	PFDN2
SOD1	0.256953	NaN	-0.549528	-0.425341	-0.259035	-0.10652	-0.449989	-0.0537033	0.00708888	SOD1	SOD1	SOD1
RCN1	0.256953	-0.026154	0.039396	0.18272	0.053126	0.186807	0.104759	0.269712	0.193821	RCN1	RCN1	RCN1
PTRF	0.256953	0.0193671	-0.0339469	-0.0293414	-0.0667383	-0.275966	-0.31065	-0.0666367	-0.0493139	PTRF	PTRF	PTRF
NGDN	0.261579	-1.61151	NaN	NaN	NaN	-1.16152	NaN	NaN	NaN	NGDN	NGDN	NGDN
GNB1	0.262083	0.748843	0.657843	0.84336	0.770437	0.846108	0.869105	0.893213	0.83916	GNB1	GNB1	GNB1
SERPINH1	0.262958	0.700727	0.757478	0.860106	0.764045	0.844987	0.796986	0.963841	0.977849	SERPINH1	SERPINH1	SERPINH1
NUP205	0.263409	-0.501124	-0.553798	-0.304009	-0.478442	-0.41297	-0.352873	-0.238751	-0.267325	NUP205	NUP205	NUP205
NCAPG	0.265133	NaN	NaN	NaN	-1.10857	NaN	NaN	NaN	-0.66396	NCAPG	NCAPG	NCAPG
PSMC3	0.266096	-0.0682692	-0.0915764	-0.0374025	-0.192054	0.0195146	-0.077058	0.0345111	0.10656	PSMC3	PSMC3	PSMC3
ANXA2;ANXA2P2	0.266096	1.00312	1.30248	1.34055	1.20221	1.55832	1.16365	1.6199	1.43023	ANXA2	ANXA2;ANXA2P2	ANXA2;ANXA2P2
PLIN3	0.267173	0.24213	0.143765	0.336503	0.0419533	0.258373	0.371043	0.449971	0.296451	PLIN3	PLIN3	PLIN3
MSN	0.267173	-0.634478	-0.18914	0.0354216	-0.109915	0.252809	-0.178526	0.101578	0.134773	MSN	MSN	MSN
CD97	0.267173	-1.05575	NaN	-0.89592	NaN	-0.806524	-0.496528	NaN	NaN	CD97	CD97	CD97
DHX9	0.267173	1.70435	1.60902	1.66948	1.6375	1.4931	1.54054	1.56096	1.62784	DHX9	DHX9	DHX9
LARP1	0.267173	-0.323184	-0.294756	-0.311588	-0.533595	-0.64243	-0.586407	-0.440564	-0.418732	LARP1	LARP1	LARP1
POLDIP2	0.267539	-0.227849	-0.268351	-0.0896183	-0.224636	-0.365525	-0.414166	-0.262478	-0.258826	POLDIP2	POLDIP2	POLDIP2
HNRNPH3	0.267539	0.357299	0.426339	0.396019	0.493927	0.516241	0.435081	0.598859	0.571518	HNRNPH3	HNRNPH3	HNRNPH3
RPS16	0.267539	2.17955	2.09326	2.07399	2.0515	1.94627	1.9395	1.99027	2.08596	RPS16	RPS16	RPS16
EXOSC7	0.267539	-1.13836	-1.29155	-0.97138	-0.997288	NaN	NaN	-0.797317	-0.942439	EXOSC7	EXOSC7	EXOSC7
NACA	0.268193	0.39304	0.555262	0.881121	0.519963	0.886935	0.656327	0.766013	0.909903	NACA	NACA	NACA
PTBP3	0.268193	-0.447654	-0.711448	-0.510023	-0.527462	-0.811519	-0.793092	-0.616964	-0.601757	PTBP3	PTBP3	PTBP3
NAPA	0.270044	-1.12944	NaN	-1.06268	-1.09611	NaN	-1.00317	-0.845183	NaN	NAPA	NAPA	NAPA
COX5A	0.271485	0.363652	0.371373	0.387742	0.377983	0.503265	0.417404	0.498607	0.432775	COX5A	COX5A	COX5A
SDAD1	0.272296	NaN	NaN	-0.0717132	NaN	-0.259567	-0.297411	NaN	-0.272802	SDAD1	SDAD1	SDAD1
RAB31;RAB22A	0.274849	-0.994623	-0.719934	-0.700735	-0.583706	-0.371133	-0.710067	-0.500702	-0.597267	RAB31	RAB31;RAB22A	RAB31;RAB22A
ANXA1	0.278351	NaN	-0.612778	-0.641687	-0.423689	-0.241964	-0.639554	-0.104653	-0.180035	ANXA1	ANXA1	ANXA1
NOMO2;NOMO1;NOMO3	0.282007	-0.434927	-0.517661	-0.312225	-0.412526	-0.299367	-0.415386	-0.195224	-0.243276	NOMO2	NOMO2;NOMO1;NOMO3	NOMO2;NOMO1;NOMO3
SNRPD3	0.28289	0.955167	0.738325	0.860306	0.875601	0.632604	0.709242	0.55001	0.891306	SNRPD3	SNRPD3	SNRPD3
CCT6A	0.284702	0.950782	0.847569	1.0373	0.738774	1.1701	0.872571	1.1388	1.08117	CCT6A	CCT6A	CCT6A
PDS5B	0.288205	-1.03044	NaN	-0.844699	-0.941904	NaN	-0.847572	-0.780717	-0.759442	PDS5B	PDS5B	PDS5B
MAP4	0.28893	NaN	-0.594926	-0.267998	-0.758776	-0.0946156	-0.436606	-0.270218	-0.335804	MAP4	MAP4	MAP4
SACM1L	0.290256	-0.835042	NaN	-0.948448	NaN	-0.703684	NaN	-0.701801	NaN	SACM1L	SACM1L	SACM1L
PRDX1	0.29055	2.03611	2.16436	2.20949	2.21587	2.2505	2.18933	2.34304	2.30935	PRDX1	PRDX1	PRDX1
RIF1	0.29055	-1.17509	-1.38665	-1.04419	-1.26539	-1.16454	-1.12579	-0.894877	-0.992069	RIF1	RIF1	RIF1
NXF1	0.292382	-0.67118	-0.966978	-0.782397	-0.750561	-1.01104	-1.1607	-0.958299	-0.771715	NXF1	NXF1	NXF1
MKI67	0.292391	-0.348169	-0.752672	-0.332002	-0.237625	-0.724473	-0.785736	-0.696551	-0.423267	MKI67	MKI67	MKI67
SAR1A	0.295257	-0.529769	-0.476569	-0.427401	-0.414874	-0.226141	-0.553822	-0.24848	-0.133487	SAR1A	SAR1A	SAR1A
DAZAP1	0.297184	NaN	NaN	-1.35935	NaN	-0.955567	NaN	NaN	NaN	DAZAP1	DAZAP1	DAZAP1
RPS14	0.303276	1.96888	1.68438	1.73258	1.76757	1.5691	1.54543	1.68532	1.75813	RPS14	RPS14	RPS14
DYNC1LI1	0.303646	NaN	NaN	-1.88273	NaN	NaN	NaN	NaN	-1.48538	DYNC1LI1	DYNC1LI1	DYNC1LI1
PRSS3P2;PRSS1;PRSS2	0.303646	3.08558	2.61186	2.71427	NaN	2.55614	2.64665	2.38803	NaN	PRSS3P2	PRSS3P2;PRSS1;PRSS2	PRSS3P2;PRSS1;PRSS2
FAM120A	0.303646	-0.308642	-0.612284	-0.336763	-0.367894	-0.278857	-0.353045	-0.179325	-0.226215	FAM120A	FAM120A	FAM120A
PSMC6	0.304902	-0.102736	-0.209358	-0.0357153	-0.069888	0.00279226	-0.031803	0.0388495	-0.0299566	PSMC6	PSMC6	PSMC6
NDUFB5	0.304902	-0.638549	-0.841968	-0.454696	-0.737567	-0.526798	-0.611736	-0.43321	-0.439949	NDUFB5	NDUFB5	NDUFB5
CAPZA1	0.304902	1.06798	1.09771	1.27235	1.05963	1.21634	1.21096	1.29586	1.22914	CAPZA1	CAPZA1	CAPZA1
RPS2	0.309151	2.3406	2.20792	2.2885	2.16979	2.1134	2.10942	2.20438	2.16828	RPS2	RPS2	RPS2
AHNAK	0.309268	-0.814233	-0.524904	-0.333339	-0.444912	-0.169932	-0.582421	-0.168501	-0.247324	AHNAK	AHNAK	AHNAK
HADHA	0.310574	0.256944	0.247013	0.326371	0.15078	0.303272	0.346046	0.401679	0.326818	HADHA	HADHA	HADHA
GOSR2	0.310929	-1.82879	NaN	NaN	NaN	NaN	NaN	-1.43711	-1.60992	GOSR2	GOSR2	GOSR2
ATP5D	0.311043	NaN	0.8327	1.01887	0.881414	1.04776	0.965819	1.08769	1.03115	ATP5D	ATP5D	ATP5D
CCT3	0.311043	0.190359	0.118606	0.270486	0.198486	0.34497	0.137829	0.415662	0.435108	CCT3	CCT3	CCT3
DNM2;DNM3;DNM1	0.311043	-1.16412	-1.19085	-0.826383	-0.893454	-0.827729	NaN	-0.911493	-0.689066	DNM2	DNM2;DNM3;DNM1	DNM2;DNM3;DNM1
LAMP1	0.312541	-0.147442	-0.280276	-0.0399713	-0.237666	-0.148564	-0.0140442	-0.0666745	0.0306199	LAMP1	LAMP1	LAMP1
SET;SETSIP	0.312883	NaN	0.558413	0.167817	0.143633	0.47868	1.04072	0.522165	0.422472	SET	SET;SETSIP	SET;SETSIP
PAICS	0.312883	-0.735035	-0.486299	-0.357299	-0.265973	-0.128375	-0.548179	-0.0900739	-0.0877777	PAICS	PAICS	PAICS
SCAMP1	0.312883	0.377199	0.125767	NaN	NaN	0.450512	NaN	NaN	0.547771	SCAMP1	SCAMP1	SCAMP1
STT3A	0.312883	0.151093	0.0699194	0.30389	0.0503908	0.300003	0.271122	0.331118	0.180793	STT3A	STT3A	STT3A
PDIA6	0.312883	0.667895	0.747801	0.831222	0.846253	0.830071	0.804276	0.94027	1.01544	PDIA6	PDIA6	PDIA6
MRPL13	0.313076	NaN	NaN	-1.41473	NaN	-1.62731	-1.72586	NaN	NaN	MRPL13	MRPL13	MRPL13
MPHOSPH10	0.314236	-0.799484	-0.928162	-0.762184	-0.408521	-1.07778	-1.03372	-0.948652	-0.729254	MPHOSPH10	MPHOSPH10	MPHOSPH10
MCM3	0.314236	-0.214898	-0.339575	-0.0845511	-0.226861	-0.051492	-0.197629	-0.0622056	-0.0685878	MCM3	MCM3	MCM3
ABCD3	0.314236	-0.857043	-0.998393	-0.707352	-0.696008	-0.645017	-0.770852	-0.622357	-0.650384	ABCD3	ABCD3	ABCD3
RPS28	0.314236	1.76256	1.69188	1.74369	1.74215	1.52113	1.54705	1.58878	1.79216	RPS28	RPS28	RPS28
VPS35	0.314236	NaN	NaN	-1.2396	-1.75574	-1.15525	-1.3844	-1.13091	-1.14235	VPS35	VPS35	VPS35
MCCC2	0.314236	-0.688162	-0.690802	-0.561895	NaN	-0.505789	-0.636796	-0.499849	-0.444397	MCCC2	MCCC2	MCCC2
ALPI	0.315751	0.110625	-0.13924	0.394058	0.353525	0.376933	0.311642	0.340155	0.603424	ALPI	ALPI	ALPI
SFPQ	0.315751	0.208499	0.44191	0.693607	0.0843315	0.155142	0.0766624	0.131888	0.175026	SFPQ	SFPQ	SFPQ
TRIM28	0.315751	0.535142	0.466534	0.636111	0.488185	0.606653	0.586935	0.673718	0.650267	TRIM28	TRIM28	TRIM28
EEF1E1;EEF1E1-BLOC1S5	0.316588	0.0245643	0.00270853	0.204639	0.00279401	0.109664	0.148228	0.341227	0.160404	EEF1E1	EEF1E1;EEF1E1-BLOC1S5	EEF1E1;EEF1E1-BLOC1S5
MTHFD1	0.316588	-0.994271	-0.924788	-0.766292	-0.785175	-0.402206	-1.01583	-0.576765	-0.544809	MTHFD1	MTHFD1	MTHFD1
CDC42	0.316588	0.208321	0.105667	0.304878	0.0717677	0.319446	0.216681	0.310317	0.302948	CDC42	CDC42	CDC42
PTPN1	0.320277	-0.178358	-0.393763	-0.110705	-0.310896	-0.134606	-0.220668	0.0263818	-0.0857258	PTPN1	PTPN1	PTPN1
SRSF7	0.321429	0.592031	0.663389	0.513648	0.507818	0.633527	0.660147	0.764265	0.630875	SRSF7	SRSF7	SRSF7
SF3B2	0.321737	0.169361	0.146096	0.331538	0.163293	0.0473055	0.0853556	0.15475	0.10963	SF3B2	SF3B2	SF3B2
CHCHD3	0.322647	0.033127	0.083477	0.274854	0.174932	0.342516	0.200551	0.38749	0.173732	CHCHD3	CHCHD3	CHCHD3
TIMM50	0.323154	-0.139225	-0.217905	-0.135612	-0.0770307	-0.23706	-0.236136	-0.271217	-0.179934	TIMM50	TIMM50	TIMM50
GTF3C1	0.325208	-0.773545	-0.875286	-0.749828	-0.802195	-0.841099	-0.909241	-0.85746	-0.961151	GTF3C1	GTF3C1	GTF3C1
SF3A1	0.325281	-0.777302	-1.35109	-0.719745	-0.941443	-0.713738	-0.82218	-0.649511	-0.663794	SF3A1	SF3A1	SF3A1
ARL6IP4	0.326556	NaN	NaN	-0.556841	NaN	NaN	NaN	-0.921973	NaN	ARL6IP4	ARL6IP4	ARL6IP4
EIF3L	0.326556	-0.102364	-0.345724	-0.0672593	-0.235992	-0.0518691	-0.126576	-0.0162418	-0.0584986	EIF3L	EIF3L	EIF3L
YARS2	0.326556	NaN	NaN	NaN	-1.53426	-1.89842	NaN	NaN	NaN	YARS2	YARS2	YARS2
GNAI3	0.326556	0.719023	0.636228	0.902444	0.813837	0.908965	0.821812	0.985712	0.853957	GNAI3	GNAI3	GNAI3
NCLN	0.326556	-0.404731	-0.446661	-0.411677	-0.444195	-0.416512	-0.351685	-0.293148	-0.312422	NCLN	NCLN	NCLN
CD55	0.330379	0.144622	0.0618279	0.460591	0.485558	0.486545	0.368805	0.457886	0.599446	CD55	CD55	CD55
NDUFS1	0.330379	-0.379679	-0.614015	-0.440585	-0.281183	-0.187045	-0.434795	-0.23306	-0.264129	NDUFS1	NDUFS1	NDUFS1
EIF5A	0.330379	-0.127421	0.700079	0.541415	0.82058	1.00284	0.466147	0.955195	1.03211	EIF5A	EIF5A	EIF5A
DNAJC13	0.330379	-1.3371	-1.19304	-1.16551	-1.2675	-1.22142	-1.21102	-0.852233	-1.04637	DNAJC13	DNAJC13	DNAJC13
SSR4	0.330379	1.10538	1.02761	1.16026	1.10359	1.12231	1.15823	1.239	1.25071	SSR4	SSR4	SSR4
SAFB	0.330379	-0.53728	-0.584452	-0.427907	-0.390343	-0.183847	-0.491219	-0.43223	-0.247494	SAFB	SAFB	SAFB
MAGED2	0.330379	-0.75822	-0.811394	-0.500098	-0.916275	-0.536033	-0.677381	-0.461463	-0.64161	MAGED2	MAGED2	MAGED2
PRPF38A	0.330379	-0.82271	-0.865686	-0.587737	-0.753086	NaN	NaN	-0.515847	NaN	PRPF38A	PRPF38A	PRPF38A
ISY1	0.330379	-1.31456	NaN	NaN	-1.43642	NaN	NaN	-1.11668	NaN	ISY1	ISY1	ISY1
EXOSC5	0.33166	NaN	NaN	-0.967004	-0.780128	NaN	-1.12844	NaN	-1.02952	EXOSC5	EXOSC5	EXOSC5
EIF4A1;EIF4A2	0.33166	0.312292	0.626812	0.623488	0.563331	0.96803	0.426896	0.726478	0.885088	EIF4A1	EIF4A1;EIF4A2	EIF4A1;EIF4A2
WDR75	0.33166	-1.51154	NaN	-1.40414	NaN	NaN	-2.3008	-2.27841	-1.4163	WDR75	WDR75	WDR75
CHTOP	0.33166	NaN	NaN	-0.596953	NaN	-1.03394	NaN	-0.753614	-1.24718	CHTOP	CHTOP	CHTOP
ST13;ST13P4;ST13P5	0.336052	NaN	NaN	-0.491171	-0.482504	0.178036	-0.562723	0.0286348	-0.159198	ST13	ST13;ST13P4;ST13P5	ST13;ST13P4;ST13P5
NDUFA5	0.337262	-0.192842	-0.441035	-0.303002	-0.48571	-0.199705	-0.356414	-0.202554	-0.0774719	NDUFA5	NDUFA5	NDUFA5
UBE2L3	0.33815	-0.831156	-0.464888	-0.0621513	-0.453047	0.171962	-0.405623	-0.244203	-0.133023	UBE2L3	UBE2L3	UBE2L3
HNRNPL	0.338974	1.22771	1.15206	1.16099	1.08054	1.19612	1.19606	1.32948	1.27931	HNRNPL	HNRNPL	HNRNPL
SSR1	0.340321	0.871741	0.770991	0.885268	0.806724	0.822677	1.02494	0.926541	0.963009	SSR1	SSR1	SSR1
U2AF1	0.340904	0.0986235	0.0523329	0.240315	-0.122269	0.191293	0.198992	0.23866	0.163815	U2AF1	U2AF1	U2AF1
LMNA	0.345531	1.15425	1.14528	1.20358	1.07931	1.23939	1.12944	1.331	1.28049	LMNA	LMNA	LMNA
EIF4G1	0.348788	-0.940102	-0.894532	-0.355782	-0.741178	-0.433533	-0.631936	-0.444805	-0.5613	EIF4G1	EIF4G1	EIF4G1
RPSA	0.356756	1.95832	2.13996	2.08639	2.03078	2.08796	2.10445	2.22304	2.19747	RPSA	RPSA	RPSA
NAP1L1	0.356756	1.18195	1.38719	1.32114	1.0487	1.31253	1.42086	1.33962	1.39248	NAP1L1	NAP1L1	NAP1L1
LGALS3	0.356756	-1.32507	-0.903003	-0.798175	-0.463392	-0.140174	-0.911142	-0.653786	-0.355909	LGALS3	LGALS3	LGALS3
MRPL10	0.356756	-0.946933	NaN	NaN	-1.69027	-0.941702	-0.642383	NaN	NaN	MRPL10	MRPL10	MRPL10
HSPA8	0.35698	2.8839	2.94295	3.00336	2.89143	2.95995	2.96389	3.12516	3.05798	HSPA8	HSPA8	HSPA8
MFF	0.358819	-0.407316	NaN	-0.77788	NaN	-1.01192	-1.01519	-0.644517	-0.760757	MFF	MFF	MFF
HSP90AB2P	0.358819	1.46269	1.57284	1.5904	1.61299	1.55937	NaN	1.75685	1.721	HSP90AB2P	HSP90AB2P	HSP90AB2P
TUBB	0.362101	3.50127	3.4891	3.61845	3.4299	3.52315	3.65595	3.63306	3.61082	TUBB	TUBB	TUBB
GPATCH4	0.362276	-0.406888	-0.657555	-0.277102	-0.449005	-0.698963	-0.994751	-0.368085	-0.624186	GPATCH4	GPATCH4	GPATCH4
MDN1	0.362276	NaN	-1.32701	-1.05783	-1.31608	-1.1808	NaN	-0.940137	-1.04502	MDN1	MDN1	MDN1
CCT7	0.363108	0.0381101	0.176703	0.226131	0.162302	0.333237	0.0816679	0.373007	0.327155	CCT7	CCT7	CCT7
PCYT1A	0.36392	-1.44364	-1.50904	-0.80071	-1.67587	-0.799057	-1.37713	-0.721841	-1.12743	PCYT1A	PCYT1A	PCYT1A
ATP2C1	0.365987	NaN	-1.66442	-1.14434	NaN	-1.17227	NaN	-1.12815	-1.06104	ATP2C1	ATP2C1	ATP2C1
TBL2	0.369457	0.519694	0.368869	0.418115	0.370624	0.298364	0.297394	0.38694	0.344916	TBL2	TBL2	TBL2
MCM7	0.369576	-0.11828	-0.101973	-0.0143526	-0.111922	0.053421	-0.170321	0.0959621	0.202617	MCM7	MCM7	MCM7
PSMD6	0.369576	NaN	-1.18634	-0.975812	-0.791578	-0.946794	-0.935543	-0.587896	-0.456355	PSMD6	PSMD6	PSMD6
PSMB5	0.370532	-1.10284	NaN	NaN	NaN	-0.778194	NaN	NaN	NaN	PSMB5	PSMB5	PSMB5
HSPA2	0.372475	NaN	NaN	-0.518295	NaN	NaN	NaN	-0.232865	-0.342504	HSPA2	HSPA2	HSPA2
EEF1D	0.379917	0.867741	0.828467	1.00833	0.927608	1.10254	0.791803	1.19326	1.14584	EEF1D	EEF1D	EEF1D
PSMD12	0.379917	-1.48841	-1.57242	-1.35847	NaN	-0.593008	-1.24197	-1.30044	-1.46342	PSMD12	PSMD12	PSMD12
SLC16A3	0.379917	0.432246	0.448923	0.585914	0.410686	0.570408	0.525039	0.553253	0.571388	SLC16A3	SLC16A3	SLC16A3
PRKRA	0.379917	-0.769703	-0.775691	-0.762378	-0.699888	-1.00668	-1.31244	-0.713725	-0.772461	PRKRA	PRKRA	PRKRA
RPS12	0.379917	1.50299	1.4203	1.4091	1.43498	1.3467	1.31058	1.3806	1.41919	RPS12	RPS12	RPS12
HEATR1	0.385934	-1.20506	-1.35497	-1.39373	-0.961892	-1.27081	-1.67335	-1.43216	-1.31026	HEATR1	HEATR1	HEATR1
MARCKS	0.386609	-0.905361	-1.06639	-0.782368	-1.35862	-0.829829	NaN	-0.804213	-0.81621	MARCKS	MARCKS	MARCKS
HLA-C;HLA-H	0.388327	1.0196	0.905341	1.17554	0.986508	1.10907	1.1219	1.24	1.06406	HLA	HLA-C;HLA-H	HLA-C;HLA-H
CORO1C	0.390567	NaN	-1.59126	NaN	NaN	NaN	-1.49096	-1.31989	-1.20037	CORO1C	CORO1C	CORO1C
CSE1L	0.390661	1.24236	1.307	1.46699	1.29517	1.30756	1.47764	1.48696	1.47144	CSE1L	CSE1L	CSE1L
UTP20	0.391035	-0.579489	-0.80319	-0.537612	-0.582007	-0.746422	-0.787675	-0.687535	-0.708998	UTP20	UTP20	UTP20
RPS25	0.391035	2.19354	1.94849	1.99286	2.05304	1.92812	1.77714	1.94521	2.0495	RPS25	RPS25	RPS25
VAPA	0.391035	0.696877	0.667877	0.863849	0.745924	0.717254	0.888717	0.946206	0.854781	VAPA	VAPA	VAPA
HSD17B10	0.391645	-0.346769	-0.181488	0.0170278	0.0841259	0.0890789	-0.0220577	0.0889515	0.0194848	HSD17B10	HSD17B10	HSD17B10
DDX39B;DDX39A	0.395171	-0.0333654	0.112761	0.119225	0.214838	0.297426	0.0519863	0.255755	0.294537	DDX39B	DDX39B;DDX39A	DDX39B;DDX39A
RPS21	0.396263	0.718713	0.798774	0.623103	0.635709	0.753451	0.71135	0.939652	0.797256	RPS21	RPS21	RPS21
SCO2	0.396469	-0.0692851	NaN	0.0022096	NaN	-0.106095	NaN	-0.489612	NaN	SCO2	SCO2	SCO2
RALA	0.397359	-0.405877	-0.509751	-0.224973	-0.944994	-0.373837	-0.322685	-0.252378	-0.271083	RALA	RALA	RALA
HNRNPUL1	0.397673	0.0331592	0.00522598	0.112392	0.00754995	-0.116567	-0.0735248	0.0687355	-0.0761867	HNRNPUL1	HNRNPUL1	HNRNPUL1
STAT1	0.397673	-1.04304	-1.02986	-0.639591	-0.818487	-0.660006	-0.907967	-0.643986	-0.657868	STAT1	STAT1	STAT1
CCT5	0.397673	0.0737289	0.0515725	0.242284	0.159412	0.334289	0.0624567	0.305196	0.303293	CCT5	CCT5	CCT5
TPI1	0.397673	NaN	-1.52634	-1.47272	NaN	0.706337	-0.327892	-1.86025	-0.449721	TPI1	TPI1	TPI1
GNB2	0.397673	0.085169	0.113475	0.190546	0.0961611	0.173126	0.209423	0.271841	0.146155	GNB2	GNB2	GNB2
DENND5B	0.398168	1.86031	1.56576	1.80346	1.89158	1.17443	1.46527	1.53516	1.96472	DENND5B	DENND5B	DENND5B
ACIN1	0.399349	-0.24193	-0.4292	-0.297456	-0.460573	-0.214709	-0.401249	-0.173792	-0.168448	ACIN1	ACIN1	ACIN1
SEC16A	0.399349	2.44241	2.35964	2.36994	2.30162	2.13143	2.30067	2.33514	2.32268	SEC16A	SEC16A	SEC16A
SLC25A12	0.399349	-0.924533	-0.959017	-0.593446	-0.51307	-0.922523	-1.01684	-0.898057	-0.831676	SLC25A12	SLC25A12	SLC25A12
BAG2	0.399349	0.331132	0.338289	0.338586	0.143357	0.413493	0.345824	0.487987	0.313678	BAG2	BAG2	BAG2
GART	0.399349	-0.0870792	-0.098972	-0.00787035	-0.079098	0.0681633	-0.0382935	-0.0263867	0.0232534	GART	GART	GART
PFKM	0.400413	-0.497852	-0.778503	-0.461629	-0.586221	-0.379154	-0.656749	-0.356677	-0.333346	PFKM	PFKM	PFKM
CAPZB	0.400413	0.476788	0.424183	0.579482	0.414013	0.549776	0.534958	0.632833	0.520123	CAPZB	CAPZB	CAPZB
PABPC4	0.400413	-0.438766	-0.528537	-0.469834	-0.449057	-0.733032	-0.626955	-0.506835	-0.447387	PABPC4	PABPC4	PABPC4
CFL1	0.400413	1.03218	1.47574	1.34766	1.53432	1.46924	1.2929	1.72411	1.77551	CFL1	CFL1	CFL1
CLTC	0.401711	1.64121	1.56287	1.64874	1.51528	1.62648	1.68148	1.70863	1.66132	CLTC	CLTC	CLTC
SRSF1	0.401711	0.488014	0.577461	0.606065	0.465061	0.702568	0.526933	0.662643	0.606945	SRSF1	SRSF1	SRSF1
IPO8	0.401711	-1.37975	NaN	-1.33248	NaN	-1.35936	NaN	-1.10122	-1.07586	IPO8	IPO8	IPO8
ITGB1	0.401711	0.797133	0.798162	0.903018	0.710588	0.874028	0.833674	0.97305	0.882316	ITGB1	ITGB1	ITGB1
FSCN1	0.401711	NaN	NaN	-0.908636	-0.799983	-0.417073	-0.889191	-0.566336	-0.695164	FSCN1	FSCN1	FSCN1
STT3B	0.401711	0.190268	0.0872179	0.284265	0.245565	0.301483	0.210108	0.34032	0.318616	STT3B	STT3B	STT3B
PIGS	0.401711	-0.408036	-0.692055	-0.385018	-0.577752	-0.38365	-0.444627	-0.436471	-0.321115	PIGS	PIGS	PIGS
MAOB	0.402094	0.250247	-0.0212498	0.205358	0.0602111	0.216565	0.184579	0.311083	0.21559	MAOB	MAOB	MAOB
HIST1H2BH;HIST1H2BN;HIST1H2BC;HIST1H2BD;HIST1H2BK;HIST2H2BF;HIST1H2BM;H2BFS;HIST1H2BL	0.402191	3.02895	3.09635	2.95029	2.95203	2.87851	2.91352	2.99007	2.91788	HIST1H2BH	HIST1H2BH;HIST1H2BN;HIST1H2BC;HIST1H2BD;HIST1H2BK;HIST2H2BF;HIST1H2BM;H2BFS;HIST1H2BL	HIST1H2BH;HIST1H2BN;HIST1H2BC;HIST1H2BD;HIST1H2BK;HIST2H2BF;HIST1H2BM;H2BFS;HIST1H2BL
NONO	0.402191	0.0480609	-0.14397	0.323997	0.0914897	-0.13151	-0.225036	0.0357818	0.00210874	NONO	NONO	NONO
ZNF326	0.402191	-0.172974	-0.302555	-0.10222	-0.390859	-0.07956	-0.186149	0.0019008	-0.215588	ZNF326	ZNF326	ZNF326
DDX5	0.402216	1.84489	1.80797	1.86917	1.85252	1.71708	1.70728	1.7897	1.85255	DDX5	DDX5	DDX5
SRPK1	0.40229	-0.130275	-0.201597	-0.0465345	-0.289939	-0.188913	-0.332364	-0.215539	-0.350723	SRPK1	SRPK1	SRPK1
ILVBL	0.405637	-0.844556	-0.860468	-0.816564	-0.777214	-1.02347	-1.01092	-0.718372	-1.00772	ILVBL	ILVBL	ILVBL
MYL6	0.405637	1.20489	1.17564	1.35067	1.31853	1.3398	1.22052	1.48569	1.45204	MYL6	MYL6	MYL6
PGRMC2	0.405637	0.14325	0.00376818	0.285641	0.181936	0.176878	0.223631	0.315496	0.326144	PGRMC2	PGRMC2	PGRMC2
BTF3	0.405637	NaN	0.133252	0.635731	NaN	0.105079	NaN	0.0428533	NaN	BTF3	BTF3	BTF3
RPS20	0.405637	2.04362	1.94932	1.94239	1.92924	1.88382	1.73063	1.89212	1.97658	RPS20	RPS20	RPS20
BASP1	0.405637	1.13224	1.32549	1.47298	1.1692	1.56424	1.18722	1.46785	1.52295	BASP1	BASP1	BASP1
SUN2	0.405637	-1.00144	-1.53571	-1.16827	-1.09785	-1.07344	-1.05511	-0.961794	-1.05336	SUN2	SUN2	SUN2
STEAP4	0.406707	1.61442	1.60458	1.70867	1.75611	1.66942	1.71835	1.79264	1.90985	STEAP4	STEAP4	STEAP4
MCM4	0.407123	-0.469564	-0.558554	-0.373608	-0.681847	-0.351651	-0.565683	-0.283432	-0.366105	MCM4	MCM4	MCM4
TSR1	0.407781	-0.541049	-0.498154	-0.367891	-0.404844	-0.79934	-0.669561	-0.538103	-0.370221	TSR1	TSR1	TSR1
EMC4	0.410328	NaN	NaN	-1.06356	-1.40282	-1.11852	NaN	-0.698599	NaN	EMC4	EMC4	EMC4
TUFM	0.414103	0.839115	0.852697	0.902635	0.803332	0.907636	0.857515	0.969677	0.951747	TUFM	TUFM	TUFM
GPI	0.415182	NaN	-0.973594	-0.370562	-0.535773	0.323331	-0.604485	-0.677911	0.178455	GPI	GPI	GPI
CHD4	0.415909	0.0707775	0.0270098	0.121854	0.0686181	-0.0502363	-0.128272	0.155461	-0.102583	CHD4	CHD4	CHD4
PHGDH	0.416331	0.680671	0.674491	0.792559	0.785063	0.812858	0.706425	0.869525	0.903713	PHGDH	PHGDH	PHGDH
POLR1C	0.416331	NaN	-0.743679	-0.801114	-0.818108	NaN	NaN	-0.868469	-0.921904	POLR1C	POLR1C	POLR1C
ARCN1	0.416331	-0.305145	-0.258447	-0.181578	-0.245668	-0.210137	-0.174602	-0.0663465	-0.218655	ARCN1	ARCN1	ARCN1
MSRB3	0.416331	-0.625523	-0.577559	NaN	-0.355169	-0.626634	-0.670636	-0.645209	-0.586288	MSRB3	MSRB3	MSRB3
SCAMP3	0.416331	0.978473	0.832745	0.937365	0.660103	0.895794	0.968183	1.04295	0.953451	SCAMP3	SCAMP3	SCAMP3
MDH2	0.416331	NaN	NaN	-1.28284	-0.777505	-0.120917	-0.838567	-1.06731	-0.248385	MDH2	MDH2	MDH2
ATP1B3	0.416331	0.553547	0.406619	0.558752	0.595648	0.585284	0.599843	0.556287	0.767536	ATP1B3	ATP1B3	ATP1B3
PSMC1	0.416331	-0.296741	-0.510269	-0.272366	-0.423004	-0.199987	-0.397223	-0.269423	-0.200121	PSMC1	PSMC1	PSMC1
PFKP	0.416331	-0.288035	-0.358645	-0.153102	-0.14455	-0.0960653	-0.284095	-0.0353693	-0.0816868	PFKP	PFKP	PFKP
MYO1E;MYO1F	0.416331	-0.607291	NaN	-0.355349	-0.338021	-0.616849	-0.797056	-0.544481	-0.420167	MYO1E	MYO1E;MYO1F	MYO1E;MYO1F
CTTN	0.416331	-0.226731	-0.185629	-0.158038	-0.302828	-0.022482	-0.185835	-0.0463621	-0.234548	CTTN	CTTN	CTTN
COX4I1	0.41676	1.07881	0.814592	1.10259	1.18801	1.09159	1.16093	1.26201	1.16709	COX4I1	COX4I1	COX4I1
SRSF9	0.416945	-0.395916	-0.409217	-0.360738	-0.317448	-0.279881	-0.368897	-0.284937	-0.270421	SRSF9	SRSF9	SRSF9
SLC1A5	0.416945	0.709737	0.635223	0.680283	0.641989	0.724166	0.693792	0.729946	0.786759	SLC1A5	SLC1A5	SLC1A5
SIAH1	0.416945	0.294609	0.159779	0.170719	0.0495788	0.113444	0.053537	0.0353395	0.11549	SIAH1	SIAH1	SIAH1
FUBP3	0.418157	-0.893658	-0.978321	-0.75446	-0.985624	-0.786635	-0.964077	-0.693342	-0.691534	FUBP3	FUBP3	FUBP3
AQR	0.418911	-0.890009	-0.801307	-0.738145	-0.979455	-1.15385	-0.907401	-0.891529	-0.922091	AQR	AQR	AQR
SLIRP	0.419882	-1.26678	-1.19804	-0.804091	-1.26195	-0.794283	-1.21443	-0.743229	-0.982426	SLIRP	SLIRP	SLIRP
IMPDH2	0.420974	NaN	-1.42531	-1.24396	-1.3336	-0.446179	-1.52795	-1.2186	-0.683807	IMPDH2	IMPDH2	IMPDH2
EEF1G	0.423034	0.75681	0.694061	0.826002	0.800296	0.91298	0.769224	0.789634	0.960065	EEF1G	EEF1G	EEF1G
RAB2A;RAB2B	0.423034	0.924159	0.781923	0.985302	0.851986	0.926186	0.962567	1.08174	0.935736	RAB2A	RAB2A;RAB2B	RAB2A;RAB2B
HNRNPK	0.423034	1.49913	1.65014	1.67806	1.53315	1.6739	1.60183	1.69434	1.73398	HNRNPK	HNRNPK	HNRNPK
PRKDC	0.425064	-0.273369	-0.354376	-0.100275	-0.266667	-0.220743	-0.204263	-0.0185549	-0.13626	PRKDC	PRKDC	PRKDC
MDH1	0.426196	NaN	NaN	NaN	-0.592647	0.364222	-0.445179	NaN	-0.139233	MDH1	MDH1	MDH1
HTATIP2	0.435686	-0.272627	-0.302391	-0.177385	-0.0705676	-0.13151	-0.187105	-0.0470047	-0.0872708	HTATIP2	HTATIP2	HTATIP2
MT-CO2	0.438245	NaN	0.209415	0.324349	NaN	0.43016	NaN	0.326023	0.390801	MT	MT-CO2	MT-CO2
VARS	0.442383	0.521225	0.337222	0.672636	0.440149	0.555997	0.550445	0.687886	0.612204	VARS	VARS	VARS
HNRNPD	0.444535	1.77765	1.73532	1.81358	1.63157	1.84511	1.70773	1.87528	1.88165	HNRNPD	HNRNPD	HNRNPD
DNAJA2	0.444912	0.470553	0.317423	0.467123	0.273647	0.221504	0.293562	0.366607	0.287632	DNAJA2	DNAJA2	DNAJA2
IMP4	0.445151	-0.376969	NaN	-0.379638	NaN	NaN	NaN	-0.551529	NaN	IMP4	IMP4	IMP4
EGFR	0.445151	NaN	NaN	-0.823542	NaN	NaN	-1.08626	NaN	NaN	EGFR	EGFR	EGFR
GNB4	0.448366	-0.407385	-0.506429	-0.417974	-0.741738	-0.721298	-0.603871	-0.547728	-0.667152	GNB4	GNB4	GNB4
TNPO1	0.452461	0.653725	0.619349	0.812166	0.664046	0.689434	0.75028	0.879588	0.783373	TNPO1	TNPO1	TNPO1
ATP5J	0.453467	0.843103	0.77162	0.925914	0.730034	0.856304	0.883644	0.949619	0.893819	ATP5J	ATP5J	ATP5J
HNRNPA2B1	0.453467	2.12507	2.09003	2.20485	2.0321	2.19835	2.09329	2.2834	2.21108	HNRNPA2B1	HNRNPA2B1	HNRNPA2B1
RAB14	0.453467	0.285477	0.136644	0.340664	0.201347	0.283243	0.260387	0.420758	0.34912	RAB14	RAB14	RAB14
COX17	0.453467	0.946417	0.932559	1.05659	0.778203	0.749249	0.897262	0.944714	0.651526	COX17	COX17	COX17
UPF1	0.453467	-0.134777	-0.14047	-0.0575708	-0.0153075	-0.192022	-0.26484	-0.0988155	-0.111711	UPF1	UPF1	UPF1
MAGOH;MAGOHB	0.456836	0.0198348	-0.101635	0.079549	-0.021448	-0.00865072	0.0852185	0.0718635	0.147761	MAGOH	MAGOH;MAGOHB	MAGOH;MAGOHB
DNAJA1	0.458431	0.603251	0.5278	0.581832	0.557221	0.465876	0.423833	0.537466	0.566095	DNAJA1	DNAJA1	DNAJA1
TUBB8	0.460284	1.29541	1.78356	1.75961	NaN	2.04711	1.83103	1.81219	1.59089	TUBB8	TUBB8	TUBB8
SSR3	0.460686	1.02178	NaN	NaN	1.16557	1.7009	NaN	1.23112	1.14029	SSR3	SSR3	SSR3
PLS3	0.466337	-0.23373	0.0731108	0.200817	0.152148	0.287521	-0.0221126	0.295907	0.238768	PLS3	PLS3	PLS3
LAS1L	0.46743	-0.307346	-0.26188	-0.231912	-0.279401	-0.388711	-0.393607	-0.221927	-0.372041	LAS1L	LAS1L	LAS1L
IGF2BP1	0.470483	-0.926707	-1.09897	-0.991876	-0.859254	-1.08274	-1.23749	-0.982408	-0.991801	IGF2BP1	IGF2BP1	IGF2BP1
VDAC2	0.472854	1.69661	1.64038	1.7122	1.72301	1.71866	1.69568	1.81001	1.81782	VDAC2	VDAC2	VDAC2
BUB3	0.472854	-0.30997	-0.295938	0.0510963	-0.470913	0.0129345	-0.254958	0.016669	-0.173086	BUB3	BUB3	BUB3
AHSA1	0.472854	-0.11452	-0.293074	-0.0963574	-0.088316	-0.229572	-0.0729914	0.053731	0.129124	AHSA1	AHSA1	AHSA1
UBR4	0.472854	-0.819379	-0.921113	-0.777204	-0.949227	-0.87596	-0.738843	-0.811982	-0.708774	UBR4	UBR4	UBR4
TMEM126A	0.474019	NaN	-1.0716	NaN	NaN	NaN	NaN	NaN	-1.31848	TMEM126A	TMEM126A	TMEM126A
GALNT2	0.479472	0.771031	0.658061	0.901152	0.736412	0.838971	0.824037	0.874641	0.844509	GALNT2	GALNT2	GALNT2
CD59	0.48069	1.35167	1.39309	1.68579	1.76895	1.62289	1.58104	1.80601	1.75852	CD59	CD59	CD59
AAK1	0.487135	-1.08855	NaN	-1.32222	-1.28088	NaN	NaN	NaN	-1.41787	AAK1	AAK1	AAK1
SNW1	0.487135	-0.887117	NaN	-0.365737	NaN	-0.954378	NaN	-0.851545	NaN	SNW1	SNW1	SNW1
RPS5	0.487135	1.67366	1.54054	1.56549	1.53617	1.45781	1.48779	1.45978	1.61004	RPS5	RPS5	RPS5
PSMC4	0.487135	-0.202495	-0.145523	-0.0341596	-0.273034	-0.12077	-0.127768	-0.0599477	-0.0184989	PSMC4	PSMC4	PSMC4
ENY2	0.487135	-0.842073	NaN	-0.794041	NaN	-0.82566	NaN	-0.658806	-0.559274	ENY2	ENY2	ENY2
ERLIN2	0.487931	-0.687862	-0.692055	-0.531687	-0.334257	-0.47381	-0.551924	-0.403881	-0.341791	ERLIN2	ERLIN2	ERLIN2
FKBP4	0.487931	NaN	NaN	-0.827065	-1.39196	-0.298709	-1.23685	-0.611534	-0.80567	FKBP4	FKBP4	FKBP4
RPS3A	0.488296	2.14141	1.99963	2.03617	1.93985	1.94772	1.85681	1.97794	2.0162	RPS3A	RPS3A	RPS3A
PA2G4	0.49007	NaN	NaN	-1.07764	NaN	-0.483841	-1.14806	-0.590923	-0.688211	PA2G4	PA2G4	PA2G4
LMNB1	0.491046	0.143145	0.0668893	0.158029	-0.0250547	0.17759	0.0862068	0.272904	0.134979	LMNB1	LMNB1	LMNB1
1-Mar	0.492277	-0.160042	-0.324513	-0.064735	NaN	-0.0463659	-0.0269453	0.00901607	-0.219475	1	1-Mar	1-Mar
EIF3C;EIF3CL	0.496024	0.286459	0.177694	0.409467	0.23083	0.357507	0.234543	0.448793	0.431267	EIF3C	EIF3C;EIF3CL	EIF3C;EIF3CL
TCEB2	0.496024	-0.859593	NaN	NaN	NaN	NaN	NaN	-0.624772	NaN	TCEB2	TCEB2	TCEB2
AP1M1	0.496024	-0.212736	-0.432383	-0.0505257	0.00111792	-0.389073	-0.302035	-0.185219	-0.327595	AP1M1	AP1M1	AP1M1
RAB8A;RAB8B	0.496024	0.10093	-0.188387	-0.0886653	-0.287358	-0.0517891	-0.0896837	0.0079428	0.141504	RAB8A	RAB8A;RAB8B	RAB8A;RAB8B
NUFIP2	0.496024	-0.582914	-0.546353	-0.272151	-0.640799	-0.714865	-0.859429	-0.499274	-0.523658	NUFIP2	NUFIP2	NUFIP2
GSTM3	0.496798	-0.583721	-0.610454	-0.324031	-0.854087	-0.549003	-0.183862	-0.418944	-0.57487	GSTM3	GSTM3	GSTM3
H2AFV;H2AFZ	0.496798	0.0620437	-0.0750517	0.127222	-0.111898	-0.0963891	-0.372595	0.0822673	-0.129391	H2AFV	H2AFV;H2AFZ	H2AFV;H2AFZ
TIMM44	0.498231	-0.507378	-0.622424	-0.0266228	NaN	-0.24007	-0.327253	-0.031591	-0.180909	TIMM44	TIMM44	TIMM44
PDCD5	0.503557	NaN	NaN	-1.45858	NaN	NaN	-1.45406	-0.963079	-0.76305	PDCD5	PDCD5	PDCD5
MRPL15	0.507633	-1.16616	NaN	NaN	-1.49542	NaN	NaN	-1.59869	NaN	MRPL15	MRPL15	MRPL15
MLEC	0.507633	-0.0335265	-0.149346	0.117387	0.0894862	0.195583	-0.00251141	0.0604287	0.153129	MLEC	MLEC	MLEC
HADHB	0.507633	0.179872	0.152777	0.268995	0.236685	0.24083	0.251414	0.396402	0.233583	HADHB	HADHB	HADHB
PRPF38B	0.507633	NaN	NaN	-0.851371	NaN	NaN	NaN	-0.979165	-1.04089	PRPF38B	PRPF38B	PRPF38B
DNAJA3	0.507633	-0.188487	-0.160483	-0.0701239	0.0535913	-0.305037	-0.250126	-0.0903843	-0.103613	DNAJA3	DNAJA3	DNAJA3
DHCR7	0.507633	-0.327	NaN	-0.111932	-0.365691	-0.0158645	-0.0812126	-0.176732	-0.314118	DHCR7	DHCR7	DHCR7
PFN2	0.509168	0.7022	0.55204	0.822002	0.866363	0.808426	0.85597	0.862423	0.785197	PFN2	PFN2	PFN2
PODXL	0.509168	0.00281469	-0.231699	-0.123804	-0.53662	-0.0887446	-0.182819	0.0202595	-0.0789521	PODXL	PODXL	PODXL
CANX	0.51122	2.3085	2.22133	2.38888	2.17202	2.26612	2.3107	2.4565	2.39491	CANX	CANX	CANX
RAB11B;RAB11A	0.511276	1.4507	1.30212	1.44756	1.42766	1.38491	1.47056	1.5535	1.51139	RAB11B	RAB11B;RAB11A	RAB11B;RAB11A
LLPH	0.51254	-0.947573	NaN	NaN	NaN	-1.16256	-1.00283	NaN	-1.12088	LLPH	LLPH	LLPH
ATP5J2;ATP5J2-PTCD1	0.514937	0.269528	0.103732	0.330577	0.309147	0.24473	0.470048	0.351639	NaN	ATP5J2	ATP5J2;ATP5J2-PTCD1	ATP5J2;ATP5J2-PTCD1
PSMD8	0.514937	-1.13702	-1.61487	-1.47166	-0.999093	NaN	-1.55735	-1.63049	-1.33074	PSMD8	PSMD8	PSMD8
HSPA9	0.515675	1.74804	1.67517	1.75668	1.72448	1.74284	1.74391	1.82085	1.83132	HSPA9	HSPA9	HSPA9
MVP	0.515675	-0.453237	-0.547506	-0.512382	-0.604559	-0.394264	-0.514997	-0.389388	-0.531863	MVP	MVP	MVP
TXNRD1	0.517569	NaN	-1.32445	-0.94384	NaN	-1.04134	NaN	-0.997491	-0.825685	TXNRD1	TXNRD1	TXNRD1
EDC4	0.518073	-0.817917	-0.840478	-0.540282	-0.75968	-0.697049	-0.756948	-0.423493	-0.618795	EDC4	EDC4	EDC4
NNT	0.519516	0.302205	0.214717	0.31275	0.318833	0.332033	0.319601	0.351476	0.371153	NNT	NNT	NNT
EIF3E	0.525323	-0.485044	-0.188003	-0.175877	-0.273162	-0.142377	-0.327131	-0.19069	-0.0201931	EIF3E	EIF3E	EIF3E
KHSRP	0.527601	0.262166	0.295772	0.393568	0.291445	0.463921	0.276643	0.468121	0.334867	KHSRP	KHSRP	KHSRP
U2SURP	0.527601	-0.163222	-0.232889	-0.0434807	-0.159161	-0.269704	-0.254142	-0.121205	-0.242833	U2SURP	U2SURP	U2SURP
P4HA1	0.527729	-0.0624223	-0.0720522	0.178603	-0.222673	0.131411	-0.0528397	0.425601	-0.0673526	P4HA1	P4HA1	P4HA1
POLR2A	0.528132	-0.873043	-1.23199	-1.02645	-1.24221	-1.14992	-1.31699	-1.00301	-1.52055	POLR2A	POLR2A	POLR2A
PTGES2	0.528132	-0.0601695	-0.0176292	0.118612	-0.0234415	0.0314294	0.033433	0.110324	0.11036	PTGES2	PTGES2	PTGES2
CACYBP	0.528931	1.07694	0.986981	1.15679	1.16334	1.14457	1.09811	1.15723	1.29354	CACYBP	CACYBP	CACYBP
ATL2	0.529708	NaN	-0.992278	-1.08633	NaN	-0.85063	-1.05703	-0.846663	NaN	ATL2	ATL2	ATL2
ALDH3A2	0.529734	-0.539923	-0.905853	-0.509704	-0.719214	-0.600424	-0.646891	-0.451758	-0.518193	ALDH3A2	ALDH3A2	ALDH3A2
ECHS1	0.530442	NaN	NaN	NaN	-1.84839	-1.7372	NaN	NaN	-1.08432	ECHS1	ECHS1	ECHS1
NDUFS8	0.53071	-0.369315	-0.472256	-0.311124	-0.386607	-0.270631	-0.358834	-0.2828	-0.369942	NDUFS8	NDUFS8	NDUFS8
HNRNPU	0.532455	2.85032	2.85083	2.88721	2.73804	2.61674	2.73505	2.87208	2.78474	HNRNPU	HNRNPU	HNRNPU
2-Sep	0.53296	NaN	-0.986598	-0.758618	NaN	-0.552284	-0.930223	-0.59907	-0.775209	2	2-Sep	2-Sep
DAD1	0.53296	NaN	-0.468672	NaN	NaN	NaN	-0.255268	NaN	NaN	DAD1	DAD1	DAD1
GSPT1	0.53296	-0.509708	-0.525073	-0.3894	-0.608611	-0.330405	-0.534882	-0.333695	-0.492299	GSPT1	GSPT1	GSPT1
TCP1	0.53296	-0.0688906	0.0138302	0.0807674	0.00653055	0.207988	-0.118995	0.214317	0.117662	TCP1	TCP1	TCP1
COPB2	0.53296	0.538714	0.531541	0.651377	0.551372	0.608997	0.568547	0.671618	0.666918	COPB2	COPB2	COPB2
SLC30A1	0.53296	NaN	NaN	-1.01308	-1.18981	NaN	NaN	-1.22755	-1.22587	SLC30A1	SLC30A1	SLC30A1
SEC23A	0.535231	NaN	-1.39217	-1.20871	NaN	-1.2174	NaN	-1.20476	-1.17124	SEC23A	SEC23A	SEC23A
PARK7	0.535231	1.06841	1.15832	1.17823	1.10686	1.14626	1.19732	1.21308	1.17695	PARK7	PARK7	PARK7
SF3B1	0.537499	0.681854	0.618042	0.78382	0.543375	0.677766	0.72538	0.808395	0.714916	SF3B1	SF3B1	SF3B1
EMD	0.537984	-0.110988	-0.211955	0.0153101	-0.303432	-0.0453441	-0.142437	0.0799639	-0.115357	EMD	EMD	EMD
PRPF40A	0.539334	-1.21437	-1.28001	-0.87932	-1.3805	-1.06615	-1.25899	-0.910001	-0.951878	PRPF40A	PRPF40A	PRPF40A
SND1	0.540107	1.1886	1.21965	1.27413	1.2292	1.05808	1.1549	1.23778	1.2064	SND1	SND1	SND1
NDUFB10	0.543195	-0.0923344	-0.347844	0.0356365	-0.259119	-0.0786536	-0.142737	0.112148	-0.105386	NDUFB10	NDUFB10	NDUFB10
CD44	0.543386	1.20504	1.11497	1.23873	1.15744	1.22206	1.20551	1.3009	1.21878	CD44	CD44	CD44
CHERP	0.543386	-0.283156	-0.40782	-0.151953	-0.289387	-0.290527	-0.172162	-0.222283	-0.139905	CHERP	CHERP	CHERP
LANCL1	0.543386	1.06431	1.05286	1.0755	0.910942	1.0689	1.11395	1.11329	1.05555	LANCL1	LANCL1	LANCL1
RPS27	0.543386	2.04299	1.85715	2.05183	1.9388	1.81282	1.82002	2.03306	1.89437	RPS27	RPS27	RPS27
MCM2	0.543567	-0.383967	-0.353292	-0.178731	-0.357863	-0.169919	-0.383324	-0.177978	-0.213702	MCM2	MCM2	MCM2
KRT7	0.549492	0.17417	0.0709676	0.289757	0.177687	0.184953	0.128622	0.414822	0.351666	KRT7	KRT7	KRT7
WDR26	0.549492	NaN	NaN	-1.5676	NaN	NaN	NaN	-1.90517	-1.64703	WDR26	WDR26	WDR26
PSMD1	0.549569	-1.14229	-1.14309	-0.960323	-1.01341	-0.850086	-1.03661	-1.13091	-0.873752	PSMD1	PSMD1	PSMD1
EIF3H	0.549569	-0.435103	0.0321955	-0.480329	-0.60258	-0.315371	-0.0245863	0.0766341	-0.464964	EIF3H	EIF3H	EIF3H
EFHD2	0.549569	-0.695942	NaN	-0.357877	-0.591091	-0.222599	-0.489589	-0.166833	-0.661514	EFHD2	EFHD2	EFHD2
RTN4	0.550793	0.644717	0.681059	0.831634	0.628229	0.679316	0.813625	0.837313	0.747864	RTN4	RTN4	RTN4
SAFB2	0.553352	NaN	NaN	-0.936721	NaN	NaN	-0.860801	-0.442262	NaN	SAFB2	SAFB2	SAFB2
EFTUD2	0.553442	0.648731	0.630354	0.749108	0.616952	0.68313	0.706928	0.75033	0.728055	EFTUD2	EFTUD2	EFTUD2
IGF2BP3	0.55993	-0.148014	-0.260696	-0.0908177	-0.155475	-0.307221	-0.338457	-0.189111	-0.119474	IGF2BP3	IGF2BP3	IGF2BP3
CKAP4	0.55993	0.778085	0.68811	0.779475	0.696868	0.777063	0.709594	0.904086	0.808452	CKAP4	CKAP4	CKAP4
EMC2	0.55993	-0.806567	-0.975067	-0.710022	-0.823387	-0.680183	-0.902351	-0.62545	-0.746054	EMC2	EMC2	EMC2
SUPT16H	0.55993	0.169361	0.0486692	0.212921	0.219859	0.132281	0.0559744	0.103809	0.114733	SUPT16H	SUPT16H	SUPT16H
TRMT1L	0.560975	-0.550308	-0.679893	-0.408353	-0.641955	-0.710717	-0.703993	-0.517542	-0.690825	TRMT1L	TRMT1L	TRMT1L
BZW2	0.561177	0.290787	0.0223153	0.491704	0.422759	0.20928	0.563394	0.417186	0.584974	BZW2	BZW2	BZW2
IARS	0.561292	0.851298	0.794388	0.945213	0.595362	0.839102	0.861323	0.990956	0.855555	IARS	IARS	IARS
DPYSL2	0.565499	-1.07079	NaN	NaN	NaN	-0.0639473	-0.781548	NaN	-0.982525	DPYSL2	DPYSL2	DPYSL2
ECM29;KIAA0368	0.567695	-0.954398	-1.53879	-0.756303	-1.22353	-0.859793	-1.01812	-0.84652	-1.05257	ECM29	ECM29;KIAA0368	ECM29;KIAA0368
ADPGK	0.567695	-0.716643	-0.857484	-0.677325	-1.05692	-0.557297	-0.583141	-0.440098	-1.07781	ADPGK	ADPGK	ADPGK
TUBB6	0.567695	1.22461	1.22606	1.25837	1.22832	1.20299	1.25482	1.36229	1.34756	TUBB6	TUBB6	TUBB6
INPPL1	0.568215	-0.999928	-1.28064	-0.750622	-1.06165	NaN	NaN	-0.771088	-0.941103	INPPL1	INPPL1	INPPL1
PLEC	0.56927	1.16052	1.13477	1.24883	1.1088	1.18355	1.13843	1.31982	1.27296	PLEC	PLEC	PLEC
C19orf52	0.56927	-0.709802	-0.821511	-0.598536	-0.851934	-0.816541	-0.784991	-0.81421	-0.850254	C19orf52	C19orf52	C19orf52
SLC25A13	0.56927	0.121012	-0.11598	0.0899403	0.0287916	0.0330148	0.10427	0.132738	0.133186	SLC25A13	SLC25A13	SLC25A13
SEPT7;DKFZp586I031	0.570475	-0.700641	-0.622945	NaN	-0.776706	NaN	NaN	-0.677266	-0.519643	SEPT7	SEPT7;DKFZp586I031	SEPT7;DKFZp586I031
APMAP	0.570475	-0.158752	-0.423996	-0.0529338	-0.403633	-0.0518348	-0.116441	-0.207364	-0.244624	APMAP	APMAP	APMAP
ABCC1	0.570781	-1.42227	NaN	NaN	-1.76105	NaN	NaN	NaN	-1.35727	ABCC1	ABCC1	ABCC1
NDUFS2	0.571107	-0.418423	-0.600582	-0.363043	-0.571348	-0.435143	-0.462529	-0.46509	-0.257769	NDUFS2	NDUFS2	NDUFS2
BAG3	0.571107	-1.13694	-1.38554	-1.18556	-1.51551	-1.1244	-1.26586	-0.997957	-1.36027	BAG3	BAG3	BAG3
QARS	0.571107	0.641471	0.613884	0.771329	0.536101	0.660957	0.671462	0.797398	0.71042	QARS	QARS	QARS
SF1	0.571107	NaN	-1.34495	-1.09412	NaN	NaN	-1.37284	-1.23653	-1.42018	SF1	SF1	SF1
SENP3;SENP3-EIF4A1	0.571107	-0.66115	-0.966948	-0.742746	NaN	NaN	NaN	-0.789987	-1.11179	SENP3	SENP3;SENP3-EIF4A1	SENP3;SENP3-EIF4A1
ACAD9	0.571107	-0.667598	NaN	-0.988916	NaN	NaN	NaN	-0.602706	NaN	ACAD9	ACAD9	ACAD9
HSPB1	0.57203	1.32899	1.5093	1.60256	1.46603	1.54157	1.36524	1.66548	1.74705	HSPB1	HSPB1	HSPB1
PSMC2	0.574776	0.342458	0.258921	0.441031	0.203853	0.426429	0.266617	0.493839	0.372599	PSMC2	PSMC2	PSMC2
PLA2G4A	0.574776	-0.0390335	-0.146509	0.109317	-0.00111792	-0.14345	0.129743	0.18004	0.132939	PLA2G4A	PLA2G4A	PLA2G4A
NCAPD2	0.574776	-1.07368	-1.28213	-0.841019	-1.11596	-0.996834	-1.05372	-0.859854	-0.995159	NCAPD2	NCAPD2	NCAPD2
FADS3	0.575223	NaN	NaN	-1.12189	NaN	NaN	NaN	-1.31166	NaN	FADS3	FADS3	FADS3
SMARCA5	0.575223	0.210631	0.143485	0.358997	0.112656	0.109789	0.0149794	0.231293	0.155933	SMARCA5	SMARCA5	SMARCA5
ARL6IP5	0.575223	-0.0535022	-0.292941	-0.0126808	-0.115552	-0.0655814	-0.0166604	-0.085868	-0.013675	ARL6IP5	ARL6IP5	ARL6IP5
HDAC2	0.575223	-0.773469	-1.04469	-0.760911	NaN	-1.00923	-0.990475	-0.930265	-0.875828	HDAC2	HDAC2	HDAC2
PCYOX1	0.579498	-0.59899	-0.765609	-0.495593	-0.612333	-0.54197	-0.519527	-0.529106	-0.606581	PCYOX1	PCYOX1	PCYOX1
LUC7L3	0.579662	NaN	-1.60412	NaN	NaN	-1.50223	NaN	-1.19267	-1.5307	LUC7L3	LUC7L3	LUC7L3
TTN	0.582632	3.7733	3.77525	NaN	NaN	NaN	3.76132	3.84873	4.11654	TTN	TTN	TTN
IPO4	0.58434	-1.15998	-1.15239	-0.936388	-0.825833	-0.940621	-0.896209	-1.1077	-0.637854	IPO4	IPO4	IPO4
FLG2	0.58706	NaN	NaN	0.470825	-0.788702	NaN	0.20133	NaN	0.477448	FLG2	FLG2	FLG2
FXR1_P51114	0.588575	5.67778	5.67126	5.64686	5.59112	5.3371	5.6282	5.62891	5.66352	FXR1	FXR1_P51114	FXR1_P51114
TIMM9	0.588575	-1.11646	NaN	-1.07655	NaN	-1.18584	NaN	NaN	-1.18387	TIMM9	TIMM9	TIMM9
TUBA1C;TUBA1B	0.58902	1.86036	1.87537	2.13757	2.03361	1.9451	2.07688	2.12362	2.08223	TUBA1C	TUBA1C;TUBA1B	TUBA1C;TUBA1B
UQCRQ	0.58902	-0.948641	NaN	NaN	NaN	-0.753399	NaN	-0.865589	NaN	UQCRQ	UQCRQ	UQCRQ
DHX15	0.58902	0.844549	0.799667	0.898995	0.92656	0.761137	0.781768	0.847281	0.86499	DHX15	DHX15	DHX15
DARS	0.58902	1.00335	0.927967	1.05244	0.976266	0.967841	1.03602	1.12399	1.05523	DARS	DARS	DARS
LMAN2	0.58902	0.185358	0.101071	0.239921	0.206439	0.246302	0.185283	0.275114	0.235067	LMAN2	LMAN2	LMAN2
GBF1	0.58902	-0.434662	-0.765489	NaN	-0.582974	NaN	NaN	-0.421901	-0.515848	GBF1	GBF1	GBF1
ERGIC1	0.58902	0.526183	0.416284	0.560263	0.456234	0.530615	0.509494	0.56468	0.564062	ERGIC1	ERGIC1	ERGIC1
SRP68	0.58902	-0.626064	-0.515724	-0.356197	-0.322783	-0.314671	-0.499194	-0.387499	-0.264004	SRP68	SRP68	SRP68
ATP5C1	0.590198	1.36156	1.25781	1.31398	1.25361	1.24096	1.20181	1.29147	1.25189	ATP5C1	ATP5C1	ATP5C1
RAP1B;RAP1A	0.590198	0.959931	0.908366	1.07331	0.906009	0.984375	1.03222	1.09766	0.9726	RAP1B	RAP1B;RAP1A	RAP1B;RAP1A
LARS	0.590422	0.488476	0.434087	0.573277	0.341728	0.480989	0.499426	0.626856	0.498004	LARS	LARS	LARS
NRAS;KRAS	0.590647	-0.8264	-0.914088	-0.790781	-0.742252	-0.796616	-0.807803	-0.679967	-0.755482	NRAS	NRAS;KRAS	NRAS;KRAS
COX6B1	0.590682	0.165923	0.078043	0.705571	0.465782	0.572788	0.359139	0.482952	0.563011	COX6B1	COX6B1	COX6B1
NUP188	0.592117	-1.3468	-1.39964	-1.0829	-1.15249	-1.26103	-1.11312	-1.11352	-1.15619	NUP188	NUP188	NUP188
TCEB1	0.593668	-0.0391724	-0.231409	0.169414	-0.206715	-0.0234455	-0.0763015	0.0741864	0.11385	TCEB1	TCEB1	TCEB1
HCCS	0.594302	-0.345051	-0.309114	-0.0580055	-0.594985	-0.244595	-0.299491	-0.0638775	-0.242527	HCCS	HCCS	HCCS
AHCYL1	0.595217	NaN	NaN	NaN	-0.75614	NaN	NaN	-0.427548	-0.702861	AHCYL1	AHCYL1	AHCYL1
TUBB3	0.595378	-1.23921	-1.30441	-1.39632	-0.730709	-1.00115	-1.12226	-1.28164	-0.394366	TUBB3	TUBB3	TUBB3
AGPS	0.595378	-0.0875546	-0.240183	0.0783861	-0.0314799	-0.049176	-0.0318696	0.0803644	0.0220375	AGPS	AGPS	AGPS
JAGN1	0.598494	NaN	NaN	-1.14534	NaN	NaN	-1.31857	-1.16183	-1.33501	JAGN1	JAGN1	JAGN1
SEC22B	0.600543	0.96308	0.85243	0.986134	1.03828	0.987669	0.993474	1.10997	0.985395	SEC22B	SEC22B	SEC22B
EPRS	0.601036	0.885414	0.846227	0.970645	0.781263	0.873024	0.931753	1.02325	0.896789	EPRS	EPRS	EPRS
HNRNPC;HNRNPCL1;HNRNPCL4;HNRNPCL3;HNRNPCL2	0.601239	2.37569	2.22225	2.29982	2.1802	2.34592	2.21669	2.40407	2.37188	HNRNPC	HNRNPC;HNRNPCL1;HNRNPCL4;HNRNPCL3;HNRNPCL2	HNRNPC;HNRNPCL1;HNRNPCL4;HNRNPCL3;HNRNPCL2
CTNND1	0.601239	-1.07781	-0.992615	-0.908377	-0.773706	-0.927184	NaN	-0.811543	-0.823546	CTNND1	CTNND1	CTNND1
HK2	0.601239	-0.695056	NaN	-0.528218	-0.774213	-0.690005	NaN	-0.610309	-0.345225	HK2	HK2	HK2
DPM1	0.601239	-0.477198	-0.567803	-0.127397	-0.427104	-0.676008	-0.618546	-0.28738	-0.48976	DPM1	DPM1	DPM1
COX5B	0.601239	0.157763	0.0407278	0.362469	0.372506	0.536665	0.166176	0.227123	0.445944	COX5B	COX5B	COX5B
RAB6A	0.601239	2.06779	1.92646	2.1422	2.14232	2.0678	2.04697	2.28068	2.18712	RAB6A	RAB6A	RAB6A
FLNA	0.601239	1.1111	1.11057	1.20278	1.03946	1.17768	1.07837	1.24004	1.1981	FLNA	FLNA	FLNA
RECQL	0.601239	-0.952311	-1.07156	-0.824754	NaN	-0.898187	NaN	-0.91528	-0.769083	RECQL	RECQL	RECQL
SLC25A24	0.604736	-0.215317	-0.349141	-0.132671	-0.331129	-0.178888	-0.216536	-0.190532	-0.204005	SLC25A24	SLC25A24	SLC25A24
PPIG	0.607911	NaN	NaN	-1.12599	NaN	-2.51368	NaN	-1.15622	NaN	PPIG	PPIG	PPIG
EIF4E	0.607911	-0.573371	-0.737277	-0.51898	-0.536752	-0.562696	NaN	-0.430661	-0.5597	EIF4E	EIF4E	EIF4E
LBR	0.608737	-0.199344	-0.37949	-0.104791	-0.138232	-0.0555448	-0.218268	-0.124001	-0.139164	LBR	LBR	LBR
C14orf166	0.61101	-0.068795	-0.0614073	-0.00467692	-0.105732	-0.236124	-0.261161	-0.0196956	-0.0104086	C14orf166	C14orf166	C14orf166
SRRM1	0.611715	-1.72711	-1.27383	-0.188992	NaN	-1.63646	-2.01858	-0.733234	-1.50035	SRRM1	SRRM1	SRRM1
CSRP2	0.611715	-0.0466718	0	-0.000613405	-0.0929528	-0.0657554	-0.0958056	0.0163335	-0.248924	CSRP2	CSRP2	CSRP2
CSNK2A2	0.611715	-1.061	NaN	-0.993077	-1.18824	-1.19391	NaN	-0.892604	-0.804677	CSNK2A2	CSNK2A2	CSNK2A2
SRP72	0.611715	0.0452815	-0.243649	0.0491688	0.0753814	-0.454282	-0.308574	0.106699	0.0401383	SRP72	SRP72	SRP72
PARP1	0.611715	-0.764722	-0.809899	-0.0643503	NaN	-0.251809	-0.597228	-0.142094	-0.410236	PARP1	PARP1	PARP1
RAB1A	0.611715	1.98144	1.96176	2.00098	1.94084	1.9069	2.03122	2.0728	2.08582	RAB1A	RAB1A	RAB1A
KARS	0.611715	1.12386	1.11311	1.20309	0.989231	1.09564	1.15639	1.27448	1.15277	KARS	KARS	KARS
SMU1	0.611715	-1.20178	NaN	-0.909024	NaN	-1.11007	NaN	-1.1359	-1.26626	SMU1	SMU1	SMU1
ANP32B	0.611715	NaN	0.0927479	-1.11014	NaN	-0.275427	0.825147	-0.504561	-0.230539	ANP32B	ANP32B	ANP32B
USP7	0.611715	-0.935154	NaN	-0.832807	-0.963041	-0.920788	-0.820735	-0.885044	-0.760547	USP7	USP7	USP7
USMG5	0.611715	0.48986	NaN	0.400496	0.0158344	NaN	0.354893	0.286004	0.822328	USMG5	USMG5	USMG5
SAMM50	0.611715	-0.959016	-1.07898	-0.741336	-1.01612	-0.727182	-1.29037	-0.65766	-0.451794	SAMM50	SAMM50	SAMM50
MTHFD1L	0.614872	-0.676213	-0.619288	-0.497727	-0.657108	-0.704125	-0.884652	-0.486732	-0.713897	MTHFD1L	MTHFD1L	MTHFD1L
DYNC1I2	0.616195	-0.546005	-0.542231	-0.288005	-0.83172	-0.405271	-0.529069	-0.218935	-0.576431	DYNC1I2	DYNC1I2	DYNC1I2
SF3B6	0.617213	0.0041979	0.0687792	0.145805	-0.0800984	-0.0281668	0.0682965	0.258545	0.137724	SF3B6	SF3B6	SF3B6
ACTL6A	0.620559	-0.41337	-0.268696	-0.283983	-0.531496	-0.38028	-0.313524	-0.131329	-0.357719	ACTL6A	ACTL6A	ACTL6A
ATP2B1	0.622304	0.176842	0.00672466	0.194753	0.0737595	0.165668	0.155703	0.262848	0.104999	ATP2B1	ATP2B1	ATP2B1
HSPA1A;HSPA1B	0.625264	1.92087	1.94891	2.05242	1.93402	1.96836	1.94462	2.0927	2.06691	HSPA1A	HSPA1A;HSPA1B	HSPA1A;HSPA1B
CLPTM1L	0.625264	0.399012	0.347536	0.570363	0.254364	0.381725	0.382084	0.610256	0.51792	CLPTM1L	CLPTM1L	CLPTM1L
USO1	0.625302	NaN	NaN	-1.16259	-1.70593	-1.34565	-1.42878	-0.875751	-1.28828	USO1	USO1	USO1
BZW1	0.625302	-0.843901	-0.370144	-0.0576103	-0.71639	-0.514664	-0.341944	-0.331696	-0.159114	BZW1	BZW1	BZW1
ZC3HAV1L	0.626625	NaN	NaN	-1.08918	-1.60075	NaN	NaN	-1.03762	-1.24609	ZC3HAV1L	ZC3HAV1L	ZC3HAV1L
VDAC3	0.630139	0.628316	0.53415	0.599571	0.572217	0.638615	0.550862	0.682475	0.649787	VDAC3	VDAC3	VDAC3
KRT83	0.630709	NaN	3.3875	0.232271	NaN	1.48861	NaN	NaN	-0.986018	KRT83	KRT83	KRT83
CNP	0.630958	-0.754192	-0.730405	-0.507225	-0.837308	-0.702363	-0.63122	-0.580059	-0.631995	CNP	CNP	CNP
PPP1CC;PPP1CA;PPP1CB	0.633814	-1.03391	-0.756088	-0.445014	-0.931068	-0.520255	-0.841542	-0.707005	-0.606537	PPP1CC	PPP1CC;PPP1CA;PPP1CB	PPP1CC;PPP1CA;PPP1CB
MAP7	0.635208	-0.284464	-0.514534	-0.243666	-0.670751	-0.543723	NaN	-0.371166	-0.741916	MAP7	MAP7	MAP7
RPL38	0.63622	1.54415	1.40863	1.72346	1.50181	1.36377	1.16483	1.58187	1.63782	RPL38	RPL38	RPL38
PSMD2	0.637763	-0.100483	-0.25507	-0.0778279	-0.322993	-0.137724	-0.233517	-0.0954939	-0.00709355	PSMD2	PSMD2	PSMD2
PSMA7;PSMA8	0.637866	NaN	-0.825182	-0.564589	-0.701275	-0.356666	-0.941568	-0.602331	-0.286712	PSMA7	PSMA7;PSMA8	PSMA7;PSMA8
MGST1	0.637866	0.259221	-0.261252	0.280124	0.320285	0.115942	0.156701	NaN	0.730099	MGST1	MGST1	MGST1
SRP9	0.637866	1.10452	1.12134	1.34766	1.19946	1.04963	1.06415	1.2464	1.14305	SRP9	SRP9	SRP9
ASPH	0.637866	-0.915472	-0.995776	-0.381953	-0.939888	-1.00765	-1.05408	-0.863702	-0.815876	ASPH	ASPH	ASPH
DDX6	0.640402	-0.528949	-0.778822	-0.558471	-0.593585	-0.696566	-0.678089	-0.854671	-0.537429	DDX6	DDX6	DDX6
CDA	0.640402	NaN	-0.415949	0.064608	NaN	-0.427257	NaN	NaN	NaN	CDA	CDA	CDA
PUM1;PUM2	0.641242	NaN	NaN	-0.688381	NaN	-0.81045	-0.868992	-0.733006	-0.715426	PUM1	PUM1;PUM2	PUM1;PUM2
RTCB	0.646934	-0.266631	-0.254163	-0.310023	-0.157063	-0.485542	-0.41075	-0.133181	-0.259682	RTCB	RTCB	RTCB
COPB1	0.649758	0.244359	0.159687	0.346958	0.156059	0.151209	0.315324	0.372369	0.317342	COPB1	COPB1	COPB1
DDX23	0.653075	0.0672275	-0.13296	0.000613405	0.0132955	-0.0586134	-0.203076	-0.0459422	0.0150244	DDX23	DDX23	DDX23
SERPINB1	0.654185	-1.31051	-1.52191	-1.26238	-1.00922	-0.663109	NaN	-1.46499	-1.16387	SERPINB1	SERPINB1	SERPINB1
MCAM	0.654185	0.159948	0.0998307	0.293583	0.174042	0.201242	0.207363	0.470789	0.141718	MCAM	MCAM	MCAM
MARS	0.654185	0.574794	0.643672	0.692773	0.617846	0.555878	0.681659	0.784043	0.727225	MARS	MARS	MARS
TFRC	0.654775	2.25967	2.12379	2.2733	2.25784	2.18681	2.28571	2.33327	2.31328	TFRC	TFRC	TFRC
UQCRC2	0.655373	0.912094	0.713804	0.840353	0.866878	0.829808	0.832266	0.949576	0.938312	UQCRC2	UQCRC2	UQCRC2
RRP1	0.655373	-0.638637	-0.762425	-0.540677	-0.797429	-0.768684	-0.717865	-0.770246	-0.716054	RRP1	RRP1	RRP1
ATP5L	0.658903	1.11229	0.851807	1.09611	0.984461	1.01747	1.07315	1.03122	1.1785	ATP5L	ATP5L	ATP5L
SNRPF	0.658903	-0.375178	-0.784474	-0.325742	-0.415453	-0.312257	-0.440599	-0.337621	-0.447842	SNRPF	SNRPF	SNRPF
FXR1_P51114-2	0.660113	2.87693	2.84044	3.05183	2.68016	2.94839	2.82107	3.10461	2.89977	FXR1	FXR1_P51114-2	FXR1_P51114-2
OCIAD1	0.660227	-0.920465	NaN	-0.844276	-1.00758	-0.895611	NaN	-0.766362	-0.910075	OCIAD1	OCIAD1	OCIAD1
RAB18	0.660692	-0.458871	-0.530991	-0.211478	-0.299274	-0.292128	-0.330011	-0.30547	-0.311353	RAB18	RAB18	RAB18
SKP1	0.661019	0.571598	0.720772	0.676346	0.490869	0.680297	0.666847	0.667171	0.654696	SKP1	SKP1	SKP1
ACADVL	0.661019	-0.580457	-0.517009	-0.339047	-0.513897	-0.302138	-0.506592	-0.455329	-0.440081	ACADVL	ACADVL	ACADVL
INF2	0.661019	-1.6843	-1.5111	-1.45621	-1.39959	NaN	-1.63847	-1.5455	-1.5626	INF2	INF2	INF2
XRN2	0.661019	-0.34228	-0.544855	-0.313898	-0.437627	-0.456958	-0.55487	-0.381591	-0.481357	XRN2	XRN2	XRN2
9-Sep	0.661019	-0.477291	-0.680202	-0.432316	-0.909647	-0.641129	-0.632569	-0.442206	-0.375814	9	9-Sep	9-Sep
ACP1	0.66174	1.40611	1.47992	1.49562	1.32074	1.42897	1.46143	1.57125	1.44773	ACP1	ACP1	ACP1
NSUN2	0.66174	0.620494	0.49054	0.734493	0.484016	0.488453	0.466016	0.573776	0.561827	NSUN2	NSUN2	NSUN2
MCM5	0.663071	0.203058	0.230021	0.319143	0.302713	0.366619	0.168149	0.38953	0.352322	MCM5	MCM5	MCM5
NDUFA13	0.663574	NaN	NaN	-0.964703	NaN	-0.955384	-1.29122	-1.08581	NaN	NDUFA13	NDUFA13	NDUFA13
NCKAP1	0.663574	NaN	NaN	-1.5096	NaN	NaN	NaN	NaN	-1.36181	NCKAP1	NCKAP1	NCKAP1
ATP2A2	0.665632	1.73227	1.66985	1.73131	1.65537	1.71173	1.75808	1.77357	1.70415	ATP2A2	ATP2A2	ATP2A2
SEC31A	0.669739	-0.125425	-0.12661	-0.00202807	-0.143418	-0.0884829	-0.122338	-0.0160383	0.0223271	SEC31A	SEC31A	SEC31A
FLOT2	0.669739	-1.1818	NaN	-1.13847	NaN	NaN	NaN	-0.909758	-1.18955	FLOT2	FLOT2	FLOT2
KDM1A	0.669739	NaN	-0.383224	-0.48278	-0.474097	-0.731931	NaN	-0.205597	-0.837876	KDM1A	KDM1A	KDM1A
NDUFB1	0.669739	-1.30921	NaN	-0.583438	-0.0468079	NaN	NaN	-1.10107	NaN	NDUFB1	NDUFB1	NDUFB1
EIF3G	0.669739	0.363275	0.231129	0.395529	0.0834991	0.319827	0.36213	0.422123	0.240428	EIF3G	EIF3G	EIF3G
HIST1H1C	0.669739	1.89467	1.93786	1.96988	1.93239	1.93651	1.81713	NaN	NaN	HIST1H1C	HIST1H1C	HIST1H1C
AIMP2	0.669739	1.28098	1.27541	1.3208	1.20751	1.09996	1.20993	1.29175	1.28377	AIMP2	AIMP2	AIMP2
IFI16	0.669739	-0.345019	-0.695776	-0.295744	-0.581355	-0.616891	-0.734365	-0.413039	-0.520359	IFI16	IFI16	IFI16
NDUFA9	0.669739	-1.00893	-1.09021	-0.86279	-0.728081	-0.837229	-0.933825	-0.906114	-0.706583	NDUFA9	NDUFA9	NDUFA9
CCDC47	0.669739	-0.568839	-0.628351	-0.35362	-0.465991	-0.717028	-0.645478	-0.503665	-0.439329	CCDC47	CCDC47	CCDC47
PEF1	0.669739	0.0922023	-0.288691	NaN	NaN	-0.292381	NaN	NaN	NaN	PEF1	PEF1	PEF1
MSH6	0.670918	0.0416442	-0.0650237	0.0974053	0.0434465	-0.0873539	-0.122522	0.0682314	0.0432713	MSH6	MSH6	MSH6
GNAS	0.67115	-1.88181	NaN	-1.39546	NaN	NaN	NaN	-1.023	-1.72306	GNAS	GNAS	GNAS
SSB	0.671449	0.131275	0.192534	0.29076	0.201866	0.308077	0.158604	0.262132	0.277047	SSB	SSB	SSB
PSMD3	0.674683	0.10123	-0.0373479	0.157935	0.0398116	0.0987743	-0.0240581	0.265974	0.171881	PSMD3	PSMD3	PSMD3
CAPN1	0.674683	NaN	NaN	-1.15192	NaN	-1.0866	-1.46709	NaN	-1.37654	CAPN1	CAPN1	CAPN1
HIST1H4A	0.678415	2.58654	2.75194	2.45418	2.54837	2.62713	2.45853	2.44088	2.56083	HIST1H4A	HIST1H4A	HIST1H4A
TRIP13	0.678415	-0.473438	-0.522221	-0.293968	-0.442642	-0.450962	-0.336919	-0.341429	-0.395855	TRIP13	TRIP13	TRIP13
EMC1	0.678415	-0.14504	-0.234496	-0.115131	-0.153725	-0.155559	-0.168624	-0.101298	-0.0538827	EMC1	EMC1	EMC1
ATP5I	0.679177	0.476855	0.387351	0.372057	0.498559	0.405601	0.511234	0.496085	0.495891	ATP5I	ATP5I	ATP5I
TOR1AIP1	0.679318	-0.349925	-0.612943	-0.303224	-0.62161	-0.397236	-0.452891	-0.156509	-0.526495	TOR1AIP1	TOR1AIP1	TOR1AIP1
GARS	0.680375	NaN	-2.27494	-1.91256	NaN	NaN	NaN	-2.13853	-1.68024	GARS	GARS	GARS
PPT1	0.680826	-0.601243	NaN	-0.546373	-0.882612	-0.569709	-0.634638	-0.502809	-0.687309	PPT1	PPT1	PPT1
SUGP2	0.680826	-0.808747	-1.02998	-0.837414	NaN	-1.07816	NaN	-0.809403	-1.04336	SUGP2	SUGP2	SUGP2
CRKL	0.680826	1.5142	1.47214	1.53415	1.43572	1.39108	1.4787	1.48271	1.44747	CRKL	CRKL	CRKL
RHOG	0.680826	0.761952	0.643284	0.785607	0.622691	0.754975	0.634816	0.909248	0.749866	RHOG	RHOG	RHOG
CDC5L	0.680826	0.322508	0.21835	0.462799	0.209876	0.20773	0.161676	0.328615	0.280588	CDC5L	CDC5L	CDC5L
NUDC	0.680826	0.725504	0.764819	0.872672	0.664896	0.820642	0.752393	0.922596	0.745967	NUDC	NUDC	NUDC
NOC2L	0.680826	-0.0770421	-0.194936	-0.0610668	-0.0885508	-0.210259	-0.157429	-0.0737667	-0.15566	NOC2L	NOC2L	NOC2L
KRT18	0.68217	1.39741	1.38599	1.43185	1.33084	1.39434	1.37535	1.47183	1.46262	KRT18	KRT18	KRT18
ABCF1	0.685295	0.205737	0.0958739	0.632876	0.195182	0.147029	-0.0297971	0.464214	0.0888336	ABCF1	ABCF1	ABCF1
UTP14A	0.685295	-1.12214	-1.40831	-0.887378	-1.09439	-1.18584	-1.02028	NaN	-0.853004	UTP14A	UTP14A	UTP14A
KRT17	0.685328	1.3572	1.39856	1.56722	1.31239	1.53417	1.50991	1.34119	1.4834	KRT17	KRT17	KRT17
DYNC1H1	0.685328	0.772543	0.70751	0.879995	0.718404	0.726867	0.808217	0.90023	0.839357	DYNC1H1	DYNC1H1	DYNC1H1
FAF2	0.685328	0.0249537	0.221195	0.426053	0.176799	0.22337	0.267423	0.40253	0.240981	FAF2	FAF2	FAF2
FLNB	0.685958	0.495969	0.449737	0.584845	0.455638	0.529522	0.466733	0.592094	0.570214	FLNB	FLNB	FLNB
LUC7L2	0.687659	0.187452	0.162071	0.632431	0.0299947	0.0969775	-0.0620302	0.338007	0.195098	LUC7L2	LUC7L2	LUC7L2
SLC25A22	0.687659	-0.557886	-0.547449	-0.334767	NaN	-0.523225	-0.658222	-0.468673	-0.524418	SLC25A22	SLC25A22	SLC25A22
BST2	0.687659	0.937013	0.740578	0.883904	0.792431	0.847399	0.837406	0.953499	0.906331	BST2	BST2	BST2
MRPL49	0.687659	-0.732437	-0.76706	-0.865814	-0.867536	-0.859985	NaN	-0.75302	-0.636698	MRPL49	MRPL49	MRPL49
POLA2	0.687659	NaN	NaN	-1.682	NaN	-1.7889	NaN	-1.77596	-1.71845	POLA2	POLA2	POLA2
LPCAT1	0.687659	-0.500082	-0.515612	-0.438339	-0.42404	-0.459837	-0.442473	-0.419582	-0.410875	LPCAT1	LPCAT1	LPCAT1
CDK2;CDK3	0.690311	0.0745808	0.0853046	0.209053	0.199961	0.24952	0.09669	0.118471	0.319295	CDK2	CDK2;CDK3	CDK2;CDK3
RPS27A;UBC;UBB;UBA52	0.690311	1.71547	1.87299	1.81008	1.82677	1.96467	1.734	1.83496	1.89587	RPS27A	RPS27A;UBC;UBB;UBA52	RPS27A;UBC;UBB;UBA52
HDAC6	0.690311	0.13917	-0.033812	0.0106162	-0.132532	-0.126217	-0.0687577	-0.0019008	-0.0308136	HDAC6	HDAC6	HDAC6
ACACA	0.69037	-0.304069	-0.410467	-0.224926	-0.346148	-0.415409	-0.307024	-0.186377	-0.143785	ACACA	ACACA	ACACA
NOL10	0.69037	-0.853754	-1.00865	-0.620724	-0.962334	-0.965041	-1.05527	-0.945111	-0.78566	NOL10	NOL10	NOL10
RRBP1	0.69037	-0.421516	-0.425501	-0.338232	-0.531796	-0.365975	-0.47012	-0.236127	-0.429421	RRBP1	RRBP1	RRBP1
HNRNPF	0.691357	1.87882	1.98457	1.99915	1.8594	1.7418	1.86632	1.99303	1.90916	HNRNPF	HNRNPF	HNRNPF
RALY	0.691357	0.465697	0.384453	0.411717	0.277169	0.318071	0.230864	0.393128	0.400827	RALY	RALY	RALY
SCCPDH	0.691857	-0.565667	-0.585712	-0.445966	-0.569144	-0.544738	-0.659784	-0.440079	-0.763656	SCCPDH	SCCPDH	SCCPDH
OXA1L	0.695604	-0.590449	-0.703037	-0.544059	-0.571465	-0.542418	-0.56818	-0.498086	-0.628713	OXA1L	OXA1L	OXA1L
GAPVD1	0.698938	NaN	-2.02517	-1.7096	-1.4449	NaN	NaN	-1.52887	NaN	GAPVD1	GAPVD1	GAPVD1
EPHX1	0.698938	-2.01619	NaN	-1.27163	NaN	NaN	NaN	NaN	-1.3391	EPHX1	EPHX1	EPHX1
SLC7A1	0.698938	-0.763217	-0.842099	-0.757046	-1.01559	-0.775331	-0.778708	-0.862254	-0.750626	SLC7A1	SLC7A1	SLC7A1
ESYT1	0.698938	-0.0309286	-0.166521	0.00105912	-0.27811	-0.135994	-0.108701	0.0495378	-0.0428302	ESYT1	ESYT1	ESYT1
VAMP8	0.698938	0.189361	-0.15059	0.117409	-0.123742	0.149558	0.139216	0.0164607	0.00339757	VAMP8	VAMP8	VAMP8
SYNJ2BP;SYNJ2BP-COX16	0.698999	-0.250565	-0.500349	-0.224471	-0.293079	-0.22494	-0.406285	-0.121633	-0.258251	SYNJ2BP	SYNJ2BP;SYNJ2BP-COX16	SYNJ2BP;SYNJ2BP-COX16
PRPF4	0.699231	-0.159278	-0.249913	0.0610593	-0.0713169	-0.267549	-0.204169	-0.0104534	-0.194653	PRPF4	PRPF4	PRPF4
UQCRB	0.699231	-0.571408	-0.830288	-0.562658	-0.735245	-0.425197	-0.917698	-0.523845	-0.470015	UQCRB	UQCRB	UQCRB
CTR9	0.699231	-0.751838	-0.960379	-0.687101	-0.805761	-0.965843	-0.930484	-0.79656	-0.750756	CTR9	CTR9	CTR9
LUC7L	0.699242	NaN	NaN	-0.973316	NaN	NaN	NaN	-0.844984	NaN	LUC7L	LUC7L	LUC7L
NDUFAF2	0.699242	0.0816223	-0.273753	0.284081	-0.00883926	-0.0218292	0.0377584	0.245243	0.186476	NDUFAF2	NDUFAF2	NDUFAF2
NUP93	0.699242	0.0297328	-0.0140112	0.175344	0.0915188	0.0579253	0.0785081	0.202481	0.126614	NUP93	NUP93	NUP93
EIF3A	0.700279	0.512967	0.375997	0.588715	0.484723	0.449253	0.528824	0.57752	0.594243	EIF3A	EIF3A	EIF3A
EIF3D	0.702278	0.0449321	0.12205	0.343773	0.0456514	0.217675	0.151882	0.272373	0.147019	EIF3D	EIF3D	EIF3D
AGK	0.702967	-0.226647	-0.238567	-0.269726	-0.121709	-0.337141	-0.274727	-0.310909	-0.125041	AGK	AGK	AGK
EBP	0.704815	NaN	0.448312	NaN	0.924541	0.888417	NaN	NaN	NaN	EBP	EBP	EBP
CYB5R3	0.705608	-0.121902	-0.248856	-0.089809	-0.218503	-0.193207	-0.0987684	-0.183992	-0.0147342	CYB5R3	CYB5R3	CYB5R3
TPR	0.706242	NaN	NaN	-0.92438	NaN	-0.913212	NaN	-0.694313	NaN	TPR	TPR	TPR
ZMPSTE24	0.706786	-0.270342	-0.375818	-0.275891	-0.300198	-0.26291	-0.476042	-0.298003	-0.365635	ZMPSTE24	ZMPSTE24	ZMPSTE24
PHB	0.706786	1.5946	1.50729	1.53447	1.52774	1.55239	1.52551	1.61953	1.60762	PHB	PHB	PHB
ATP5H	0.707132	1.49141	1.43361	1.55217	1.33426	1.47831	1.47693	1.57843	1.45932	ATP5H	ATP5H	ATP5H
HNRNPA3	0.707132	1.35072	1.35599	1.46142	1.28982	1.36524	1.32624	1.50606	1.4416	HNRNPA3	HNRNPA3	HNRNPA3
XPOT	0.707506	-1.09001	-0.879769	-0.877504	-0.649363	-1.33952	-1.04565	-0.821367	-0.722859	XPOT	XPOT	XPOT
AFG3L2	0.714012	0.0745603	-0.361649	-0.181323	-0.347967	-0.258422	-0.334416	-0.233285	-0.276201	AFG3L2	AFG3L2	AFG3L2
KRT85	0.714525	-1.94708	3.35777	-0.153423	NaN	1.93775	-1.96407	-1.07112	-1.64344	KRT85	KRT85	KRT85
NUP155	0.714525	0.0789918	-0.0334074	0.10746	0.00620113	-0.00636377	0.0266519	0.240402	0.0960666	NUP155	NUP155	NUP155
ATP5B	0.714525	2.18	2.15399	2.22544	2.0684	2.17667	2.18354	2.2284	2.18563	ATP5B	ATP5B	ATP5B
SRPR	0.717287	-0.37093	-0.684877	-0.261036	-0.289866	-0.613141	-0.580484	-0.257507	-0.489899	SRPR	SRPR	SRPR
PLOD2	0.717905	NaN	NaN	-1.42482	NaN	NaN	NaN	-1.16496	-1.43021	PLOD2	PLOD2	PLOD2
GOLIM4	0.717905	-1.67472	NaN	-1.52076	NaN	-1.61924	NaN	-1.08315	-1.65741	GOLIM4	GOLIM4	GOLIM4
AP1G1	0.717905	-1.61846	-1.62675	-1.52125	-1.85214	-1.48902	-1.55181	-1.56002	-1.76314	AP1G1	AP1G1	AP1G1
SEC61B	0.717905	0.281289	-0.00453497	0.350046	0.287738	0.275188	NaN	NaN	0.344255	SEC61B	SEC61B	SEC61B
GTF2I	0.717905	0.678518	0.601472	0.799992	0.602878	0.521589	0.601705	0.707995	0.661657	GTF2I	GTF2I	GTF2I
MRPS9	0.717905	NaN	-1.45735	-1.2562	-0.963129	-1.28088	-1.43393	-1.31268	-1.21942	MRPS9	MRPS9	MRPS9
SARNP	0.717905	NaN	NaN	-0.366905	-0.849551	NaN	NaN	-0.488984	-0.45246	SARNP	SARNP	SARNP
MOGS	0.717905	1.66419	1.55613	1.80547	1.73726	1.5121	1.59669	1.75285	1.68394	MOGS	MOGS	MOGS
GLG1	0.717905	-0.639252	-0.842073	-0.669582	-1.02081	-0.793567	-0.815387	-0.58049	-0.702415	GLG1	GLG1	GLG1
PDCD2L	0.717905	-0.596176	-0.639172	-0.535495	-0.690083	-0.609971	-0.693761	-0.589267	-0.730579	PDCD2L	PDCD2L	PDCD2L
DPM3	0.717905	-0.326214	-0.287313	-0.177624	-0.416547	-0.129195	-0.354344	-0.225048	-0.29343	DPM3	DPM3	DPM3
XPO1	0.719914	0.70099	0.598576	0.875333	0.7176	0.711138	0.74396	0.825552	0.8031	XPO1	XPO1	XPO1
M6PR	0.720824	0.213466	0.0495143	0.267407	-0.14792	0.170976	0.0243144	0.178087	0.297233	M6PR	M6PR	M6PR
RRM1	0.721038	0.863944	0.790884	0.904355	0.783	0.851563	0.837318	0.897789	0.894655	RRM1	RRM1	RRM1
RARS	0.721175	0.800735	0.749288	0.846409	0.695017	0.75407	0.821589	0.914791	0.765518	RARS	RARS	RARS
HCFC1	0.725358	NaN	NaN	0.0209632	NaN	NaN	NaN	-0.0962744	NaN	HCFC1	HCFC1	HCFC1
AKAP8	0.725358	-1.11446	NaN	-1.09283	-1.34512	-1.13076	-1.33326	-1.14605	-1.40475	AKAP8	AKAP8	AKAP8
CYC1	0.725358	1.06834	0.913596	1.01591	1.02706	1.02396	0.959458	1.07785	1.1248	CYC1	CYC1	CYC1
SSRP1	0.725358	-0.575789	NaN	-0.448251	-0.68984	-0.524217	-0.51643	-0.546332	-0.5079	SSRP1	SSRP1	SSRP1
TTC1	0.725358	-0.93669	-1.00893	-0.751634	NaN	-0.881797	-0.930252	-0.663265	NaN	TTC1	TTC1	TTC1
KRT8	0.726855	2.70934	2.68512	2.71871	2.65642	2.69956	2.64772	2.79995	2.76375	KRT8	KRT8	KRT8
RAB5C	0.726855	0.927141	0.743673	0.882489	0.828306	0.829019	0.868851	0.909886	0.928996	RAB5C	RAB5C	RAB5C
RAD21	0.72696	-1.28933	-1.50925	-1.0893	-1.19251	-1.43042	-1.09819	-1.05332	-1.18613	RAD21	RAD21	RAD21
PDCD6	0.727161	0.73494	0.744171	0.919455	0.840794	0.795317	0.690517	0.821266	0.766209	PDCD6	PDCD6	PDCD6
SRP19	0.730875	-1.15195	NaN	-1.08774	NaN	-1.3266	NaN	-1.08027	NaN	SRP19	SRP19	SRP19
DNAJB11	0.731375	-0.807066	NaN	-0.787475	NaN	NaN	NaN	NaN	-0.877284	DNAJB11	DNAJB11	DNAJB11
KHDRBS1	0.732899	0.116363	-0.0616966	-0.00795782	-0.182958	-0.0529554	-0.0811658	0.0990662	0.116225	KHDRBS1	KHDRBS1	KHDRBS1
CD151	0.735589	0.0954284	0.164358	0.0806764	0.0332955	0.148823	0.162398	0.126168	0.070761	CD151	CD151	CD151
ACTR1A	0.735718	0.435534	0.820912	0.762946	0.541683	0.972209	0.62277	0.719061	0.563668	ACTR1A	ACTR1A	ACTR1A
DFNA5	0.737904	NaN	NaN	-0.936921	NaN	NaN	NaN	-0.808473	-0.897388	DFNA5	DFNA5	DFNA5
SART1	0.737904	-0.596302	-0.812611	-0.0791472	-0.692165	-0.766048	-0.808286	-0.395646	-0.653178	SART1	SART1	SART1
PLIN4	0.738365	0.524342	-0.128172	0.220296	0.241758	0.275588	0.200638	0.232678	0.511628	PLIN4	PLIN4	PLIN4
SEC61A1;SEC61A2	0.738365	0.614339	0.542676	0.701974	0.637133	0.637265	0.675534	0.627835	0.690845	SEC61A1	SEC61A1;SEC61A2	SEC61A1;SEC61A2
MTX2	0.738365	NaN	NaN	-1.25709	-1.31831	-1.18529	-1.11287	-1.36138	-1.25669	MTX2	MTX2	MTX2
APOL2	0.738365	-1.09907	NaN	NaN	NaN	NaN	NaN	-0.855734	-1.11126	APOL2	APOL2	APOL2
PLRG1	0.738365	-0.580767	-0.418618	-0.319663	-0.569417	-0.456213	-0.396109	-0.442374	-0.93048	PLRG1	PLRG1	PLRG1
KPNA6;KPNA5	0.738365	NaN	NaN	-1.28852	NaN	-1.39716	NaN	NaN	NaN	KPNA6	KPNA6;KPNA5	KPNA6;KPNA5
SLC25A5	0.738365	2.63841	2.45753	2.84248	2.61805	2.5635	2.72782	2.77649	2.7178	SLC25A5	SLC25A5	SLC25A5
ICAM1	0.738365	-0.177083	-0.248687	-0.0958774	-0.130947	-0.147346	-0.164626	0.0114265	-0.18777	ICAM1	ICAM1	ICAM1
SLC2A1	0.738365	-0.118922	-0.28465	-0.169706	-0.146383	-0.160741	-0.175003	-0.14305	-0.10216	SLC2A1	SLC2A1	SLC2A1
XRCC5	0.738365	0.381203	0.192622	0.453322	0.425292	0.379225	0.3231	0.54649	0.403316	XRCC5	XRCC5	XRCC5
STAT5B;STAT5A	0.738365	-0.738859	-1.25055	NaN	NaN	-0.651943	-1.21557	NaN	-0.622067	STAT5B	STAT5B;STAT5A	STAT5B;STAT5A
NUP98	0.738365	-0.636249	-0.634125	-0.528478	-0.609585	-0.650672	-0.546908	-0.416941	-0.623525	NUP98	NUP98	NUP98
ACTR3	0.738365	NaN	-1.43724	-1.33501	NaN	-1.1867	-1.50812	-1.21898	NaN	ACTR3	ACTR3	ACTR3
RHOA;RHOC	0.738365	-0.162139	0.0221245	0.112789	0.05261	-0.00357268	-0.0225079	-0.224616	0.057612	RHOA	RHOA;RHOC	RHOA;RHOC
TUBA4A	0.738365	0.769613	0.753145	0.708333	0.769534	0.803881	0.777201	0.811326	0.726118	TUBA4A	TUBA4A	TUBA4A
SLC25A3	0.738365	1.81132	1.65549	1.81575	1.80875	1.72929	1.81798	1.79698	1.90559	SLC25A3	SLC25A3	SLC25A3
SLC7A5	0.738365	2.59524	2.40962	2.4903	2.34156	2.3682	2.3794	2.51784	2.39064	SLC7A5	SLC7A5	SLC7A5
PLOD1	0.738365	-0.846525	-1.07359	-0.76069	-1.1544	-0.865031	-1.17024	-0.739937	-0.728796	PLOD1	PLOD1	PLOD1
SRSF5	0.738365	-0.0398212	-0.221851	0.023082	-0.209205	-0.176504	-0.244984	-0.0268587	-0.205313	SRSF5	SRSF5	SRSF5
COX20	0.738365	NaN	NaN	-0.315781	-0.478885	-0.258093	NaN	NaN	-0.391788	COX20	COX20	COX20
NOC3L	0.738365	-0.218144	-0.421177	-0.174088	-0.33301	-0.349043	-0.322609	-0.33876	-0.303188	NOC3L	NOC3L	NOC3L
NDC1	0.738365	-0.585937	-0.638452	-0.368622	-0.623629	-0.718418	-0.593256	-0.516049	-0.590154	NDC1	NDC1	NDC1
AATF	0.738365	-0.846827	-0.904343	-0.867174	-0.754056	-0.911146	-1.0156	-1.19251	-0.576778	AATF	AATF	AATF
DRG1	0.738365	-1.39535	NaN	-1.11858	NaN	-1.10982	NaN	-1.20427	-1.23517	DRG1	DRG1	DRG1
TMED10	0.738774	0.321247	0.083119	0.281967	0.379562	0.306607	0.229103	0.364034	0.355514	TMED10	TMED10	TMED10
SNRPE	0.738774	-0.564998	-0.132162	0.129505	NaN	NaN	-0.219786	-0.446829	NaN	SNRPE	SNRPE	SNRPE
TUBB4B	0.738774	3.52289	3.51132	3.59951	3.53169	3.47186	3.54226	3.65427	3.64575	TUBB4B	TUBB4B	TUBB4B
SF3A2	0.738774	-0.385339	NaN	-0.511829	-0.440429	-0.404097	-0.512008	-0.488063	-0.535618	SF3A2	SF3A2	SF3A2
MYOF	0.742357	0.633476	0.521218	0.71138	0.5375	0.639802	0.559628	0.745747	0.623808	MYOF	MYOF	MYOF
CD9	0.742946	0.114153	-0.0385558	-0.0254001	0.0944483	-0.333782	0.167522	0.0409381	NaN	CD9	CD9	CD9
AP3D1	0.742946	NaN	NaN	-1.45047	NaN	NaN	NaN	-1.66902	-1.44094	AP3D1	AP3D1	AP3D1
MRPL3	0.743422	-1.25212	-1.36763	-1.32428	-1.29846	-1.43099	NaN	-1.28429	NaN	MRPL3	MRPL3	MRPL3
AHCTF1	0.743422	NaN	NaN	-1.23325	NaN	NaN	-1.38624	-1.25171	NaN	AHCTF1	AHCTF1	AHCTF1
ECE1	0.743607	-1.01095	NaN	NaN	NaN	NaN	-1.91753	-0.822699	NaN	ECE1	ECE1	ECE1
HSD17B4	0.743731	-0.429346	-0.38556	-0.250695	-0.503062	-0.429855	NaN	-0.162709	-0.408106	HSD17B4	HSD17B4	HSD17B4
NUP160	0.744413	-0.62293	-0.570104	-0.425089	-0.615927	-0.607293	-0.46607	-0.438757	-0.556061	NUP160	NUP160	NUP160
MYH10	0.744462	-0.678774	-0.636233	-0.747016	-0.399747	-0.763173	-0.546619	-0.409477	-0.489681	MYH10	MYH10	MYH10
RAB7A	0.748397	1.23068	1.18859	1.28903	1.26243	1.13704	1.25468	1.40165	1.34351	RAB7A	RAB7A	RAB7A
CSNK2A1;CSNK2A3	0.748497	-0.226364	-0.283934	-0.0607629	-0.305215	-0.315447	-0.188271	-0.10338	-0.0757758	CSNK2A1	CSNK2A1;CSNK2A3	CSNK2A1;CSNK2A3
RBBP7	0.748497	0.218495	0.186126	0.458302	0.379204	0.319217	0.282846	0.410461	0.415056	RBBP7	RBBP7	RBBP7
TMX1	0.759993	0.639563	0.657789	0.722949	0.607461	0.621729	0.667531	0.756976	0.70743	TMX1	TMX1	TMX1
PRSS56	0.760367	0.371385	0.327566	0.495679	0.37048	0.256985	0.378299	0.354326	0.430512	PRSS56	PRSS56	PRSS56
SON	0.760367	-0.483685	NaN	-0.436078	NaN	-0.429717	NaN	-0.475917	-0.327077	SON	SON	SON
EIF2A	0.760618	-0.715594	-0.74342	-0.211928	-1.25716	-0.483768	-0.780979	-0.53897	-0.649517	EIF2A	EIF2A	EIF2A
SF3B4	0.765485	0.402635	0.383291	0.684083	-0.0664514	0.362694	0.40253	0.119802	0.153492	SF3B4	SF3B4	SF3B4
RBMX;RBMXL1	0.767438	2.05299	1.91225	1.90088	1.9003	1.91509	1.95951	2.03178	1.99278	RBMX	RBMX;RBMXL1	RBMX;RBMXL1
TRIP12	0.76847	NaN	NaN	NaN	-1.21162	-1.31018	NaN	NaN	NaN	TRIP12	TRIP12	TRIP12
DDX17	0.7705	0.826818	0.851941	0.912243	0.886308	0.799586	0.754358	0.931273	0.863168	DDX17	DDX17	DDX17
SF3B3	0.7705	0.010172	0.0259967	0.210532	0.119227	0.0938418	0.0356756	0.255394	0.144811	SF3B3	SF3B3	SF3B3
RAE1	0.77072	-0.876796	-1.82294	NaN	-1.41626	-1.22	NaN	-1.10166	-1.37384	RAE1	RAE1	RAE1
SLC25A6	0.771625	2.84487	2.82134	2.89424	2.86055	2.62007	2.84597	2.84231	2.94275	SLC25A6	SLC25A6	SLC25A6
TUBA1B	0.772599	3.91616	3.91116	4.00366	3.91738	3.82796	3.97198	4.04668	4.04917	TUBA1B	TUBA1B	TUBA1B
DHCR24;Nbla03646	0.773138	-0.109376	-0.330442	-0.188886	-0.343964	-0.198994	-0.288522	-0.215155	-0.104023	DHCR24	DHCR24;Nbla03646	DHCR24;Nbla03646
HM13	0.774075	NaN	-0.354345	NaN	-0.296201	-0.227744	NaN	-0.41847	-0.145344	HM13	HM13	HM13
WDR77	0.774075	NaN	NaN	-0.80525	NaN	-0.883347	NaN	-0.523418	-0.7041	WDR77	WDR77	WDR77
AIMP1	0.774479	0.672788	0.630185	0.73003	0.565634	0.63694	0.624917	0.768602	0.70165	AIMP1	AIMP1	AIMP1
RAB10	0.774735	0.612201	0.48976	0.524041	0.450325	0.563465	0.502126	0.560099	0.57041	RAB10	RAB10	RAB10
ATP5O	0.777234	1.11889	0.94548	1.15496	0.999111	1.0588	1.0569	1.04651	1.21142	ATP5O	ATP5O	ATP5O
DHX16	0.781454	NaN	NaN	-0.731578	NaN	NaN	NaN	-0.825509	NaN	DHX16	DHX16	DHX16
PGLS	0.781454	NaN	-1.23298	-1.01883	-1.21174	-0.85735	-1.53186	-0.911798	-0.927467	PGLS	PGLS	PGLS
PPIB	0.784333	NaN	0.0477408	1.23173	0.196314	0.11518	-0.341171	0.870997	0.492429	PPIB	PPIB	PPIB
ATIC	0.784333	NaN	NaN	-1.4024	NaN	-0.702733	-1.73137	-1.38962	-0.84122	ATIC	ATIC	ATIC
RBM39	0.784333	1.0361	0.966278	1.09095	0.957046	0.927725	0.980106	0.967149	1.05531	RBM39	RBM39	RBM39
USP10	0.784333	-0.606358	-0.800705	-0.410892	-0.554899	-0.644973	-0.56879	-0.422394	-0.535327	USP10	USP10	USP10
MYPN	0.784333	0.153331	0.463465	0.356873	-0.137168	0.0423052	0.199339	0.0856314	0.226221	MYPN	MYPN	MYPN
AUP1	0.784333	-0.683548	-0.668298	-0.637889	-0.72845	-0.81993	-0.641893	-0.622628	-0.462304	AUP1	AUP1	AUP1
DCD	0.786136	NaN	1.3972	NaN	-0.414758	0.568371	0.0741694	0.0431459	0.21663	DCD	DCD	DCD
RAD50	0.788022	-0.612099	-0.783735	-0.534536	-0.981347	-0.676369	-0.697551	-0.529556	-0.777778	RAD50	RAD50	RAD50
TNPO3	0.788022	-2.71542	NaN	-1.44186	NaN	NaN	NaN	-2.43876	NaN	TNPO3	TNPO3	TNPO3
CERS2	0.788215	0.0388776	-0.15865	-0.125939	-0.179928	NaN	-0.337011	0.0412876	-0.193476	CERS2	CERS2	CERS2
PTGFRN	0.788215	-0.391624	-0.641376	-0.461448	-0.632623	-0.554748	-0.55833	-0.475647	-0.713446	PTGFRN	PTGFRN	PTGFRN
RUNDC1	0.78892	NaN	NaN	0.0567622	0.0974268	NaN	NaN	-0.094714	0.495538	RUNDC1	RUNDC1	RUNDC1
NPM1	0.789427	2.79091	2.86019	2.87875	2.76544	2.742	2.7807	2.84316	2.81941	NPM1	NPM1	NPM1
KTN1	0.790276	0.561579	0.426825	0.520398	0.351975	0.489088	0.424106	0.617264	0.476585	KTN1	KTN1	KTN1
YTHDF2	0.790839	-0.437437	-0.545009	-0.322497	-0.587709	-0.440792	-0.443437	-0.353353	-0.502585	YTHDF2	YTHDF2	YTHDF2
POLA1	0.791887	NaN	NaN	-0.582842	NaN	NaN	NaN	-0.672101	NaN	POLA1	POLA1	POLA1
SLC7A2	0.791887	NaN	NaN	-1.2792	NaN	NaN	NaN	-1.18998	NaN	SLC7A2	SLC7A2	SLC7A2
RPS15	0.792417	0.617738	0.828239	0.950818	0.271238	1.00007	0.577612	0.871234	0.570214	RPS15	RPS15	RPS15
STAT3	0.792417	0.71592	0.678234	0.882147	0.69213	0.667623	0.788347	0.824856	0.829216	STAT3	STAT3	STAT3
PIGK	0.792615	-0.973824	-1.08429	-0.948347	-0.957603	-0.927894	-1.0821	-0.842797	NaN	PIGK	PIGK	PIGK
LRRC10B	0.792805	0.351284	0.0656644	0.279479	0.337988	0.117683	0.117083	0.174425	0.42407	LRRC10B	LRRC10B	LRRC10B
CYB5B	0.792805	1.20934	0.961726	1.12387	0.993526	1.16351	1.10119	1.03587	1.13316	CYB5B	CYB5B	CYB5B
AGTRAP	0.792805	-0.272374	-0.775911	-0.256623	-0.555302	-0.82521	-0.968959	NaN	-0.000747073	AGTRAP	AGTRAP	AGTRAP
PHF5A	0.792805	-0.830967	-0.783685	-0.464013	-1.06099	-0.699933	-0.873291	-0.547144	NaN	PHF5A	PHF5A	PHF5A
TMPO	0.79371	0.279724	0.166548	0.304519	0.197531	0.191556	0.19107	0.236456	NaN	TMPO	TMPO	TMPO
NOLC1	0.79461	NaN	-0.691495	-0.150702	-0.785591	-0.745669	NaN	-0.566357	NaN	NOLC1	NOLC1	NOLC1
PABPN1	0.79461	0.0644629	-0.108659	0.0181105	-0.0961908	-0.0387861	-0.00153346	0.111677	-0.0593059	PABPN1	PABPN1	PABPN1
FADS1	0.795989	-0.13651	-0.315581	-0.108882	-0.281154	-0.261732	-0.334616	-0.158298	NaN	FADS1	FADS1	FADS1
PCBP1	0.803593	1.87673	1.87075	1.92826	1.78668	1.89536	1.86626	1.91692	1.88382	PCBP1	PCBP1	PCBP1
EIF2B4	0.803763	-0.677973	-0.412452	-0.350781	-0.580567	-0.487521	-0.590732	-0.357361	-0.405473	EIF2B4	EIF2B4	EIF2B4
ESYT2	0.803763	-0.227057	-0.380361	-0.0757584	-0.286186	-0.209052	-0.201066	-0.0995987	-0.301642	ESYT2	ESYT2	ESYT2
MSI2	0.803763	-0.204427	-0.495673	-0.0127687	-0.257126	-0.347718	-0.395929	-0.118844	-0.329989	MSI2	MSI2	MSI2
CBX3	0.803978	-0.692962	NaN	-0.475978	-0.178739	-0.613898	-0.654394	-0.150182	-0.735052	CBX3	CBX3	CBX3
THOC2	0.803978	-1.06763	-1.08365	-0.898763	-0.948965	-1.17625	-0.916526	-0.999493	-0.698067	THOC2	THOC2	THOC2
PTBP1	0.806004	1.11558	1.00876	1.03833	0.912336	1.06232	1.01147	1.03778	1.07623	PTBP1	PTBP1	PTBP1
BCAP31	0.806781	0.904542	0.662738	0.751409	0.63664	0.782065	0.683933	0.842115	0.792099	BCAP31	BCAP31	BCAP31
BAIAP2L1	0.806781	NaN	NaN	-1.06875	NaN	-1.27564	-1.22446	-0.960221	NaN	BAIAP2L1	BAIAP2L1	BAIAP2L1
TRA2B	0.807826	1.27919	1.20715	1.21647	1.07207	1.15692	1.1934	1.2958	1.25145	TRA2B	TRA2B	TRA2B
ZFR	0.807826	-0.316577	-0.452791	-0.356793	-0.479505	-0.398451	-0.532719	-0.351704	-0.447122	ZFR	ZFR	ZFR
MYBBP1A	0.807826	0.410269	0.3078	0.453246	0.362259	0.305833	0.374211	0.366285	0.385274	MYBBP1A	MYBBP1A	MYBBP1A
RANBP2	0.809441	-0.0713801	-0.0985028	0.070286	-0.064194	-0.111371	-0.038774	0.143306	-0.0184989	RANBP2	RANBP2	RANBP2
PGRMC1	0.809935	0.770835	0.578528	0.702151	0.691924	0.644801	0.6879	0.789118	0.739706	PGRMC1	PGRMC1	PGRMC1
ATL3	0.810415	0.0811335	-0.0291252	0.190627	-0.048878	-0.0250314	0.123956	0.212055	0.034688	ATL3	ATL3	ATL3
DNM1L	0.810415	-1.78506	NaN	-1.30316	-1.58066	-1.20724	-1.62789	-1.55769	-1.5494	DNM1L	DNM1L	DNM1L
HAGH	0.810415	0.0775714	-0.478733	-0.198509	-0.764811	-0.339528	-0.0953543	-0.22258	-0.37318	HAGH	HAGH	HAGH
ASNS	0.810415	NaN	NaN	-2.16618	-2.26161	-2.07259	-2.17078	-2.26475	NaN	ASNS	ASNS	ASNS
FLII	0.810415	-0.841038	-0.958307	-0.867762	-0.995334	-0.873892	-0.928775	-0.898809	-0.857042	FLII	FLII	FLII
SMARCC1	0.810415	-1.10539	-1.13869	-0.950676	NaN	-1.0379	-1.30752	-0.768329	-0.886487	SMARCC1	SMARCC1	SMARCC1
TARDBP	0.814948	-0.134547	-0.183392	-0.0983487	-0.1555	-0.108936	-0.155363	-0.0679498	-0.149316	TARDBP	TARDBP	TARDBP
TUBG1;TUBG2	0.814948	-1.65248	-1.37223	-1.38846	-1.66346	-1.62731	NaN	-1.53283	-1.21094	TUBG1	TUBG1;TUBG2	TUBG1;TUBG2
MOV10	0.81612	-1.22945	-1.38567	-0.578611	NaN	-1.02666	NaN	-0.733639	-1.10441	MOV10	MOV10	MOV10
TMED2	0.818853	-0.121928	0.131363	NaN	NaN	-0.0977935	0.122687	0.470429	-0.118225	TMED2	TMED2	TMED2
ZCCHC11	0.819796	1.37204	0.924961	1.26407	1.62616	0.984968	1.1288	0.883668	1.77651	ZCCHC11	ZCCHC11	ZCCHC11
RAVER1	0.825511	-1.78707	-2.02337	-1.79583	NaN	NaN	-1.94149	-1.55583	-1.92395	RAVER1	RAVER1	RAVER1
CTSB	0.825511	-0.836666	-0.711403	-0.625196	-0.910818	NaN	-0.739812	-0.618018	-1.14774	CTSB	CTSB	CTSB
MTCH2	0.825511	0.419193	0.288338	0.499417	0.586807	0.44839	0.388336	0.431396	0.694346	MTCH2	MTCH2	MTCH2
PSMD4;PIPSL	0.825962	NaN	NaN	NaN	-1.21511	-1.06505	NaN	-1.14722	-1.26251	PSMD4	PSMD4;PIPSL	PSMD4;PIPSL
KRT14	0.825962	-0.772836	0.711384	1.09875	0.0479325	0.0235244	1.31002	-2.46323	0.696691	KRT14	KRT14	KRT14
PTRH2	0.825962	0.424012	0.376948	0.428658	0.523423	0.274466	0.381799	0.532955	0.75019	PTRH2	PTRH2	PTRH2
COPA	0.825962	0.805831	0.744818	0.869559	0.812337	0.700754	0.79033	0.834904	0.809265	COPA	COPA	COPA
SEC24C	0.825962	-0.426419	-0.588158	-0.224816	-0.281355	-0.450257	-0.518089	-0.256291	-0.470908	SEC24C	SEC24C	SEC24C
SEC13	0.825962	-0.601875	-0.497314	-0.591987	-0.636984	-0.624077	-0.491509	-0.461406	-0.637831	SEC13	SEC13	SEC13
B2M	0.825962	0.184537	0.249607	0.269181	0.167966	0.266819	0.211735	0.329116	0.164564	B2M	B2M	B2M
HSDL2	0.825962	-0.417348	-0.308784	-0.283632	-0.271709	-0.301913	-0.354093	NaN	-0.216391	HSDL2	HSDL2	HSDL2
USP9X	0.825962	-1.12001	NaN	-1.09731	-1.20149	-1.18455	-1.44422	-0.954945	-1.18174	USP9X	USP9X	USP9X
DCTN1;DKFZp686E0752	0.829611	-0.78046	-1.31771	-0.915742	-1.26535	-0.98008	-1.16296	-0.921726	-0.981994	DCTN1	DCTN1;DKFZp686E0752	DCTN1;DKFZp686E0752
HNRNPA1;HNRNPA1L2	0.832544	2.62007	2.59806	2.63992	2.45705	2.5003	2.49446	2.64502	2.56439	HNRNPA1	HNRNPA1;HNRNPA1L2	HNRNPA1;HNRNPA1L2
SLC25A10	0.832544	-0.969538	-1.28541	-1.23992	-1.43987	-1.44495	-1.36667	NaN	-0.595318	SLC25A10	SLC25A10	SLC25A10
RAB21	0.832544	-0.179931	-0.444275	-0.0780566	-0.120421	-0.263212	-0.180319	-0.169512	-0.0486773	RAB21	RAB21	RAB21
TAP1	0.833933	-0.95695	NaN	NaN	NaN	NaN	NaN	-0.8846	NaN	TAP1	TAP1	TAP1
MYO1B	0.833933	-0.0547612	-0.15256	0.0447582	-0.0284658	-0.127842	-0.149759	-0.0607123	0.03383	MYO1B	MYO1B	MYO1B
HNRNPH1	0.833933	2.28491	2.34332	2.37115	2.24803	2.29709	2.28589	2.41464	2.34413	HNRNPH1	HNRNPH1	HNRNPH1
EIF3B	0.833933	0.784221	0.753441	0.909257	0.781592	0.783449	0.81322	0.870048	0.855894	EIF3B	EIF3B	EIF3B
RDH11	0.833933	0.135101	0.159963	0.23994	0.217395	0.135504	0.198819	0.319215	0.198311	RDH11	RDH11	RDH11
SLC38A1	0.83603	-0.715237	NaN	-0.904121	NaN	-0.681903	NaN	-0.649024	-0.934734	SLC38A1	SLC38A1	SLC38A1
PSMC5	0.837091	-0.166081	-0.379231	-0.22664	-0.323549	-0.171167	-0.375138	-0.133654	-0.285464	PSMC5	PSMC5	PSMC5
NUBP2	0.838694	NaN	NaN	NaN	-0.399796	NaN	NaN	-0.35099	-0.348688	NUBP2	NUBP2	NUBP2
MYO1C	0.839851	-0.390175	-0.343421	-0.22902	-0.260146	-0.421109	-0.337288	-0.320152	-0.247202	MYO1C	MYO1C	MYO1C
COASY	0.839851	-0.0768251	-0.136658	-0.115495	-0.156698	-0.123841	-0.116114	-0.0829888	-0.0874788	COASY	COASY	COASY
MMS19	0.839851	NaN	-1.68437	-1.36332	-1.6856	-1.55563	-1.48822	-1.75515	-1.28723	MMS19	MMS19	MMS19
SFXN1	0.842907	0.981717	0.711591	0.906023	0.882091	0.85907	0.8263	0.921696	0.995308	SFXN1	SFXN1	SFXN1
PON2	0.844483	0.693117	0.710817	0.7433	0.638609	0.470618	0.626235	0.762727	0.795712	PON2	PON2	PON2
RPS19	0.844483	1.8174	1.66873	1.85305	1.63306	1.70538	1.64866	1.71106	1.79428	RPS19	RPS19	RPS19
SLC16A1	0.844483	-0.127026	-0.295672	-0.115299	-0.0676454	-0.193953	-0.141876	-0.188423	-0.181783	SLC16A1	SLC16A1	SLC16A1
TMED9	0.844483	0.863104	0.678394	0.792397	0.913931	0.777667	0.621888	0.887777	0.830706	TMED9	TMED9	TMED9
SNCA;SNCB	0.84783	NaN	NaN	NaN	-0.98983	-1.33462	NaN	NaN	-0.151871	SNCA	SNCA;SNCB	SNCA;SNCB
WDR74	0.84783	-1.07676	NaN	-1.169	NaN	NaN	-1.34995	-1.12934	-1.03403	WDR74	WDR74	WDR74
GMDS	0.84783	-0.205739	-0.240546	-0.0712455	-0.273462	-0.110189	-0.226578	-0.155858	-0.200882	GMDS	GMDS	GMDS
RPLP1	0.84783	3.15659	2.84951	3.28398	3.12828	3.26548	3.24406	2.91295	3.18025	RPLP1	RPLP1	RPLP1
SNRNP70	0.84783	0.504052	0.499397	0.560263	0.380781	0.455662	0.423561	0.506409	0.469868	SNRNP70	SNRNP70	SNRNP70
COMT	0.84783	0.405306	0.569481	0.578069	0.337313	0.443199	0.585215	0.571121	0.414749	COMT	COMT	COMT
XPO5	0.84783	-0.752779	-0.912311	-0.666823	-0.588742	-0.847207	-0.704357	-0.738638	-0.466316	XPO5	XPO5	XPO5
SPTBN5	0.84783	NaN	5.03488	NaN	NaN	NaN	5.1016	NaN	NaN	SPTBN5	SPTBN5	SPTBN5
SMC3	0.84783	-0.467314	-0.61142	-0.328858	-0.922131	-0.588882	-0.53589	-0.416432	-0.586946	SMC3	SMC3	SMC3
PCBP2;PCBP3	0.85475	1.05187	1.0252	1.05582	1.1645	1.1354	0.979278	1.12737	1.14962	PCBP2	PCBP2;PCBP3	PCBP2;PCBP3
CPT1A	0.85475	0.744784	0.580954	0.767643	0.631151	0.623761	0.713103	0.818065	0.675078	CPT1A	CPT1A	CPT1A
MRPL37	0.855529	-1.11822	-1.19858	-0.891306	-1.15209	-1.42168	NaN	-0.716878	-0.932022	MRPL37	MRPL37	MRPL37
RUVBL1	0.855529	0.825574	0.823849	0.90569	0.86037	0.799269	0.841296	0.885258	0.975804	RUVBL1	RUVBL1	RUVBL1
COX7A2	0.857684	0.610291	NaN	NaN	0.601289	NaN	NaN	0.650962	NaN	COX7A2	COX7A2	COX7A2
CHMP1A	0.859178	NaN	-0.551941	-0.642882	-0.651974	NaN	-0.562919	-0.525005	-0.889042	CHMP1A	CHMP1A	CHMP1A
TCERG1	0.85927	-2.10997	-2.08023	-0.393708	-1.97686	-1.82192	NaN	-1.03613	NaN	TCERG1	TCERG1	TCERG1
LETM1	0.85927	-0.68969	NaN	-0.81765	-0.888235	NaN	-1.03713	-0.408269	-0.759416	LETM1	LETM1	LETM1
RBBP4	0.85927	-0.0439674	0.312428	0.495532	0.210648	0.297583	0.405801	0.714661	-0.154391	RBBP4	RBBP4	RBBP4
PAF1	0.85927	-0.430119	-0.464412	-0.199748	-0.280162	-0.438407	-0.464148	-0.125247	-0.502665	PAF1	PAF1	PAF1
NSF	0.859341	0.244102	0.11687	0.21082	0.208675	0.238416	0.156248	0.236732	0.225472	NSF	NSF	NSF
SURF4	0.866741	-0.20306	-0.19624	-0.00329561	-0.107456	-0.00913061	-0.117122	-0.192731	-0.0929269	SURF4	SURF4	SURF4
HNRNPR	0.866741	1.48326	1.40754	1.48252	1.34197	1.46036	1.35758	1.50266	1.48001	HNRNPR	HNRNPR	HNRNPR
KRT9	0.866741	2.12407	2.75194	2.38686	2.21268	2.31298	3.78154	1.18756	2.92155	KRT9	KRT9	KRT9
U2AF2	0.867091	-0.668821	-0.664943	-0.0947811	NaN	NaN	-0.58715	-0.47069	-0.553834	U2AF2	U2AF2	U2AF2
NUDT21	0.867091	NaN	NaN	-0.828757	NaN	-0.858667	-1.31183	-0.762207	-0.741297	NUDT21	NUDT21	NUDT21
SYNCRIP	0.867091	1.17686	1.07564	1.07263	0.934874	1.07275	0.955566	1.16922	1.17001	SYNCRIP	SYNCRIP	SYNCRIP
DKC1	0.867091	-0.338066	-0.673288	-0.29407	-0.889244	-0.708872	-0.613594	-0.498957	-0.569514	DKC1	DKC1	DKC1
NCBP1	0.867091	NaN	-0.910285	-0.739063	-0.777554	-0.725803	-0.829049	-1.03222	-0.780004	NCBP1	NCBP1	NCBP1
CDC37	0.867091	NaN	-0.891026	-0.803976	-0.749783	-0.569489	-0.755841	-1.12812	-0.603742	CDC37	CDC37	CDC37
GCN1L1	0.867091	0.196234	0.203207	0.397568	0.199354	0.145748	0.311104	0.334195	0.306653	GCN1L1	GCN1L1	GCN1L1
NOL6	0.867091	-1.19243	-1.32449	-0.915873	-1.2238	-1.14287	-1.2829	-1.19144	-1.17165	NOL6	NOL6	NOL6
RUVBL2	0.867091	0.778134	0.738124	0.842647	0.754133	0.720371	0.673448	0.841186	0.797101	RUVBL2	RUVBL2	RUVBL2
NOP58	0.867091	0.598685	0.450956	0.600689	0.525394	0.381511	0.534716	0.63502	0.525334	NOP58	NOP58	NOP58
RPA1	0.867614	-0.545985	-0.504864	-0.383252	-0.574339	-0.508638	-0.529295	-0.47613	-0.577451	RPA1	RPA1	RPA1
CSNK2B;CSNK2B-LY6G5B-1181;CSNK2B-LY6G5B--991;CSNK2B-LY6G5B-562	0.870854	0.463328	0.532909	0.728767	-0.00241476	0.32894	0.459412	0.502655	0.216441	CSNK2B	CSNK2B;CSNK2B-LY6G5B-1181;CSNK2B-LY6G5B--991;CSNK2B-LY6G5B-562	CSNK2B;CSNK2B-LY6G5B-1181;CSNK2B-LY6G5B--991;CSNK2B-LY6G5B-562
POR	0.870872	0.292009	0.156653	0.29875	0.233009	0.167741	0.229187	0.362907	0.308543	POR	POR	POR
MTX1	0.870872	-1.24347	-1.84078	-1.05734	NaN	-1.59381	-1.43766	-1.0919	-1.09364	MTX1	MTX1	MTX1
RHOT2	0.871176	-1.39633	NaN	-1.84412	NaN	NaN	NaN	-1.44862	-1.65532	RHOT2	RHOT2	RHOT2
SRSF3	0.875525	1.69941	1.63613	1.65855	1.4894	1.594	1.48503	1.60008	1.71043	SRSF3	SRSF3	SRSF3
DIAPH1	0.875525	-0.987596	-0.944863	-0.576195	-0.782807	-0.708639	-1.0355	-0.731237	-0.656239	DIAPH1	DIAPH1	DIAPH1
KRT2	0.875525	1.15807	2.12609	2.46509	2.03146	1.2453	2.54069	0.685875	2.64884	KRT2	KRT2	KRT2
MTA2	0.875525	-0.0914034	-0.733391	-0.662275	-1.64419	-0.728635	-0.935689	-0.344358	-0.717587	MTA2	MTA2	MTA2
SMC2	0.875525	-1.21211	-1.05733	-0.774394	-1.00379	-0.984979	-1.21184	-0.930949	-1.05963	SMC2	SMC2	SMC2
CAT	0.875525	NaN	NaN	-1.30926	-1.5836	-1.17629	-1.39387	-1.61965	-1.4015	CAT	CAT	CAT
IGF2R	0.875525	0.0520097	0.0359541	0.234576	0.00490361	0.0461761	0.0823752	0.226659	0.0661695	IGF2R	IGF2R	IGF2R
EIF2S2	0.875525	0.1726	-0.0703573	0.807157	-0.0688408	0.0884904	-0.143212	0.565267	0.0282628	EIF2S2	EIF2S2	EIF2S2
NUP107	0.875525	-0.355262	-0.271271	-0.0269542	-0.124096	-0.349817	-0.242743	-0.150086	-0.152956	NUP107	NUP107	NUP107
SRSF6	0.875525	0.570026	0.560649	0.561017	0.384643	0.501387	0.466147	0.530523	0.49927	SRSF6	SRSF6	SRSF6
BRI3BP	0.875525	-0.894407	NaN	-0.422898	NaN	-0.376012	-0.475346	-0.388611	-1.06991	BRI3BP	BRI3BP	BRI3BP
EXOSC8	0.875525	-0.757124	NaN	-0.595534	NaN	-0.781117	NaN	-0.646571	NaN	EXOSC8	EXOSC8	EXOSC8
PGAM5	0.875525	-0.0482841	-0.185827	-0.130535	-0.211688	-0.110908	-0.248306	-0.0984502	-0.199814	PGAM5	PGAM5	PGAM5
ATAD3A	0.875525	0.624841	0.579061	0.70221	0.560133	0.585455	0.63438	0.696288	0.620781	ATAD3A	ATAD3A	ATAD3A
TMOD3	0.875525	NaN	NaN	-1.37689	-1.14471	NaN	NaN	-1.47301	-1.15914	TMOD3	TMOD3	TMOD3
SRPRB	0.875525	0.559133	0.540952	0.617759	0.461316	0.523854	0.552349	0.639438	0.536213	SRPRB	SRPRB	SRPRB
PRPF6	0.875596	-0.056187	-0.289983	-0.0470292	-0.48254	-0.170907	-0.121678	-0.078124	-0.355548	PRPF6	PRPF6	PRPF6
RCC2	0.876067	0.601615	0.656643	0.606718	0.492972	0.560179	0.463406	0.54649	0.700398	RCC2	RCC2	RCC2
MAGT1	0.877935	0.114585	0.0241366	NaN	0.0375726	NaN	0.112987	NaN	0.0531473	MAGT1	MAGT1	MAGT1
HMOX2	0.877935	-0.138143	-0.395337	-0.191582	-0.46683	-0.24368	-0.185025	-0.12667	-0.496859	HMOX2	HMOX2	HMOX2
LONP1	0.877935	-1.15666	-1.02433	-0.721866	-0.710405	-0.761813	-1.28248	-0.833229	-0.507618	LONP1	LONP1	LONP1
KRT10	0.88014	2.11347	3.169	3.73385	3.00574	2.42238	3.3776	1.82175	3.77413	KRT10	KRT10	KRT10
TMEM33	0.88235	-0.380445	NaN	-0.397377	-0.414013	-0.431062	-0.423378	-0.391068	-0.265506	TMEM33	TMEM33	TMEM33
ALDH18A1	0.883401	-0.616266	-0.747916	-0.611465	-0.531496	-0.506688	-0.863038	-0.616628	-0.388967	ALDH18A1	ALDH18A1	ALDH18A1
LARP4	0.883401	-1.11089	-1.57658	-1.20128	-1.66661	-1.06894	-1.59099	-1.39531	-1.30141	LARP4	LARP4	LARP4
ITGAV	0.884633	3.54194	NaN	3.66776	3.57004	3.57053	3.47107	3.63168	3.61767	ITGAV	ITGAV	ITGAV
DUT	0.887437	0.610175	0.531852	0.613423	0.675148	0.682101	0.545311	0.666819	0.604746	DUT	DUT	DUT
GTF3C2	0.888788	NaN	NaN	-0.874973	NaN	NaN	NaN	-0.82459	NaN	GTF3C2	GTF3C2	GTF3C2
APOBEC3C	0.888788	-2.37672	-2.46937	-2.33455	-2.19067	-2.42959	-2.55744	NaN	-2.14637	APOBEC3C	APOBEC3C	APOBEC3C
EXOSC4	0.889357	-0.862791	-1.05949	-0.977757	-1.13227	-1.11206	-0.924732	-1.08988	-0.996809	EXOSC4	EXOSC4	EXOSC4
TEX10	0.890415	-0.54182	-0.60572	-0.521856	-0.301035	-0.655856	-0.569992	-0.449685	-0.399831	TEX10	TEX10	TEX10
PDS5A	0.890691	-0.779491	-1.04556	-0.526899	-0.68468	-0.858694	-0.815515	-0.560382	-0.659595	PDS5A	PDS5A	PDS5A
GEMIN5	0.890691	-0.0748021	-0.255183	0.00913235	-0.189439	-0.136182	-0.144738	-0.0647208	-0.0832124	GEMIN5	GEMIN5	GEMIN5
TMEM109	0.890691	0.574191	0.337679	0.611215	0.728743	0.451504	NaN	0.677846	0.656426	TMEM109	TMEM109	TMEM109
XAB2	0.890691	-0.667508	-1.10285	-0.768325	-1.30065	-0.743292	-1.11013	-0.657192	-1.12481	XAB2	XAB2	XAB2
KRT5	0.891433	0.146534	0.798256	1.35204	0.483116	0.510551	1.63154	-1.1485	1.10999	KRT5	KRT5	KRT5
NDUFAF4	0.891433	-1.06497	NaN	-0.942834	-1.04849	-1.0698	-1.18569	-0.949001	-0.962386	NDUFAF4	NDUFAF4	NDUFAF4
ARL8B	0.893652	-0.817678	-0.6871	-0.659065	-0.917623	-1.06015	-0.673254	-0.521145	-0.686968	ARL8B	ARL8B	ARL8B
TMEM214	0.894431	-0.138375	-0.383159	-0.107799	-0.233677	-0.389667	-0.241674	-0.038562	-0.301967	TMEM214	TMEM214	TMEM214
KPNA2	0.894959	0.284083	0.3078	0.597594	0.267289	0.320667	0.260306	0.424468	0.564981	KPNA2	KPNA2	KPNA2
HAT1	0.896598	NaN	NaN	-1.17626	NaN	-1.03195	NaN	-1.83371	-1.00565	HAT1	HAT1	HAT1
PRMT5	0.897919	-0.998221	NaN	-0.495175	NaN	-0.72118	-0.810962	-0.559558	-0.721014	PRMT5	PRMT5	PRMT5
NSDHL	0.898313	-0.765751	-0.678259	-0.481214	-0.545108	-0.675783	-0.62685	-0.409423	-0.659169	NSDHL	NSDHL	NSDHL
G6PD	0.898977	-0.128337	-0.0888699	0.117934	-0.0501515	-0.0185058	-0.0701783	0.0424931	-0.0296018	G6PD	G6PD	G6PD
PABPC1	0.899064	0.830171	0.771669	0.791484	0.781357	0.717006	0.706223	0.845481	0.845634	PABPC1	PABPC1	PABPC1
CD46	0.899064	-0.693264	-0.827912	-0.812817	NaN	-0.706519	-0.846114	-0.675263	-0.806691	CD46	CD46	CD46
RPS24	0.899125	1.70341	1.3899	1.58446	1.56061	1.46036	1.58125	1.55664	1.55865	RPS24	RPS24	RPS24
SFXN3	0.899867	0.55797	0.426061	0.444991	0.386639	0.399672	0.385499	0.501052	0.467183	SFXN3	SFXN3	SFXN3
TCOF1	0.899867	0.0786752	-0.269357	0.515376	NaN	0.170168	NaN	0.394689	-0.0566471	TCOF1	TCOF1	TCOF1
SEC24A	0.899867	-1.21669	NaN	NaN	NaN	NaN	NaN	-1.13957	-1.38775	SEC24A	SEC24A	SEC24A
UQCRFS1;UQCRFS1P1	0.899867	0.0545702	0.117964	0.211018	0.180522	0.119573	0.110799	0.100392	0.175608	UQCRFS1	UQCRFS1;UQCRFS1P1	UQCRFS1;UQCRFS1P1
ALYREF	0.899867	1.04416	0.961409	1.11921	0.923206	0.953807	0.907723	1.08595	1.02869	ALYREF	ALYREF	ALYREF
CARS	0.904686	-0.992606	-0.828273	-0.740605	-0.89488	-0.632091	-1.14026	-0.736097	-1.08045	CARS	CARS	CARS
SLC39A14	0.904686	0.220781	NaN	0.304249	NaN	0.306839	0.12022	0.495735	0.248597	SLC39A14	SLC39A14	SLC39A14
PPP6C	0.904686	NaN	NaN	-1.2721	-1.1697	-1.2271	-1.22256	-1.17726	-1.18794	PPP6C	PPP6C	PPP6C
SRSF10	0.904686	0.22612	0.258756	0.381383	0.0897295	0.288232	0.0698801	0.334112	0.175637	SRSF10	SRSF10	SRSF10
RDH10	0.904686	0.249481	0.155086	0.379724	0.279484	0.183007	0.225402	0.36339	0.365268	RDH10	RDH10	RDH10
NUP210	0.904686	0.709216	0.635726	0.747645	0.673833	0.663325	0.66147	0.769235	0.726284	NUP210	NUP210	NUP210
UQCR10	0.904686	0.138864	-0.0496104	0.070355	0.118661	0.0106523	-0.0406089	-0.0146988	0.240613	UQCR10	UQCR10	UQCR10
CHORDC1	0.904686	NaN	-1.12822	-0.84334	NaN	-1.22036	-1.2773	-0.565975	-0.617436	CHORDC1	CHORDC1	CHORDC1
HYOU1	0.904991	NaN	NaN	-1.59581	NaN	-1.63723	NaN	NaN	NaN	HYOU1	HYOU1	HYOU1
CNN2;CNN3	0.904991	NaN	NaN	0.0537579	NaN	0.0341084	NaN	NaN	0.0148844	CNN2	CNN2;CNN3	CNN2;CNN3
RER1	0.904991	NaN	-1.34788	NaN	NaN	-1.30579	NaN	NaN	NaN	RER1	RER1	RER1
DDOST	0.904991	0.968081	0.808278	0.91049	0.943472	0.828272	0.889877	0.979254	0.996018	DDOST	DDOST	DDOST
MATR3	0.904991	2.0105	1.91262	1.95642	1.8491	1.9103	1.88312	2.02069	1.97275	MATR3	MATR3	MATR3
MSH2	0.904991	-1.49124	-1.52116	-1.42298	-1.70516	-1.37356	-1.407	-1.64238	-1.62718	MSH2	MSH2	MSH2
SLC25A11	0.904991	0.371908	0.124815	0.264318	0.289396	0.175272	0.231031	0.21676	0.357554	SLC25A11	SLC25A11	SLC25A11
DSP	0.904991	-0.385842	-0.093118	0.0851158	-0.442472	-0.433031	0.106665	-0.464459	0.138216	DSP	DSP	DSP
RPS3	0.904991	1.92893	1.78787	1.83065	1.74191	1.81687	1.74597	1.83536	1.83295	RPS3	RPS3	RPS3
GCLM	0.904991	0.218671	0.041289	0.322676	0.100386	-0.0250203	0.212077	0.221255	0.189456	GCLM	GCLM	GCLM
ARHGEF2	0.904991	-1.18804	-1.09317	-0.991205	-1.04396	-1.17556	-1.09204	-1.07191	-1.038	ARHGEF2	ARHGEF2	ARHGEF2
COPG1	0.904991	-0.199111	-0.432213	0.0254976	-0.143169	-0.213577	-0.295115	-0.133681	0.000747073	COPG1	COPG1	COPG1
CSDE1	0.905878	-0.167793	-0.03595	0.104879	-0.192054	-0.128711	-0.201798	-0.0733601	0.0301719	CSDE1	CSDE1	CSDE1
SKIV2L2	0.905878	-0.466875	-0.495272	-0.362462	-0.660619	-0.601689	-0.570782	-0.333678	-0.564037	SKIV2L2	SKIV2L2	SKIV2L2
RCN2	0.905878	0.374147	0.268555	0.50139	0.0324792	0.250672	0.232789	0.450707	0.345494	RCN2	RCN2	RCN2
BCAS2	0.908246	0.234549	0.188266	0.502412	0.348053	0.242243	0.237792	0.481458	0.398799	BCAS2	BCAS2	BCAS2
MYH14	0.908246	0.584137	0.309449	NaN	0.434478	NaN	0.31195	0.403844	0.539452	MYH14	MYH14	MYH14
SLC3A2	0.910985	1.92157	1.85256	1.90083	1.95845	1.8223	1.83734	1.96545	2.07025	SLC3A2	SLC3A2	SLC3A2
PSMD7	0.910985	-1.11253	-1.08865	-1.22871	-0.218665	-0.748929	-1.13943	-1.01873	-0.945948	PSMD7	PSMD7	PSMD7
AIFM1	0.910985	-0.634041	-0.730894	-0.605201	-0.672638	-0.567826	-0.767363	-0.622403	-0.629217	AIFM1	AIFM1	AIFM1
MT2A;MT1X;MT1G;MT1M;MT1H;MT1E;MT1A	0.910985	-0.999606	NaN	-1.2677	-1.33421	-1.24276	NaN	-1.11231	-1.17424	MT2A	MT2A;MT1X;MT1G;MT1M;MT1H;MT1E;MT1A	MT2A;MT1X;MT1G;MT1M;MT1H;MT1E;MT1A
UQCRH	0.910985	0.838797	0.798915	0.873215	0.883358	0.833135	0.715202	0.913612	0.87779	UQCRH	UQCRH	UQCRH
ATP5A1	0.910985	2.2304	2.18028	2.18743	2.21218	2.1629	2.19544	2.26109	2.23367	ATP5A1	ATP5A1	ATP5A1
EIF3I	0.910985	0.897441	0.891734	1.02259	0.781733	0.826382	0.922119	0.897282	0.891306	EIF3I	EIF3I	EIF3I
LRRC16A	0.910985	-0.687376	-1.48131	-1.07787	-1.01124	-1.19565	-1.49488	-0.770536	-0.980601	LRRC16A	LRRC16A	LRRC16A
CYFIP1;CYFIP2	0.910985	-0.236241	-0.327794	-0.406524	-0.333071	-0.443359	-0.351716	-0.209529	-0.359653	CYFIP1	CYFIP1;CYFIP2	CYFIP1;CYFIP2
EMC7	0.910985	-0.794834	-0.601335	-0.491504	-0.657536	NaN	-0.669714	-0.620534	-0.673904	EMC7	EMC7	EMC7
PRPF19	0.910985	1.875	1.84412	1.88456	1.78802	1.76668	1.80021	1.89094	1.88577	PRPF19	PRPF19	PRPF19
EXOSC10	0.91164	-0.230842	-0.442757	-0.248889	-0.434901	-0.278038	-0.464553	-0.201318	-0.340452	EXOSC10	EXOSC10	EXOSC10
EEF1A1;EEF1A1P5	0.913322	3.10152	3.12026	3.27608	3.17394	3.15437	3.13601	3.18922	3.24287	EEF1A1	EEF1A1;EEF1A1P5	EEF1A1;EEF1A1P5
ILF3	0.913322	1.28821	1.16351	1.34142	1.278	1.19898	1.2363	1.37052	1.32084	ILF3	ILF3	ILF3
PURA	0.914251	NaN	NaN	-0.500245	0.433122	NaN	NaN	NaN	-0.140372	PURA	PURA	PURA
FLOT1	0.914939	-0.824072	-0.870447	-0.571382	-0.522442	-1.07281	-0.895985	-0.429112	-0.527999	FLOT1	FLOT1	FLOT1
SMC4	0.914939	-0.0155582	-0.279026	-0.161559	-0.297414	-0.184956	-0.406269	-0.0878526	-0.154335	SMC4	SMC4	SMC4
NOP16	0.914939	-0.295523	-0.493216	-0.279129	-0.529589	-0.539404	-0.369358	-0.420987	-0.337087	NOP16	NOP16	NOP16
HUWE1	0.915313	-1.07777	-1.22275	-0.923625	-1.37267	-0.927391	-1.15482	-1.28821	-1.12847	HUWE1	HUWE1	HUWE1
NUP214	0.91551	-0.0240207	-0.0666044	0.187287	NaN	0.0484642	NaN	NaN	-0.0291371	NUP214	NUP214	NUP214
PNPLA6	0.91551	-0.981127	-1.02436	-0.891147	-1.0724	-1.18318	-1.08455	-1.08249	-0.708425	PNPLA6	PNPLA6	PNPLA6
STOML2	0.91551	-0.423921	-0.55529	-0.355638	-0.394985	-0.344163	-0.470918	-0.531849	-0.32276	STOML2	STOML2	STOML2
HNRNPA0	0.91726	1.05872	1.02757	1.15668	0.922963	0.998867	1.00768	1.12026	0.985226	HNRNPA0	HNRNPA0	HNRNPA0
GLTSCR2	0.91726	-1.17269	NaN	NaN	NaN	NaN	NaN	NaN	-1.20686	GLTSCR2	GLTSCR2	GLTSCR2
NCAP	0.921676	0.516625	0.4867	0.538191	0.777401	0.412872	0.680054	0.30211	0.821827	NCAP	NCAP	NCAP
ERGIC2	0.922479	-1.25389	-1.23863	-1.00789	NaN	-1.06053	-1.33867	-1.07733	-1.11263	ERGIC2	ERGIC2	ERGIC2
SLC25A27	0.922479	2.07121	2.20859	1.28977	2.53948	1.12836	1.20217	1.22183	4.02597	SLC25A27	SLC25A27	SLC25A27
CSTB	0.922479	-0.283471	-0.271473	-0.411217	-0.00303701	-0.170283	-0.33678	-0.415633	-0.128671	CSTB	CSTB	CSTB
HSD17B12	0.922479	0.358815	0.231215	0.485414	0.21219	0.307226	0.262657	0.419847	0.236364	HSD17B12	HSD17B12	HSD17B12
GMPS	0.924839	-0.751788	-0.744766	-0.65646	-0.883614	-0.708406	-0.808795	-0.626264	-0.837591	GMPS	GMPS	GMPS
LRRC59	0.926671	1.78988	1.76249	1.85613	1.87191	1.71537	1.76143	1.85111	1.90657	LRRC59	LRRC59	LRRC59
GPD2	0.926876	-0.0461933	-0.0862303	0.123933	-0.0812281	-0.124002	-0.0718559	0.0446075	0.119736	GPD2	GPD2	GPD2
PRSS21	0.927463	-0.395628	-0.588097	-0.264093	-0.366084	-0.545949	-0.389077	-0.353898	-0.386084	PRSS21	PRSS21	PRSS21
JUP	0.927947	0.331054	0.499332	0.484077	0.22536	0.244399	0.532351	0.273523	0.565505	JUP	JUP	JUP
LMAN1	0.928002	0.0815816	-0.229172	0.127807	0.0819498	0.0237139	-0.137704	0.2991	-0.0365996	LMAN1	LMAN1	LMAN1
UCHL5	0.92859	NaN	NaN	-0.88312	NaN	-0.908534	NaN	-1.04741	-0.569751	UCHL5	UCHL5	UCHL5
SMARCA4	0.928616	0.12521	-0.0776488	0.155446	-0.120045	-0.0091197	-0.0951643	0.120134	0.00655906	SMARCA4	SMARCA4	SMARCA4
TM9SF4	0.928616	NaN	-0.562219	-0.485859	NaN	-0.6106	NaN	-0.40663	-0.504192	TM9SF4	TM9SF4	TM9SF4
STOM	0.930497	1.10332	1.05124	1.17898	1.20889	1.13644	1.11252	1.09301	1.24207	STOM	STOM	STOM
FNDC3B	0.930497	NaN	NaN	-1.58335	NaN	NaN	NaN	-1.61227	NaN	FNDC3B	FNDC3B	FNDC3B
DNAJC10	0.930497	0.649677	0.582666	0.640219	0.53464	0.548765	0.599108	0.65596	0.567405	DNAJC10	DNAJC10	DNAJC10
COLGALT1	0.930497	NaN	NaN	-0.900973	NaN	-0.90437	NaN	-0.834719	-1.02973	COLGALT1	COLGALT1	COLGALT1
THEM6	0.930497	-0.71165	-0.926445	-0.661901	-0.908394	-0.877528	NaN	-0.816829	-0.661751	THEM6	THEM6	THEM6
UBXN4	0.930497	-0.126632	-0.3259	0.0726533	-0.509351	NaN	-0.174305	-0.21214	NaN	UBXN4	UBXN4	UBXN4
MTDH	0.930905	0.622556	0.561735	0.830964	0.403857	0.582821	0.543993	0.792366	0.569757	MTDH	MTDH	MTDH
SUPT5H	0.933376	-1.11694	NaN	-1.04774	-1.53879	-1.25126	NaN	-1.19075	-1.19198	SUPT5H	SUPT5H	SUPT5H
VAPB	0.933376	1.71579	1.61869	1.6725	1.67716	1.68097	1.61736	1.66145	1.69283	VAPB	VAPB	VAPB
CTPS1	0.933376	0.396322	0.314928	0.488749	0.279803	0.351039	0.353351	0.445028	0.287369	CTPS1	CTPS1	CTPS1
DNAJC11	0.933376	-0.806882	NaN	-0.552857	-0.793253	-0.653634	NaN	-0.598235	-0.846676	DNAJC11	DNAJC11	DNAJC11
HDAC10	0.933673	0.403935	0.311566	0.440564	0.399582	0.236245	0.521238	0.371251	0.475144	HDAC10	HDAC10	HDAC10
KIF2A	0.93444	-1.27535	NaN	-1.11339	NaN	NaN	NaN	-1.17109	NaN	KIF2A	KIF2A	KIF2A
METTL7A	0.934732	-0.109501	-0.185247	-0.0195629	0.00756056	-0.294356	-0.0740702	0.117129	-0.115745	METTL7A	METTL7A	METTL7A
PPP2R2A;PPP2R2D	0.935115	-0.800057	-0.465577	-0.597511	-0.643048	-0.681495	-0.739836	-0.748793	-0.40187	PPP2R2A	PPP2R2A;PPP2R2D	PPP2R2A;PPP2R2D
DDX3X;DDX3Y	0.941612	0.726426	0.743872	0.77418	0.75079	0.744113	0.636392	0.75847	0.823729	DDX3X	DDX3X;DDX3Y	DDX3X;DDX3Y
ATP5F1	0.941612	1.00278	0.782163	0.903209	0.7692	0.815579	0.852485	0.968392	0.862784	ATP5F1	ATP5F1	ATP5F1
ATP5E;ATP5EP2	0.941612	0.412061	0.378775	0.471051	0.278527	0.418168	0.38628	0.36508	0.404093	ATP5E	ATP5E;ATP5EP2	ATP5E;ATP5EP2
KRT87P	0.944068	NaN	1.20795	-2.50645	NaN	-0.972281	NaN	NaN	NaN	KRT87P	KRT87P	KRT87P
TMCO1	0.944068	-0.291893	NaN	-0.59391	-0.412361	-0.611124	NaN	NaN	-0.20733	TMCO1	TMCO1	TMCO1
TMPO_1	0.944068	0.714002	0.628838	0.804351	0.716192	0.640394	0.626181	0.861657	0.776933	TMPO	TMPO_1	TMPO_1
FASN	0.944068	1.55971	1.55707	1.642	1.59926	1.53642	1.54736	1.64466	1.65932	FASN	FASN	FASN
HIST2H3PS2	0.944068	0.350443	0.479171	0.373395	0.450592	0.570001	0.315247	0.365402	0.363406	HIST2H3PS2	HIST2H3PS2	HIST2H3PS2
DDX1	0.944068	-0.508046	-0.412469	-0.282663	-0.450482	-0.364818	-0.668289	-0.31869	-0.353931	DDX1	DDX1	DDX1
PNN	0.944068	0.192894	-0.052953	0.113811	-0.185595	0.0688051	-0.0918343	0.122985	-0.087037	PNN	PNN	PNN
USP24	0.944068	-1.38854	NaN	-1.35065	NaN	-1.4392	NaN	-1.64848	-0.925088	USP24	USP24	USP24
NCAPH	0.944804	-1.21799	NaN	-0.571903	-1.27898	NaN	-1.19557	-0.957692	-0.9988	NCAPH	NCAPH	NCAPH
CAD	0.944804	-0.0364549	-0.189325	0.016967	-0.132655	-0.153273	-0.142288	-0.0259029	-0.0550252	CAD	CAD	CAD
FEN1	0.944804	NaN	NaN	-0.742801	-1.51472	-1.05016	NaN	-1.08717	-1.353	FEN1	FEN1	FEN1
MRPL44	0.944804	NaN	-1.16603	NaN	NaN	NaN	NaN	-1.30273	-0.972977	MRPL44	MRPL44	MRPL44
CTNNA1;CTNNA2	0.945212	NaN	NaN	-1.3829	NaN	NaN	NaN	-1.36079	NaN	CTNNA1	CTNNA1;CTNNA2	CTNNA1;CTNNA2
UPF3B	0.948488	-0.855936	-0.984013	-0.641638	NaN	NaN	-1.00845	-0.685655	NaN	UPF3B	UPF3B	UPF3B
GNAI2	0.948488	-0.196122	NaN	NaN	NaN	0.0837292	NaN	0.253047	-0.749663	GNAI2	GNAI2	GNAI2
OGT	0.948724	-1.04921	NaN	NaN	-1.1651	-1.38565	NaN	-1.00953	-0.983854	OGT	OGT	OGT
SNRPD2	0.948724	0.536898	0.127383	0.217493	0.0423933	0.288627	0.0954611	0.186078	0.298361	SNRPD2	SNRPD2	SNRPD2
DYNLL1;DYNLL2	0.948724	0.546997	0.410652	0.618792	0.725708	0.516241	0.582285	0.370772	0.780499	DYNLL1	DYNLL1;DYNLL2	DYNLL1;DYNLL2
SNRNP40	0.948724	-0.222878	-0.27371	-0.102206	-0.382694	-0.313593	-0.283151	-0.146761	-0.274713	SNRNP40	SNRNP40	SNRNP40
BAX	0.949018	-0.266631	-0.391783	-0.512105	NaN	-0.463244	-0.320582	NaN	-0.354137	BAX	BAX	BAX
OPA1	0.949867	-0.406682	-0.479664	-0.407229	-0.536996	-0.519495	-0.516132	-0.46253	-0.361002	OPA1	OPA1	OPA1
EXOSC6	0.949867	-0.675368	-1.04291	NaN	-1.13347	-0.929316	-0.913702	NaN	-1.05723	EXOSC6	EXOSC6	EXOSC6
DDX20	0.95253	-0.788353	-0.909442	-0.838404	-1.04386	-0.908476	-0.922918	-0.912713	-0.866109	DDX20	DDX20	DDX20
TLE3;TLE4;TLE2;TLE1	0.953192	-1.21073	-1.29621	-0.820503	NaN	NaN	-1.2389	-0.93885	NaN	TLE3	TLE3;TLE4;TLE2;TLE1	TLE3;TLE4;TLE2;TLE1
CD47	0.953192	-0.354614	-0.614861	-0.494276	-0.421336	-0.432322	-0.627563	NaN	-0.321182	CD47	CD47	CD47
CLTB	0.953192	0.216998	0.189691	0.183639	0.0413594	0.0553047	0.125392	0.123006	0.296364	CLTB	CLTB	CLTB
SDHA	0.953192	0.867653	0.85474	0.924607	0.838008	0.862546	0.826566	0.921247	0.853618	SDHA	SDHA	SDHA
EIF4A3	0.953192	0.186633	0.0870892	0.123183	0.0478715	0.133544	0.088941	0.130379	0.113681	EIF4A3	EIF4A3	EIF4A3
UPF2	0.953192	0.152925	NaN	-1.32523	-1.21135	NaN	NaN	NaN	-0.718418	UPF2	UPF2	UPF2
MTFP1	0.953192	NaN	NaN	-0.991029	-1.3377	NaN	-1.14016	NaN	NaN	MTFP1	MTFP1	MTFP1
HNRNPM	0.953941	2.02967	1.96727	2.04196	2.00835	1.96028	1.99647	2.05266	2.05862	HNRNPM	HNRNPM	HNRNPM
FHL2	0.954361	-0.133688	-0.166082	0.0618606	-0.343303	-0.25745	-0.46607	0.109317	-0.0257444	FHL2	FHL2	FHL2
TBL3	0.954361	-0.672157	-0.780097	-0.604146	-0.638533	-0.855843	-0.781795	-0.455973	-0.641076	TBL3	TBL3	TBL3
MPDU1	0.954536	0.356008	0.343529	0.30236	0.515248	0.315161	0.36931	0.363712	0.442893	MPDU1	MPDU1	MPDU1
SEC11A	0.955549	-0.407488	-0.482319	-0.315764	-0.155172	-0.323732	-0.354187	-0.538289	-0.183981	SEC11A	SEC11A	SEC11A
RPN2	0.955549	1.4037	1.3621	1.42102	1.42018	1.31913	1.37562	1.45456	1.4792	RPN2	RPN2	RPN2
ADAR	0.955549	0.212404	0.0357032	0.219274	-0.0329629	0.143746	0.069253	0.156611	0.0938444	ADAR	ADAR	ADAR
TOP2A;TOP2B	0.95665	NaN	-1.92244	-1.6443	-1.16941	NaN	NaN	-1.61044	NaN	TOP2A	TOP2A;TOP2B	TOP2A;TOP2B
GOLGA4	0.95665	0.0222242	-0.223618	-0.0990225	-0.252203	-0.0545471	-0.232637	-0.135523	-0.100433	GOLGA4	GOLGA4	GOLGA4
YME1L1	0.95665	-0.487281	-0.716462	-0.416895	-0.487227	-0.559357	-0.566135	-0.418197	-0.534414	YME1L1	YME1L1	YME1L1
ACSL3	0.957551	0.8731	0.825635	1.0683	0.859678	0.808066	0.802414	1.01952	1.02813	ACSL3	ACSL3	ACSL3
RPN1	0.957551	1.44216	1.37832	1.38817	1.37316	1.33256	1.34504	1.45171	1.4334	RPN1	RPN1	RPN1
ABCB7	0.95938	0.119458	-0.131365	0.034729	-0.231463	0.0103426	-0.0764294	-0.0619419	-0.0508136	ABCB7	ABCB7	ABCB7
DDX46	0.959429	-0.06524	-0.0692136	0.101433	-0.0720667	-0.0501223	-0.139968	0.143681	-0.0322844	DDX46	DDX46	DDX46
KRT33B	0.959429	NaN	3.48706	0.474512	NaN	1.82279	NaN	NaN	NaN	KRT33B	KRT33B	KRT33B
KPNA4	0.959429	NaN	NaN	-1.30257	-1.57982	-1.25911	-1.48015	-1.59782	-1.38395	KPNA4	KPNA4	KPNA4
SNRNP200	0.959429	0.797465	0.711178	0.825587	0.715285	0.689331	0.737401	0.784303	0.819569	SNRNP200	SNRNP200	SNRNP200
FBXO22	0.959429	0.344768	0.312506	0.342047	0.333856	0.300003	0.363585	0.295648	0.389856	FBXO22	FBXO22	FBXO22
BET1;DKFZp781C0425	0.959794	-0.993662	NaN	NaN	NaN	NaN	-1.36446	-0.728514	-0.811897	BET1	BET1;DKFZp781C0425	BET1;DKFZp781C0425
PHB2	0.959794	1.72605	1.68152	1.74235	1.72226	1.67269	1.68885	1.71133	1.78338	PHB2	PHB2	PHB2
BMS1	0.960285	-1.29373	-1.61024	-1.1806	NaN	-1.7926	NaN	-0.976389	NaN	BMS1	BMS1	BMS1
HDAC1	0.96067	0.668058	0.227373	0.490597	0.354041	0.358825	0.349816	0.650365	0.344503	HDAC1	HDAC1	HDAC1
EIF2S1	0.962	0.717731	0.402212	1.45517	0.580673	0.710539	0.487212	1.20565	0.675603	EIF2S1	EIF2S1	EIF2S1
EIF2B5	0.962	-0.90039	-0.996699	-0.653344	-0.964959	-0.875261	-0.773276	-0.87323	-0.966817	EIF2B5	EIF2B5	EIF2B5
RNF213	0.964357	-1.56263	NaN	NaN	NaN	-1.61717	-1.73988	-1.46657	-1.46855	RNF213	RNF213	RNF213
AAAS	0.965394	-0.288836	-0.230911	-0.146889	-0.0618962	-0.207427	-0.201465	-0.259974	-0.0389066	AAAS	AAAS	AAAS
SLC25A1	0.965394	0.42493	0.204259	0.344549	0.223502	0.138426	0.259656	0.304339	0.521016	SLC25A1	SLC25A1	SLC25A1
NOP9	0.966264	-1.18812	-1.237	-1.08127	-1.00441	-1.2198	-1.12151	-1.24616	-0.946747	NOP9	NOP9	NOP9
TXN	0.969175	2.88733	2.88227	2.90436	2.90112	2.82584	2.90188	2.83617	3.02584	TXN	TXN	TXN
SDHB	0.969175	0.757355	0.544335	0.647943	0.574499	0.635425	0.567787	0.678715	0.657856	SDHB	SDHB	SDHB
FKBP8	0.96988	0.00248242	-0.0577584	-0.0198159	-0.0771816	-0.108693	-0.0915741	0.115711	-0.0523031	FKBP8	FKBP8	FKBP8
ELAVL1	0.971512	0.914569	0.75792	0.76156	0.744313	0.775623	0.71874	0.848204	0.849975	ELAVL1	ELAVL1	ELAVL1
IMMT	0.97152	1.10414	1.02222	1.14967	1.03245	1.08739	1.01803	1.14676	1.06875	IMMT	IMMT	IMMT
TMEM43	0.97292	-0.332683	-0.300117	-0.243666	-0.335505	-0.251284	-0.357497	-0.30348	-0.288957	TMEM43	TMEM43	TMEM43
HIST2H3A	0.973312	-0.0904856	-0.173806	-0.136485	0.124403	-0.292203	-0.129208	-0.129347	0.302689	HIST2H3A	HIST2H3A	HIST2H3A
EIF5B	0.976002	0.81487	0.79538	1.17644	0.877769	0.875406	0.816496	1.05398	0.937291	EIF5B	EIF5B	EIF5B
B4DLN1	0.976002	1.28007	1.23301	1.35717	1.29125	1.28195	1.17009	1.41542	1.30633	B4DLN1	B4DLN1	B4DLN1
IQGAP1	0.976002	0.635678	0.629905	0.771329	0.596391	0.663167	0.590649	0.717671	0.672795	IQGAP1	IQGAP1	IQGAP1
EXOSC9	0.977722	-0.17028	-0.298766	-0.136213	-0.277751	-0.274218	-0.243161	-0.128526	-0.247893	EXOSC9	EXOSC9	EXOSC9
SAP18	0.979031	0.301078	0.238682	0.189887	0.0792374	0.122064	0.344266	0.138561	0.191787	SAP18	SAP18	SAP18
PSME2	0.979175	-0.635155	-0.484586	-0.458247	-0.529906	-0.524905	-0.518201	-0.583147	-0.490553	PSME2	PSME2	PSME2
C2orf47	0.979175	NaN	-0.92496	-0.636602	-0.84874	NaN	NaN	-0.890813	-0.706111	C2orf47	C2orf47	C2orf47
PRPF8	0.982716	0.389893	0.281574	0.456849	0.304112	0.332936	0.34293	0.395156	0.369061	PRPF8	PRPF8	PRPF8
HNRNPAB	0.983552	1.5551	1.52792	1.6045	1.55999	1.59257	1.44666	1.67752	1.53864	HNRNPAB	HNRNPAB	HNRNPAB
RPS10;RPS10-NUDT3;RPS10P5	0.984092	1.5641	1.43586	1.56888	1.24571	1.39912	1.30886	1.47168	1.64656	RPS10	RPS10;RPS10-NUDT3;RPS10P5	RPS10;RPS10-NUDT3;RPS10P5
SMC1A	0.984092	0.183168	0.000661589	0.318523	0.0291133	0.126227	0.0516717	0.243237	0.120102	SMC1A	SMC1A	SMC1A
PALLD	0.984092	-0.146883	-0.188069	-0.20378	-0.366603	-0.206021	-0.230549	-0.0995987	-0.360258	PALLD	PALLD	PALLD
EIF2S3;EIF2S3L	0.987536	0.767557	0.572526	1.51598	0.598216	0.861615	0.607772	1.26531	0.741943	EIF2S3	EIF2S3;EIF2S3L	EIF2S3;EIF2S3L
HNRNPUL2;HNRNPUL2-BSCL2	0.98818	0.664673	0.478514	0.660308	0.521324	0.555997	0.493877	0.698562	0.570214	HNRNPUL2	HNRNPUL2;HNRNPUL2-BSCL2	HNRNPUL2;HNRNPUL2-BSCL2
TK1	0.989252	-1.06996	-1.29988	-1.04088	-1.12686	NaN	-1.10711	NaN	-1.16539	TK1	TK1	TK1
TOMM70A	0.991766	0.225771	0.304886	0.316662	-0.00699463	0.136407	0.170654	0.270511	0.257511	TOMM70A	TOMM70A	TOMM70A
KRT1	0.99298	3.00933	3.88283	4.15191	3.4934	3.25506	4.47767	2.46928	4.36085	KRT1	KRT1	KRT1
TECR	0.993192	0.109123	0.125386	0.126658	0.235433	0.142331	0.0998084	0.187327	0.169631	TECR	TECR	TECR
GEMIN4	0.994471	-0.856793	-0.815993	-0.504435	-0.747149	-1.01331	-0.726848	-0.634924	-0.544641	GEMIN4	GEMIN4	GEMIN4
SUB1	0.995123	NaN	NaN	0.897891	-0.368966	-0.00712545	NaN	0.384185	0.424755	SUB1	SUB1	SUB1
GTF3C5	0.995123	-1.11858	-1.12914	-1.04244	-1.19484	NaN	NaN	-1.12202	NaN	GTF3C5	GTF3C5	GTF3C5
ABCD1	0.997674	-1.02456	-0.984955	-0.811795	-0.976371	-0.882783	-1.17754	-0.718845	-1.01732	ABCD1	ABCD1	ABCD1
NDUFA10	NaN	NaN	NaN	NaN	NaN	-1.52653	NaN	-1.72391	NaN	NDUFA10	NDUFA10	NDUFA10
ATP1A3	NaN	NaN	NaN	NaN	NaN	-0.522519	-0.732815	NaN	NaN	ATP1A3	ATP1A3	ATP1A3
PRPS1;PRPS1L1;PRPS2	NaN	NaN	NaN	NaN	NaN	NaN	NaN	-1.28506	-1.03796	PRPS1	PRPS1;PRPS1L1;PRPS2	PRPS1;PRPS1L1;PRPS2
TBL1XR1	NaN	NaN	-1.04686	-0.894995	NaN	NaN	NaN	NaN	NaN	TBL1XR1	TBL1XR1	TBL1XR1
CDC73	NaN	NaN	NaN	NaN	NaN	NaN	-1.07822	-0.971478	NaN	CDC73	CDC73	CDC73
MBP	NaN	NaN	NaN	NaN	NaN	0.846797	0.518593	NaN	NaN	MBP	MBP	MBP
EXOSC1	NaN	NaN	NaN	-1.07416	-1.44353	NaN	NaN	NaN	NaN	EXOSC1	EXOSC1	EXOSC1
MPV17	NaN	NaN	NaN	NaN	NaN	-1.79124	-1.38554	NaN	NaN	MPV17	MPV17	MPV17
PPHLN1	NaN	-1.41883	NaN	-1.36551	NaN	NaN	NaN	NaN	NaN	PPHLN1	PPHLN1	PPHLN1
MRPL21	NaN	NaN	NaN	-1.75083	-1.8303	NaN	NaN	NaN	NaN	MRPL21	MRPL21	MRPL21
PNO1	NaN	-0.768896	NaN	-1.12157	NaN	NaN	NaN	NaN	NaN	PNO1	PNO1	PNO1
ERO1L	NaN	NaN	NaN	NaN	NaN	-1.30758	NaN	-1.08195	NaN	ERO1L	ERO1L	ERO1L
MRPS22	NaN	NaN	NaN	-1.31074	-1.64033	NaN	NaN	NaN	NaN	MRPS22	MRPS22	MRPS22
PSMA4	NaN	NaN	NaN	NaN	NaN	-0.618222	NaN	-0.864863	-0.647318	PSMA4	PSMA4	PSMA4
IDH3A	NaN	NaN	NaN	NaN	NaN	-1.2646	-1.72349	NaN	NaN	IDH3A	IDH3A	IDH3A
LDLR	NaN	-2.78259	NaN	-1.83171	NaN	NaN	NaN	NaN	NaN	LDLR	LDLR	LDLR
RPS27L	NaN	NaN	NaN	-0.289349	-0.617216	NaN	NaN	NaN	NaN	RPS27L	RPS27L	RPS27L
CLUH	NaN	NaN	NaN	NaN	NaN	-1.01761	NaN	-1.26154	NaN	CLUH	CLUH	CLUH
GTPBP1	NaN	-1.55281	NaN	-1.61619	-1.15195	NaN	NaN	NaN	NaN	GTPBP1	GTPBP1	GTPBP1
CLIC1	NaN	NaN	NaN	NaN	NaN	0.218016	NaN	-0.193537	-0.177132	CLIC1	CLIC1	CLIC1
SPTLC1	NaN	NaN	NaN	NaN	NaN	-1.33067	NaN	-1.33012	NaN	SPTLC1	SPTLC1	SPTLC1
STX7	NaN	NaN	NaN	NaN	NaN	-1.14478	-0.821689	NaN	NaN	STX7	STX7	STX7
ALPP;ALPPL2	NaN	NaN	NaN	NaN	NaN	-1.12271	-1.95683	-1.71569	-1.68967	ALPP	ALPP;ALPPL2	ALPP;ALPPL2
FH	NaN	NaN	NaN	NaN	NaN	-0.813085	-1.50286	-0.790793	-1.04826	FH	FH	FH
SLC25A4	NaN	NaN	NaN	NaN	NaN	NaN	-1.13174	-0.64341	-0.636906	SLC25A4	SLC25A4	SLC25A4
RNH1	NaN	NaN	NaN	NaN	NaN	-1.08068	NaN	-0.879163	NaN	RNH1	RNH1	RNH1
NME1	NaN	NaN	NaN	NaN	NaN	-0.00279226	-0.637431	-1.11986	NaN	NME1	NME1	NME1
YBX3	NaN	-0.181695	NaN	-0.0256801	0.927568	NaN	NaN	NaN	NaN	YBX3	YBX3	YBX3
RAB5A	NaN	NaN	NaN	-1.1482	-0.772981	NaN	NaN	NaN	NaN	RAB5A	RAB5A	RAB5A
OSBP	NaN	NaN	NaN	NaN	NaN	NaN	-1.39026	NaN	-1.31101	OSBP	OSBP	OSBP
ADSS	NaN	NaN	NaN	NaN	NaN	NaN	NaN	-1.10673	-1.11579	ADSS	ADSS	ADSS
NASP	NaN	NaN	NaN	NaN	NaN	-1.2592	NaN	-0.81716	-1.31669	NASP	NASP	NASP
EIF2B2	NaN	NaN	NaN	NaN	NaN	-0.810424	NaN	-0.82721	NaN	EIF2B2	EIF2B2	EIF2B2
GALK1	NaN	NaN	NaN	NaN	NaN	0.00789341	-0.185169	0.0753947	NaN	GALK1	GALK1	GALK1
KPNA1	NaN	NaN	NaN	NaN	NaN	-0.673198	NaN	NaN	-1.00612	KPNA1	KPNA1	KPNA1
HNRNPH2	NaN	NaN	NaN	NaN	NaN	NaN	-1.04565	NaN	-1.10894	HNRNPH2	HNRNPH2	HNRNPH2
ACTR2	NaN	NaN	NaN	NaN	NaN	-0.676256	NaN	-0.60306	NaN	ACTR2	ACTR2	ACTR2
GNG5	NaN	NaN	NaN	NaN	NaN	-0.13859	NaN	NaN	-0.17515	GNG5	GNG5	GNG5
IGBP1	NaN	NaN	NaN	-1.26652	-1.29382	NaN	NaN	NaN	NaN	IGBP1	IGBP1	IGBP1
CAV1;CAV3	NaN	NaN	NaN	-1.8674	-1.50299	NaN	NaN	NaN	NaN	CAV1	CAV1;CAV3	CAV1;CAV3
YWHAH	NaN	NaN	NaN	NaN	NaN	-0.53987	NaN	-0.755321	-1.56297	YWHAH	YWHAH	YWHAH
GFPT1	NaN	NaN	NaN	NaN	NaN	-0.907231	NaN	-0.811296	NaN	GFPT1	GFPT1	GFPT1
DSC1	NaN	NaN	NaN	NaN	NaN	NaN	-0.987142	NaN	-1.47938	DSC1	DSC1	DSC1
ORC2	NaN	-0.292363	-0.509197	-0.289972	-0.350981	NaN	NaN	NaN	NaN	ORC2	ORC2	ORC2
TUBB2A	NaN	NaN	NaN	NaN	NaN	-0.400418	-0.398159	NaN	NaN	TUBB2A	TUBB2A	TUBB2A
TM9SF3	NaN	NaN	NaN	NaN	NaN	NaN	NaN	-1.2373	-0.217046	TM9SF3	TM9SF3	TM9SF3
PDCD6IP	NaN	NaN	NaN	NaN	NaN	-1.36572	NaN	-1.13356	-1.39131	PDCD6IP	PDCD6IP	PDCD6IP
DDRGK1	NaN	NaN	NaN	NaN	NaN	-1.55422	NaN	-1.7368	NaN	DDRGK1	DDRGK1	DDRGK1
FAM213A	NaN	NaN	NaN	NaN	NaN	NaN	NaN	-1.70315	-1.72429	FAM213A	FAM213A	FAM213A
LRWD1	NaN	-0.984578	-1.12336	-1.05044	-0.909396	NaN	NaN	NaN	NaN	LRWD1	LRWD1	LRWD1
XPO7	NaN	NaN	-2.08668	-2.02244	NaN	NaN	NaN	NaN	NaN	XPO7	XPO7	XPO7
NOL7	NaN	-0.939649	NaN	-1.37721	-1.13668	NaN	NaN	NaN	NaN	NOL7	NOL7	NOL7
PLAA	NaN	NaN	NaN	-1.68588	-2.42825	NaN	NaN	NaN	NaN	PLAA	PLAA	PLAA
GTF3C3	NaN	-1.46552	NaN	-1.0208	NaN	NaN	NaN	NaN	NaN	GTF3C3	GTF3C3	GTF3C3

## Sheet: Fig 4B
id	adj.P.Val.WT.over.C	C1	C2	C3	C4	WT2	WT3	WT4	WT5	id.query	id.mapped	id.concat	global.input.table...grp.anno.
FXR1	0.000127537	32.9347	33.2281	32.6457	33.1912	30.044	30.4259	30.3622	30.4485	FXR1	FXR1	FXR1	FXR1
FXR2	0.000383067	31.9178	31.5979	31.3816	31.6524	29.1462	29.6849	29.2858	29.4637	FXR2	FXR2	FXR2	FXR2
CRACD	0.000606607	NaN	NaN	29.2404	NaN	22.7318	22.9271	NaN	22.1202	CRACD	CRACD	CRACD	CRACD
TDRD3	0.000804454	26.2996	25.9973	25.7278	26.6756	23.2263	23.6992	24.2172	23.1243	TDRD3	TDRD3	TDRD3	TDRD3
TOP3B	0.000804454	26.1392	25.5164	25.6057	25.9476	24.0491	23.6188	23.913	23.6316	TOP3B	TOP3B	TOP3B	TOP3B
RRP8	0.00327775	24.8569	24.4949	24.28	24.9328	23.0254	23.0314	23.1841	22.7966	RRP8	RRP8	RRP8	RRP8
FMR1_1 (Q06787-2)	0.00327775	30.6566	30.0459	30.2334	30.6533	28.8367	28.8622	28.3461	28.1674	FMR1	FMR1_1	FMR1_1	FMR1
FMR1 (Q06787-5)	0.00470075	31.0145	30.6213	30.652	30.635	28.742	29.2975	29.4037	29.2615	FMR1	FMR1	FMR1	FMR1
IN80B	0.00470075	24.2097	NaN	NaN	25.4994	21.479	21.3202	21.5722	NaN	IN80B	IN80B	IN80B	IN80B
AP2A1	0.0239763	27.8643	27.5374	27.7712	27.7822	26.8531	26.3753	26.703	26.3459	AP2A1	AP2A1	AP2A1	AP2A1
AP2S1	0.0239763	26.3184	26.22	26.2033	27.0857	25.1975	24.8316	25.0062	25.22	AP2S1	AP2S1	AP2S1	AP2S1
AP2M1	0.0239763	28.4131	27.7059	27.992	28.0896	26.9827	26.6549	26.9712	26.4462	AP2M1	AP2M1	AP2M1	AP2M1
MRT4	0.0250573	27.3367	27.0029	27.1979	27.1963	26.1978	26.2728	25.8189	25.9713	MRT4	MRT4	MRT4	MRT4
DDX31	0.0267955	25.3767	24.9292	25.1646	25.9492	23.857	24.2162	23.8672	24.0919	DDX31	DDX31	DDX31	DDX31
PRC2C	0.0314796	27.5685	26.7405	26.7593	27.08	25.66	25.7099	26.0863	25.1758	PRC2C	PRC2C	PRC2C	PRC2C
SURF6	0.0314796	25.5133	24.5931	24.5385	25.6564	23.3472	23.5241	23.9331	23.1577	SURF6	SURF6	SURF6	SURF6
RL27A	0.0314796	29.9882	29.5322	30.0227	29.9175	28.7978	28.8143	28.9358	28.3853	RL27A	RL27A	RL27A	RL27A
RL4	0.0318083	32.4769	32.1173	32.2285	32.4382	31.1226	31.2798	31.4409	31.3611	RL4	RL4	RL4	RL4
AP2A2	0.0318083	25.789	26.0929	25.9621	25.733	24.9042	24.7622	24.9908	24.9313	AP2A2	AP2A2	AP2A2	AP2A2
CHTOP	0.0352579	26.3693	25.2801	25.1834	26.0975	23.8238	24.0269	24.6625	23.068	CHTOP	CHTOP	CHTOP	CHTOP
RL13	0.0360415	30.5958	30.1351	30.2172	29.7259	28.9976	28.9235	29.2536	28.9406	RL13	RL13	RL13	RL13
BRX1	0.0360415	29.0582	29.2018	29.1647	29.5384	28.0043	28.2763	28.3503	28.2898	BRX1	BRX1	BRX1	BRX1
RL6	0.044834	31.986	31.6841	32.0074	32.0681	30.8618	30.8497	31.233	30.9195	RL6	RL6	RL6	RL6
HP1B3	0.0457317	27.0523	26.4318	26.67	27.0048	25.8481	25.5294	25.9681	25.1929	HP1B3	HP1B3	HP1B3	HP1B3
RT31	0.0457317	24.107	NaN	NaN	NaN	20.4999	21.3172	NaN	NaN	RT31	RT31	RT31	RT31
WDR5	0.0611285	23.3511	23.1698	22.9282	23.35	21.8585	22.3619	22.0829	NaN	WDR5	WDR5	WDR5	WDR5
GNAI1	0.0611285	22.7552	23.0782	23.0117	22.8817	24.0326	23.7881	23.5824	23.9813	GNAI1	GNAI1	GNAI1	GNAI1
AP2B1	0.0613262	28.5903	28.2095	28.0059	28.0774	27.5012	27.2314	27.2144	27.1276	AP2B1	AP2B1	AP2B1	AP2B1
CALM2	0.0644873	26.5022	27.362	27.7344	25.9437	29.1845	29.5417	27.9949	28.3794	CALM2	CALM2	CALM2	CALM2
RL5	0.0644873	30.4798	30.1068	30.5351	30.2938	29.3038	29.1943	29.8179	29.1193	RL5	RL5	RL5	RL5
RL19	0.0645841	29.6715	29.0313	29.5945	29.1873	28.2997	28.018	28.7822	28.0411	RL19	RL19	RL19	RL19
REN3B	0.0645841	NaN	23.5145	23.7945	NaN	22.697	22.319	22.2562	22.1678	REN3B	REN3B	REN3B	REN3B
RL34	0.0649359	29.732	28.7784	28.8103	29.4106	27.4569	27.9813	28.5189	27.3428	RL34	RL34	RL34	RL34
RL13A	0.0649359	31.1075	30.669	30.8034	30.6891	29.8748	30.0612	30.0518	29.8634	RL13A	RL13A	RL13A	RL13A
DDX24	0.0649359	26.4699	26.1228	26.0743	26.4844	25.4432	25.449	25.5199	25.1448	DDX24	DDX24	DDX24	DDX24
H31	0.0649359	26.1728	25.678	25.7661	26.137	24.4806	24.2084	25.5003	24.6445	H31	H31	H31	H31
PR40A	0.0649359	22.4693	21.9908	21.5861	22.3327	21.0637	20.6114	NaN	20.9925	PR40A	PR40A	PR40A	PR40A
CSTOS	0.06626	23.7396	22.6829	23.4191	23.0889	21.8845	NaN	NaN	21.5755	CSTOS	CSTOS	CSTOS	CSTOS
DDX50	0.06626	25.7664	24.9673	25.2309	25.533	23.9271	24.4014	24.7303	24.1231	DDX50	DDX50	DDX50	DDX50
CC137	0.06626	24.5843	24.3256	24.1212	24.6634	23.4274	23.2464	23.8877	22.8636	CC137	CC137	CC137	CC137
RBM34	0.06626	24.6952	23.7782	23.8	24.8205	22.4895	23.2864	23.3463	22.7533	RBM34	RBM34	RBM34	RBM34
RL3	0.0738659	32.1154	31.7408	31.7964	31.8971	30.8111	31.2247	31.1785	30.9795	RL3	RL3	RL3	RL3
DDX21	0.0747983	29.8913	29.9497	29.8514	30.0145	28.9115	29.3791	29.0011	29.1809	DDX21	DDX21	DDX21	DDX21
RL35A	0.0747983	30.3728	27.8738	29.0909	29.6262	26.8492	27.6198	28.0035	26.7898	RL35A	RL35A	RL35A	RL35A
RL14	0.0747983	31.0898	30.664	30.7938	30.96	29.7696	30.3259	30.0366	29.8912	RL14	RL14	RL14	RL14
RL7A	0.0751962	32.329	31.7413	32.0744	32.1614	31.17	31.208	31.4349	31.0909	RL7A	RL7A	RL7A	RL7A
RENT2	0.0764142	24.436	26.2149	25.5765	23.5031	23.049	22.5747	23.5969	22.1529	RENT2	RENT2	RENT2	RENT2
GRSF1	0.0764142	25.2709	25.0796	24.8942	25.504	24.1529	24.3652	24.5465	24.2357	GRSF1	GRSF1	GRSF1	GRSF1
RL35	0.0764142	29.4522	29.4748	29.5099	29.6023	28.715	28.8874	28.6852	28.7576	RL35	RL35	RL35	RL35
RL10	0.0769597	29.0017	28.3718	28.3997	28.3121	26.8275	27.7231	27.796	27.4553	RL10	RL10	RL10	RL10
PLST	0.0781963	23.9696	24.3112	24.1573	23.9536	25.2048	24.9691	24.6084	24.9645	PLST	PLST	PLST	PLST
EBP2	0.0781963	28.6878	28.2872	28.5364	28.0975	27.1832	27.1122	27.9324	27.4835	EBP2	EBP2	EBP2	EBP2
DDX52	0.0788478	24.9319	23.8541	24.0988	24.6922	23.2746	23.1633	23.7374	22.8869	DDX52	DDX52	DDX52	DDX52
SAFB2	0.0788478	24.2071	NaN	NaN	24.3999	22.9153	23.4526	23.2454	22.8264	SAFB2	SAFB2	SAFB2	SAFB2
RL37	0.0788478	NaN	27.8455	27.0045	NaN	NaN	25.7099	25.5886	NaN	RL37	RL37	RL37	RL37
SENP3	0.086917	NaN	23.549	23.5541	23.7136	22.204	22.2432	22.9682	22.8344	SENP3	SENP3	SENP3	SENP3
ZBBX	0.0902768	NaN	22.8247	NaN	NaN	NaN	20.884	NaN	20.7157	ZBBX	ZBBX	ZBBX	ZBBX
RL7	0.0927472	31.6347	30.7336	30.9651	31.2291	30.2529	30.0909	30.5252	30.0037	RL7	RL7	RL7	RL7
RL21	0.0927472	29.3016	29.022	29.1974	29.4515	28.7108	28.1937	28.6142	28.1079	RL21	RL21	RL21	RL21
SRSF5	0.0927472	27.1158	26.4887	26.8675	27.3206	26.041	25.7552	26.365	25.9659	SRSF5	SRSF5	SRSF5	SRSF5
GAPD1	0.0927472	NaN	23.5913	23.9706	NaN	22.9212	22.7085	22.6785	22.4744	GAPD1	GAPD1	GAPD1	GAPD1
NOP2	0.0950268	29.1686	28.9045	28.7132	29.3542	28.3131	28.3117	28.2792	28.0186	NOP2	NOP2	NOP2	NOP2
SNP23	0.0950268	NaN	24.2402	24.0385	23.7393	24.9326	24.9373	NaN	25.19	SNP23	SNP23	SNP23	SNP23
DDX54	0.096081	26.4282	25.7772	26.0012	26.8499	25.1825	25.3877	25.4444	25.2732	DDX54	DDX54	DDX54	DDX54
RM47	0.096081	23.2249	23.4174	NaN	NaN	22.3089	22.0857	NaN	22.1074	RM47	RM47	RM47	RM47
NSA2	0.0966228	24.5152	24.645	24.4358	24.8723	23.7426	24.1632	23.3614	23.8239	NSA2	NSA2	NSA2	NSA2
OLA1	0.0966228	22.7953	22.073	22.082	NaN	NaN	NaN	24.2084	NaN	OLA1	OLA1	OLA1	OLA1
FYN	0.0966228	NaN	23.1693	21.7044	22.3842	23.8185	NaN	23.8571	23.7785	FYN	FYN	FYN	FYN
RL31	0.0995527	30.262	29.5129	30.0079	30.0555	29.1399	29.0903	29.3622	28.9949	RL31	RL31	RL31	RL31
MTOR	0.0995527	22.9974	24.1536	NaN	23.1872	25.1284	24.0571	24.9855	24.8861	MTOR	MTOR	MTOR	MTOR
DKC1	0.104768	NaN	24.133	24.1559	24.8339	23.4335	23.285	23.62	23.4355	DKC1	DKC1	DKC1	DKC1
RL9	0.106879	30.0229	30.0715	29.5861	29.907	28.2798	29.6146	28.9384	28.6764	RL9	RL9	RL9	RL9
SPB1	0.108104	26.9457	26.2071	26.4599	27.2199	26.0459	25.7714	25.8007	25.5549	SPB1	SPB1	SPB1	SPB1
RL8	0.108104	32.5179	31.7823	32.0043	31.5641	31.0795	31.1166	31.373	30.5475	RL8	RL8	RL8	RL8
TR150	0.108104	26.2136	25.6155	25.9859	25.335	24.6643	24.1395	25.2979	24.9427	TR150	TR150	TR150	TR150
TMOD1	0.108104	21.3121	22.8368	22.8596	23.2372	23.87	23.8536	23.9942	23.6891	TMOD1	TMOD1	TMOD1	TMOD1
RBM28	0.108104	27.2711	26.2336	26.7198	26.2834	25.5433	25.6648	26.0904	25.215	RBM28	RBM28	RBM28	RBM28
ICLN	0.108104	30.0523	28.0425	29.54	NaN	30.5117	30.715	30.7123	30.7344	ICLN	ICLN	ICLN	ICLN
RRP1B	0.108104	25.9077	25.8999	25.7365	25.926	24.7769	25.367	25.3921	24.8323	RRP1B	RRP1B	RRP1B	RRP1B
RRP15	0.108104	26.8587	26.6045	26.6206	26.7101	25.9114	26.1179	26.178	25.6784	RRP15	RRP15	RRP15	RRP15
SRPK2	0.108104	23.6819	23.0631	23.0658	24.1912	NaN	22.4788	22.3919	22.3523	SRPK2	SRPK2	SRPK2	SRPK2
PHC3	0.108104	22.0323	21.5978	21.9311	NaN	20.282	NaN	NaN	NaN	PHC3	PHC3	PHC3	PHC3
NOP16	0.108104	25.2002	25.2955	25.792	NaN	24.1268	24.8268	24.1982	24.6356	NOP16	NOP16	NOP16	NOP16
MYL1	0.108104	24.4788	26.6817	26.2011	26.31	29.0691	27.8531	26.6489	27.5974	MYL1	MYL1	MYL1	MYL1
RAB1A	0.108104	NaN	22.19	21.9267	NaN	NaN	NaN	23.9024	NaN	RAB1A	RAB1A	RAB1A	RAB1A
NSUN2	0.110803	28.0531	27.8764	27.7357	27.9145	26.5872	27.2654	27.4243	27.1137	NSUN2	NSUN2	NSUN2	NSUN2
NUCL	0.111231	30.5016	30.2949	30.305	30.6457	29.6895	29.6354	30.0229	29.5265	NUCL	NUCL	NUCL	NUCL
RL29	0.112945	29.5083	28.9603	29.5398	29.8692	28.2904	28.8535	28.8994	28.2132	RL29	RL29	RL29	RL29
SRSF3	0.113317	27.4196	26.0537	26.1444	26.422	25.3262	25.3578	25.9341	25.0196	SRSF3	SRSF3	SRSF3	SRSF3
RL18A	0.113317	31.1127	30.628	30.6545	31.185	29.9051	29.3754	30.5868	29.9225	RL18A	RL18A	RL18A	RL18A
BASI	0.113317	26.2903	28.0319	27.5686	27.2406	28.877	28.0727	28.2679	28.6962	BASI	BASI	BASI	BASI
SSF1	0.113317	26.1203	25.418	25.4232	26.6106	24.6701	25.051	24.8236	25.0926	SSF1	SSF1	SSF1	SSF1
H2AY	0.113332	27.3274	27.1197	27.0324	27.2243	26.4972	26.4796	26.6165	26.5203	H2AY	H2AY	H2AY	H2AY
CCD86	0.113332	26.1525	25.7894	25.6884	25.6454	24.7976	24.6747	25.5939	24.7535	CCD86	CCD86	CCD86	CCD86
SIR6	0.113836	23.9253	23.6317	23.9881	23.6942	22.8456	23.0845	23.3808	23.0911	SIR6	SIR6	SIR6	SIR6
CALR	0.114112	23.0963	22.6743	23.2002	NaN	NaN	NaN	24.7842	23.8691	CALR	CALR	CALR	CALR
E2AK2	0.114112	23.1449	23.0469	23.3087	24.1398	22.1937	22.5599	NaN	22.4005	E2AK2	E2AK2	E2AK2	E2AK2
PLCD3	0.11475	24.5885	25.1443	25.5791	24.4807	26.6217	25.7958	25.6646	25.8152	PLCD3	PLCD3	PLCD3	PLCD3
TRM2A	0.121311	23.0417	22.2628	NaN	24.1415	21.7617	21.9436	22.0976	21.4709	TRM2A	TRM2A	TRM2A	TRM2A
GTPB4	0.121311	27.2978	27.0693	27.43	27.6024	26.5512	26.7218	26.9042	26.2498	GTPB4	GTPB4	GTPB4	GTPB4
LYAR	0.121311	24.7818	23.9166	24.0994	24.2497	NaN	23.5167	23.1569	23.4197	LYAR	LYAR	LYAR	LYAR
SNX33	0.121311	22.6042	24.6262	24.4978	23.7183	25.8767	24.8715	24.7004	26.0041	SNX33	SNX33	SNX33	SNX33
H12	0.121311	29.4495	28.6855	28.8526	28.5875	27.968	27.9926	28.4753	27.7851	H12	H12	H12	H12
CI114	0.121311	NaN	22.2811	22.4572	22.791	21.5005	21.5717	21.8952	21.8548	CI114	CI114	CI114	CI114
QRIC1	0.121311	NaN	NaN	NaN	23.5939	21.954	21.2888	NaN	22.2392	QRIC1	QRIC1	QRIC1	QRIC1
PRKRA	0.129106	24.0849	24.0849	23.7159	NaN	22.8151	23.2533	23.1475	NaN	PRKRA	PRKRA	PRKRA	PRKRA
10-Sep	0.130323	22.3707	NaN	22.1235	22.0391	23.027	22.8202	23.3552	22.7319	10	10-Sep	10-Sep	10-Sep
RL32	0.131735	29.9669	28.6367	29.5417	30.5183	28.3187	28.4847	28.9042	28.3693	RL32	RL32	RL32	RL32
GRWD1	0.133093	25.592	25.4492	25.4984	26.1232	24.8585	25.2958	24.8234	24.6004	GRWD1	GRWD1	GRWD1	GRWD1
ZO2	0.133093	22.6937	NaN	NaN	22.9995	21.8265	21.6791	22.2814	21.6941	ZO2	ZO2	ZO2	ZO2
PRC2A	0.13461	25.0291	24.6739	24.5441	NaN	NaN	23.6479	24.1728	23.6479	PRC2A	PRC2A	PRC2A	PRC2A
DECR	0.135372	25.3564	25.0913	25.6432	25.8238	24.4461	24.4576	24.9645	24.9522	DECR	DECR	DECR	DECR
RL1D1	0.135621	29.9707	28.9629	29.1285	29.5716	28.43	28.5219	29.0046	27.9293	RL1D1	RL1D1	RL1D1	RL1D1
DGCR8	0.135621	23.1821	22.6275	23.1072	NaN	NaN	NaN	22.0004	21.8189	DGCR8	DGCR8	DGCR8	DGCR8
RL26	0.136782	31.0257	30.2207	30.1614	30.5844	30.0511	29.5355	29.7706	29.4453	RL26	RL26	RL26	RL26
RL12	0.136782	31.3659	31.3885	31.069	31.688	30.2943	30.9156	29.4686	30.8326	RL12	RL12	RL12	RL12
MYL9	0.136782	23.362	25.2045	25.1902	24.2524	26.184	26.8155	24.8508	26.1195	MYL9	MYL9	MYL9	MYL9
MPP10	0.136782	24.6643	24.5944	24.5036	25.2062	23.8395	23.8059	24.3892	23.9464	MPP10	MPP10	MPP10	MPP10
TAF2	0.136782	22.2845	21.8583	21.9249	NaN	21.0658	20.7092	21.3576	21.5419	TAF2	TAF2	TAF2	TAF2
K2C79	0.136782	22.8236	NaN	23.3119	22.2807	25.2713	NaN	23.9597	23.6162	K2C79	K2C79	K2C79	K2C79
TM214	0.136782	NaN	20.3744	20.9444	NaN	21.6111	NaN	21.7082	21.7905	TM214	TM214	TM214	TM214
LSR	0.136782	NaN	21.4506	NaN	NaN	23.006	22.8308	22.3675	22.8124	LSR	LSR	LSR	LSR
DCTN6	0.136782	NaN	24.0349	24.0748	NaN	25.8712	24.7282	NaN	25.3977	DCTN6	DCTN6	DCTN6	DCTN6
PFKAP	0.140668	25.805	25.9622	25.7929	25.9397	26.705	26.636	26.2474	26.4141	PFKAP	PFKAP	PFKAP	PFKAP
RPF2	0.140668	NaN	24.4111	24.6467	24.8485	23.8392	23.8587	24.1456	23.7703	RPF2	RPF2	RPF2	RPF2
RPOM	0.140668	24.3576	23.1321	23.8462	NaN	22.5042	22.9191	NaN	22.6108	RPOM	RPOM	RPOM	RPOM
RM11	0.140935	23.4297	22.8632	23.1271	24.2762	22.3035	22.7057	22.4836	22.5496	RM11	RM11	RM11	RM11
CAB45	0.140935	23.5581	23.4745	23.8578	NaN	24.542	24.476	24.0546	24.435	CAB45	CAB45	CAB45	CAB45
NPM	0.142009	31.0313	29.8481	29.925	30.8748	29.2023	29.3744	29.9658	29.2057	NPM	NPM	NPM	NPM
CX7A2	0.142009	20.8378	20.6586	20.5206	NaN	21.2246	NaN	22.1457	21.5293	CX7A2	CX7A2	CX7A2	CX7A2
UTP11	0.142009	25.0927	24.7745	24.6401	25.5987	23.9243	24.4134	24.5378	23.9454	UTP11	UTP11	UTP11	UTP11
RL28	0.142198	30.2883	28.3577	29.7129	31.2732	28.3433	28.2341	29.0323	27.5058	RL28	RL28	RL28	RL28
TSR1	0.145663	27.4889	26.7668	27.0912	27.1894	26.3399	26.4552	26.7353	26.2313	TSR1	TSR1	TSR1	TSR1
SRP09	0.145663	23.5799	NaN	NaN	24.1016	NaN	22.8576	NaN	21.9102	SRP09	SRP09	SRP09	SRP09
CA2D1	0.148167	22.7604	23.6434	23.6544	NaN	24.8861	24.022	24.0418	24.3832	CA2D1	CA2D1	CA2D1	CA2D1
TPM1	0.156325	23.7115	25.7838	26.124	24.0385	26.723	27.5052	25.7216	26.3195	TPM1	TPM1	TPM1	TPM1
RL36A	0.157166	27.6658	26.7435	26.5683	27.0494	26.0954	25.9265	26.6212	26.0617	RL36A	RL36A	RL36A	RL36A
CDC5L	0.163503	27.484	27.0485	27.2114	27.2902	26.4953	26.4192	26.9753	26.5906	CDC5L	CDC5L	CDC5L	CDC5L
SRP14	0.167115	27.7461	26.5519	26.7107	27.3792	25.9232	26.4102	26.5941	25.8632	SRP14	SRP14	SRP14	SRP14
BOP1	0.167524	25.2148	24.9991	25.007	25.6038	24.1728	24.201	25.0459	24.3684	BOP1	BOP1	BOP1	BOP1
ANXA1	0.167524	22.6927	22.3093	22.7906	NaN	NaN	NaN	23.7766	23.3822	ANXA1	ANXA1	ANXA1	ANXA1
AT2A2	0.167837	25.0071	25.707	25.4278	25.3211	26.5089	26.1471	25.5542	26.2975	AT2A2	AT2A2	AT2A2	AT2A2
RS23	0.168214	31.8255	30.6985	30.8231	31.0486	29.8549	30.2712	30.7588	30.0297	RS23	RS23	RS23	RS23
LRRF2	0.16938	23.6298	26.926	27.0663	25.5446	28.3373	27.1049	27.3584	27.8635	LRRF2	LRRF2	LRRF2	LRRF2
PWP1	0.16999	25.039	23.7461	24.8599	NaN	23.1997	NaN	23.8935	22.8609	PWP1	PWP1	PWP1	PWP1
MYO19	0.170935	24.2227	25.4619	25.2955	25.0945	26.3009	25.7162	25.494	26.0873	MYO19	MYO19	MYO19	MYO19
NOP56	0.170989	27.6167	27.2705	27.1902	27.9483	26.7772	26.9746	26.9176	26.7058	NOP56	NOP56	NOP56	NOP56
SPT2	0.172407	25.2143	23.7633	24.4685	24.894	23.635	23.5153	24.1823	23.1794	SPT2	SPT2	SPT2	SPT2
CD44	0.173441	25.8581	26.9668	27.0372	26.2793	27.6939	27.1681	27.2434	27.3788	CD44	CD44	CD44	CD44
RBM4	0.175034	24.6678	24.0159	24.3413	24.7153	23.4303	23.6286	24.2362	23.4783	RBM4	RBM4	RBM4	RBM4
RRS1	0.178102	26.3876	26.0965	26.0377	26.1843	25.6831	25.6207	25.7638	25.1546	RRS1	RRS1	RRS1	RRS1
IF2B	0.178102	25.8767	25.2377	25.5668	25.5306	25.3858	24.7209	24.5226	24.7359	IF2B	IF2B	IF2B	IF2B
DCD	0.182542	22.4838	21.908	21.9688	23.4642	22.9306	23.0345	24.4539	24.6759	DCD	DCD	DCD	DCD
TFB1M	0.182542	25.1213	24.1319	24.3796	24.7861	23.8271	23.8271	24.0314	23.9352	TFB1M	TFB1M	TFB1M	TFB1M
K2C7	0.182542	25.2389	26.3572	25.6824	25.5675	27.2666	26.5892	25.8645	26.8873	K2C7	K2C7	K2C7	K2C7
MYO1B_1	0.182542	NaN	22.5315	21.9205	NaN	23.6912	23.0974	NaN	23.0487	MYO1B	MYO1B_1	MYO1B_1	MYO1B
ERGI1	0.186615	NaN	20.6439	20.9656	NaN	NaN	21.7736	21.4739	21.8874	ERGI1	ERGI1	ERGI1	ERGI1
DIM1	0.187644	26.4527	26.4141	26.5105	26.7274	26.0326	25.7954	25.9318	26.1188	DIM1	DIM1	DIM1	DIM1
NCPR	0.189541	23.8575	24.1645	24.2996	23.6163	24.562	24.5797	24.8854	24.4461	NCPR	NCPR	NCPR	NCPR
SHOT1	0.189541	NaN	21.6845	NaN	NaN	23.9471	22.9491	NaN	NaN	SHOT1	SHOT1	SHOT1	SHOT1
CASC3	0.195685	NaN	NaN	NaN	22.8004	20.9243	21.4295	22.0662	20.9956	CASC3	CASC3	CASC3	CASC3
H1X	0.196914	28.5527	27.744	28.1344	28.7616	27.3981	27.9005	27.7104	27.1025	H1X	H1X	H1X	H1X
RLA0	0.196914	31.664	31.222	31.2547	31.347	30.6656	31.0483	30.6465	30.8055	RLA0	RLA0	RLA0	RLA0
POP1	0.196914	24.9066	24.7511	24.5253	24.9802	24.0696	24.0524	24.43	24.2962	POP1	POP1	POP1	POP1
CK098	0.19981	25.6657	25.8016	26.1954	26.2966	24.831	25.7815	24.8372	25.4702	CK098	CK098	CK098	CK098
ACTG	0.201349	33.2496	34.0631	34.0801	32.6993	34.6112	34.1113	34.1678	34.8541	ACTG	ACTG	ACTG	ACTG
RL36	0.201349	28.6198	27.5428	28.1079	28.589	26.6454	27.587	27.8903	27.1715	RL36	RL36	RL36	RL36
PUM3	0.201349	24.2432	24.0966	24.0122	24.459	23.6487	23.8063	23.5269	23.6096	PUM3	PUM3	PUM3	PUM3
ACD11	0.201349	24.1183	23.5964	24.0377	24.53	23.2369	23.4858	23.5965	23.3626	ACD11	ACD11	ACD11	ACD11
CTCF	0.201349	23.6672	24.0005	25.1247	24.7564	22.4264	NaN	23.9757	23.1404	CTCF	CTCF	CTCF	CTCF
COG7	0.201349	22.8506	NaN	23.8127	NaN	24.9302	23.9526	NaN	24.8051	COG7	COG7	COG7	COG7
DHX30	0.205878	29.4178	28.9861	29.0709	29.4657	28.6015	28.7698	28.7443	28.571	DHX30	DHX30	DHX30	DHX30
PRP6	0.217302	24.679	23.6561	23.8833	24.1174	23.2969	23.2823	23.8322	22.9263	PRP6	PRP6	PRP6	PRP6
UN45A	0.218812	25.2702	26.1455	26.3014	25.4481	27.1856	26.4631	26.2465	26.4713	UN45A	UN45A	UN45A	UN45A
FGF2	0.218812	23.1052	NaN	NaN	23.3414	21.8385	21.4692	23.0618	21.8359	FGF2	FGF2	FGF2	FGF2
IF2G	0.218812	28.6224	28.5556	28.3405	28.6508	27.8574	27.9857	28.3436	27.6843	IF2G	IF2G	IF2G	IF2G
REXO4	0.218812	25.0119	24.45	24.216	NaN	23.825	23.6606	24.1473	23.7568	REXO4	REXO4	REXO4	REXO4
PGRC1	0.218812	21.0913	21.8861	21.5564	22.3246	22.6353	22.1392	NaN	23.2232	PGRC1	PGRC1	PGRC1	PGRC1
UBP36	0.218812	24.1403	23.7978	24.0482	NaN	23.2755	23.4336	23.6336	23.0983	UBP36	UBP36	UBP36	UBP36
NSF	0.218812	24.1291	23.3009	22.9936	23.4081	24.752	24.0757	23.8853	24.1793	NSF	NSF	NSF	NSF
ZN638	0.218812	24.1959	24.0513	23.99	24.4495	23.4595	23.4917	23.9122	23.5554	ZN638	ZN638	ZN638	ZN638
DDX51	0.218812	24.3101	23.5168	23.6104	24.2917	23.0688	22.9815	23.8228	22.7017	DDX51	DDX51	DDX51	DDX51
KC1G1	0.218812	NaN	23.1078	22.2558	NaN	23.658	23.4148	NaN	24.1511	KC1G1	KC1G1	KC1G1	KC1G1
GNL3	0.224106	27.9498	27.0161	27.3766	27.619	26.6624	26.7335	27.2999	26.4342	GNL3	GNL3	GNL3	GNL3
RS11	0.224106	31.3001	31.0714	31.2461	31.7485	30.4729	30.7992	30.979	30.7471	RS11	RS11	RS11	RS11
RAB5C	0.224106	23.5576	24.1396	24.4173	24.2324	24.3271	25.2992	24.836	24.7305	RAB5C	RAB5C	RAB5C	RAB5C
ZCCHV	0.22632	28.7315	28.3086	28.4122	28.7301	27.9186	28.1621	28.0417	27.9138	ZCCHV	ZCCHV	ZCCHV	ZCCHV
CLPX	0.22632	23.2118	23.1353	23.5726	23.0433	23.6723	24.1403	23.5001	24.0795	CLPX	CLPX	CLPX	CLPX
TMCO1	0.226937	22.9075	24.6509	24.0919	23.371	25.1399	24.2895	24.4946	24.8945	TMCO1	TMCO1	TMCO1	TMCO1
ACTN4	0.22894	28.2948	29.6952	29.5899	28.7061	30.3549	29.8307	29.3916	30.3549	ACTN4	ACTN4	ACTN4	ACTN4
LA	0.22894	24.3556	24.0757	24.1021	25.2213	23.4491	23.325	24.1459	23.7336	LA	LA	LA	LA
VIME	0.22894	28.3549	29.9665	29.5143	28.5948	30.207	30.1054	29.4771	30.404	VIME	VIME	VIME	VIME
HERC5	0.22894	25.1442	25.229	24.756	24.9618	24.3509	24.718	24.6238	23.9632	HERC5	HERC5	HERC5	HERC5
KYNU	0.22894	23.3107	23.0013	23.5511	NaN	24.4043	24.4259	25.0323	23.276	KYNU	KYNU	KYNU	KYNU
KRI1	0.22894	24.8387	23.8625	23.9025	24.8487	NaN	23.497	23.9224	22.8209	KRI1	KRI1	KRI1	KRI1
TRY1	0.22894	NaN	NaN	23.2418	23.1249	22.2639	22.1389	22.9098	21.8406	TRY1	TRY1	TRY1	TRY1
CHD3	0.231205	24.1383	23.2691	23.5552	24.1539	23.2396	23.1194	23.348	22.6137	CHD3	CHD3	CHD3	CHD3
REV1	0.235477	25.0286	NaN	24.0635	25.1889	23.2889	24.0363	24.4039	23.6309	REV1	REV1	REV1	REV1
LMNB1	0.235679	24.8274	25.5645	25.1841	24.9961	25.7316	25.8222	25.8437	25.4809	LMNB1	LMNB1	LMNB1	LMNB1
SRSF6	0.235679	25.1117	25.0421	24.7996	NaN	23.9741	23.4925	24.8461	24.3177	SRSF6	SRSF6	SRSF6	SRSF6
RCL1	0.235679	24.6232	23.6502	23.9357	23.9997	23.1472	23.1386	23.9205	23.188	RCL1	RCL1	RCL1	RCL1
RT28	0.236905	NaN	NaN	23.4455	NaN	NaN	21.8152	NaN	NaN	RT28	RT28	RT28	RT28
MISP	0.238983	26.4869	27.6899	27.6557	27.1721	28.8106	27.865	27.6232	28.0856	MISP	MISP	MISP	MISP
K2C6B	0.238983	NaN	21.2146	NaN	NaN	NaN	NaN	NaN	22.8346	K2C6B	K2C6B	K2C6B	K2C6B
SI1L1	0.238983	NaN	21.9154	22.5381	NaN	NaN	21.2346	21.2666	21.5894	SI1L1	SI1L1	SI1L1	SI1L1
ACOT9	0.240031	23.7073	22.3342	23.3602	23.3313	22.423	22.4424	22.7438	22.0888	ACOT9	ACOT9	ACOT9	ACOT9
MYO1E	0.240329	28.9722	30.8225	30.5066	30.1054	31.5216	31.1279	30.3907	31.3143	MYO1E	MYO1E	MYO1E	MYO1E
RTCB	0.240329	27.8833	28.0556	27.7763	28.0308	28.4377	28.5895	28.4649	28.2478	RTCB	RTCB	RTCB	RTCB
CEBPZ	0.243053	25.9901	25.5328	25.4647	25.6961	24.9873	25.2524	25.3666	24.8637	CEBPZ	CEBPZ	CEBPZ	CEBPZ
IF4E	0.248894	NaN	21.9812	NaN	NaN	NaN	NaN	23.5718	NaN	IF4E	IF4E	IF4E	IF4E
LEO1	0.248894	NaN	21.091	21.4737	NaN	22.2602	21.9171	21.9091	21.8767	LEO1	LEO1	LEO1	LEO1
SYNPO	0.25112	24.2353	26.2153	26.1143	25.0681	27.1431	26.4211	25.7154	26.8086	SYNPO	SYNPO	SYNPO	SYNPO
TBL2	0.25112	26.8411	26.7126	26.4464	26.8954	26.2111	26.365	26.2543	26.0321	TBL2	TBL2	TBL2	TBL2
RPP25	0.25112	22.8839	22.7068	23.1898	NaN	22.1931	22.2854	22.3855	22.5129	RPP25	RPP25	RPP25	RPP25
PDLI1	0.254603	NaN	23.9707	23.2815	23.4661	24.4779	23.955	24.0005	24.7258	PDLI1	PDLI1	PDLI1	PDLI1
RT05	0.256372	24.0541	23.4044	23.9986	23.9611	23.265	23.0699	23.67	23.0641	RT05	RT05	RT05	RT05
NNTM	0.256372	24.7896	24.8723	25.1454	25.2839	25.6721	25.2376	25.589	25.7518	NNTM	NNTM	NNTM	NNTM
RAP1B	0.256372	25.5236	26.3243	26.88	26.0292	27.2348	26.3265	27.1408	27.1945	RAP1B	RAP1B	RAP1B	RAP1B
DJC21	0.258053	22.0444	21.4347	21.8698	22.2493	NaN	21.0366	21.6193	20.9417	DJC21	DJC21	DJC21	DJC21
RBMS1	0.258081	21.9273	21.0475	NaN	22.0429	20.4581	21.6537	20.5967	20.0271	RBMS1	RBMS1	RBMS1	RBMS1
HGS	0.261319	21.905	21.9237	21.8695	NaN	22.792	NaN	22.4778	NaN	HGS	HGS	HGS	HGS
RASK	0.261319	24.5176	26.3528	25.4046	25.5601	26.5395	25.8894	26.2166	26.6271	RASK	RASK	RASK	RASK
5MP1	0.261319	NaN	21.6059	NaN	NaN	NaN	NaN	23.1493	NaN	5MP1	5MP1	5MP1	5MP1
ZFP91	0.263707	22.7207	22.2327	23.0639	NaN	20.4023	22.5055	22.1247	20.9543	ZFP91	ZFP91	ZFP91	ZFP91
DDX27	0.265359	26.6938	26.9579	26.7374	27.2962	26.4622	26.5428	26.2314	26.3573	DDX27	DDX27	DDX27	DDX27
HS90B	0.267317	29.1254	29.4348	29.2256	28.8732	29.5339	29.7305	29.4855	30.0781	HS90B	HS90B	HS90B	HS90B
MYH9	0.267317	32.433	34.2194	33.9718	33.291	34.7787	34.3553	33.7842	34.6683	MYH9	MYH9	MYH9	MYH9
MED1	0.267317	22.8232	22.846	22.5001	NaN	23.2663	23.1549	23.2251	23.4299	MED1	MED1	MED1	MED1
STRAP	0.267317	23.2768	22.7034	23.8116	23.177	22.4357	22.9325	22.8081	21.6627	STRAP	STRAP	STRAP	STRAP
SPTN2	0.267317	NaN	24.1142	23.8185	23.5956	24.9732	24.5255	23.9371	24.8021	SPTN2	SPTN2	SPTN2	SPTN2
LRRF1	0.267317	NaN	22.8125	NaN	NaN	21.7196	21.6352	21.0096	22.159	LRRF1	LRRF1	LRRF1	LRRF1
SMD2	0.267317	NaN	NaN	NaN	24.0003	23.0753	22.979	23.1831	23.2403	SMD2	SMD2	SMD2	SMD2
PLAK	0.267678	27.2495	28.1747	27.9991	28.0469	28.7809	28.6961	28.0253	28.5534	PLAK	PLAK	PLAK	PLAK
RM04	0.267678	23.7809	22.5368	22.9187	22.938	22.3559	22.1574	22.8361	21.9532	RM04	RM04	RM04	RM04
RTCA	0.268985	24.5434	NaN	23.0405	23.2649	NaN	22.7467	22.9038	22.1124	RTCA	RTCA	RTCA	RTCA
MPRIP	0.268985	25.4036	26.3581	25.937	NaN	26.8995	26.6255	26.1515	26.7972	MPRIP	MPRIP	MPRIP	MPRIP
PAIRB	0.270466	25.8255	26.0657	24.4458	25.3417	24.6135	24.6388	24.814	24.5395	PAIRB	PAIRB	PAIRB	PAIRB
PPBI	0.270466	27.2803	28.4288	28.5585	27.7421	29.2057	28.5489	28.4712	28.7413	PPBI	PPBI	PPBI	PPBI
MBB1A	0.271692	28.6893	28.3551	28.3726	28.1963	27.7864	27.7957	28.2781	27.6163	MBB1A	MBB1A	MBB1A	MBB1A
NOC3L	0.273769	26.105	25.4829	25.6979	25.438	24.8748	25.2081	25.2992	25.2007	NOC3L	NOC3L	NOC3L	NOC3L
H2B1H	0.274276	30.9366	30.1883	30.3306	29.9305	29.35	29.7871	30.0735	29.6679	H2B1H	H2B1H	H2B1H	H2B1H
BCLF1	0.274276	26.3273	26.0189	25.9743	25.6508	25.3345	25.0418	25.9521	25.2378	BCLF1	BCLF1	BCLF1	BCLF1
NUP50	0.274276	NaN	22.6557	NaN	NaN	NaN	21.3737	NaN	21.6369	NUP50	NUP50	NUP50	NUP50
CYTSB	0.278088	26.7882	27.8248	27.8182	27.5701	28.5124	28.3273	27.5586	28.4588	CYTSB	CYTSB	CYTSB	CYTSB
GUAA	0.279447	23.372	23.8731	23.6809	NaN	24.2993	24.5006	24.0883	23.9978	GUAA	GUAA	GUAA	GUAA
ACADV	0.281616	24.9189	24.7184	24.6067	25.1459	23.7924	24.5995	24.5671	24.1085	ACADV	ACADV	ACADV	ACADV
EDC4	0.282377	22.8933	23.0663	23.451	23.9114	24.0194	24.7418	24.147	23.3956	EDC4	EDC4	EDC4	EDC4
KI67	0.283668	26.6944	26.3182	26.4852	26.4787	26.1134	25.8543	26.1822	25.9576	KI67	KI67	KI67	KI67
NPA1P	0.283668	23.2356	23.3198	23.1134	23.0121	22.6595	22.8248	NaN	22.4234	NPA1P	NPA1P	NPA1P	NPA1P
CLH1	0.283726	29.2855	29.9213	29.8495	29.2325	30.4556	30.3146	29.6416	30.3315	CLH1	CLH1	CLH1	CLH1
CAZA1	0.283726	26.8941	28.984	28.0819	25.6622	29.4171	29.575	27.3878	29.563	CAZA1	CAZA1	CAZA1	CAZA1
NFKB2	0.283726	23.7903	23.146	23.077	NaN	23.4861	23.9438	24.3043	24.6249	NFKB2	NFKB2	NFKB2	NFKB2
PESC	0.289411	27.2735	26.4504	26.9079	26.8622	26.0525	26.4262	26.6288	26.1622	PESC	PESC	PESC	PESC
PKHG3	0.289411	22.8562	25.7906	25.2137	24.1514	26.0234	25.5627	25.2008	26.0958	PKHG3	PKHG3	PKHG3	PKHG3
BMS1	0.289411	24.9264	25.1926	25.0812	24.8886	24.7418	24.2212	24.8652	24.0416	BMS1	BMS1	BMS1	BMS1
PRPF3	0.289928	25.9217	24.6668	25.0606	25.5315	24.1696	24.7779	25.1872	23.7679	PRPF3	PRPF3	PRPF3	PRPF3
SPTB2	0.294069	28.3112	30.3062	30.1301	29.1067	30.8616	30.4747	29.6875	30.8156	SPTB2	SPTB2	SPTB2	SPTB2
NAT10	0.294788	28.833	28.3174	28.5458	28.8317	27.8182	28.4251	28.3011	27.8225	NAT10	NAT10	NAT10	NAT10
RS2	0.298766	29.766	29.3107	29.417	29.0469	29.69	30.4571	29.8289	29.8265	RS2	RS2	RS2	RS2
C1TM	0.298934	22.605	NaN	NaN	22.91	21.7058	21.9352	22.6058	21.6402	C1TM	C1TM	C1TM	C1TM
SPTN1	0.302536	28.5525	29.8435	29.9034	29.5345	30.6245	30.1187	29.6503	30.4489	SPTN1	SPTN1	SPTN1	SPTN1
ZCCHV_1	0.302536	23.0251	NaN	NaN	23.0286	NaN	21.2419	22.5352	NaN	ZCCHV	ZCCHV_1	ZCCHV_1	ZCCHV
DPOD1	0.302536	22.3577	NaN	NaN	NaN	21.7364	21.1816	21.5833	21.3452	DPOD1	DPOD1	DPOD1	DPOD1
DJB11	0.30425	24.5081	24.4271	24.1552	24.436	25.0433	25.1016	24.9201	24.4547	DJB11	DJB11	DJB11	DJB11
CPSM	0.305028	26.5028	26.4058	26.0806	26.2747	26.6822	26.8532	26.8715	26.6547	CPSM	CPSM	CPSM	CPSM
CMS1	0.305028	26.1705	25.0581	25.424	26.2179	25.201	25.2404	25.1237	24.6632	CMS1	CMS1	CMS1	CMS1
GNAI2	0.305028	26.1158	27.3935	27.3858	26.7643	28.2647	27.6934	26.8946	28.0682	GNAI2	GNAI2	GNAI2	GNAI2
NOG2	0.305028	25.9209	25.2286	25.0824	25.6358	25.1122	24.9486	25.0162	24.5716	NOG2	NOG2	NOG2	NOG2
ATPG	0.305028	25.5732	26.183	26.1632	25.2358	26.4695	26.4546	26.0393	26.5709	ATPG	ATPG	ATPG	ATPG
SDF2	0.305028	22.6593	21.9768	23.6204	NaN	20.9039	22.2284	20.9019	22.4927	SDF2	SDF2	SDF2	SDF2
IF2A	0.305028	26.9356	26.1069	26.2458	26.9885	25.7063	26.2328	26.0176	25.977	IF2A	IF2A	IF2A	IF2A
RAB5A	0.305076	NaN	20.2496	NaN	NaN	21.4239	NaN	20.8972	21.4316	RAB5A	RAB5A	RAB5A	RAB5A
NU160	0.306922	24.4575	24.6261	24.4539	23.6344	25.112	24.6353	25.2269	24.6245	NU160	NU160	NU160	NU160
TRPC5	0.311429	21.7631	21.6272	21.916	NaN	NaN	21.1045	21.1075	NaN	TRPC5	TRPC5	TRPC5	TRPC5
RU17	0.311973	26.1756	25.552	25.5592	25.7796	25.6737	24.8507	25.4237	24.7199	RU17	RU17	RU17	RU17
TITIN	0.311973	NaN	24.2733	NaN	NaN	NaN	23.3935	NaN	22.9045	TITIN	TITIN	TITIN	TITIN
FLNA	0.314266	29.2652	29.5081	29.4784	29.3818	29.9717	29.7614	29.7744	29.8161	FLNA	FLNA	FLNA	FLNA
GNA11	0.314266	22.2876	23.9102	23.7962	23.9445	25.4296	24.0321	23.6787	24.7443	GNA11	GNA11	GNA11	GNA11
LIPA1	0.314266	21.2856	NaN	21.9549	NaN	22.8981	22.5263	NaN	22.0184	LIPA1	LIPA1	LIPA1	LIPA1
SCRIB	0.314266	25.1837	25.7977	25.9101	24.9441	26.4763	25.7982	25.9452	26.0228	SCRIB	SCRIB	SCRIB	SCRIB
DDX47	0.314266	26.1904	25.9421	26.104	26.5482	25.6742	25.8741	25.2414	25.9151	DDX47	DDX47	DDX47	DDX47
6PGD	0.314266	22.4884	NaN	22.2256	NaN	NaN	24.5878	23.6434	22.548	6PGD	6PGD	6PGD	6PGD
NP1L1	0.314266	NaN	23.5892	23.5469	21.6925	23.7525	23.8266	24.0397	23.9278	NP1L1	NP1L1	NP1L1	NP1L1
NCOA5	0.314266	NaN	NaN	21.3534	NaN	21.9679	NaN	22.7653	22.478	NCOA5	NCOA5	NCOA5	NCOA5
PLEC	0.315349	30.4906	31.6118	31.5418	31.2787	32.2294	31.9265	31.3744	31.9557	PLEC	PLEC	PLEC	PLEC
K2C6C	0.315349	24.8481	23.8074	22.5389	23.8465	24.4869	24.1481	24.678	26.1183	K2C6C	K2C6C	K2C6C	K2C6C
PTCD1	0.315349	20.5646	NaN	20.8913	NaN	NaN	NaN	21.7874	NaN	PTCD1	PTCD1	PTCD1	PTCD1
CG050	0.315349	24.9118	24.3989	23.9999	23.553	23.3204	23.8597	23.8418	23.1057	CG050	CG050	CG050	CG050
CAZA2	0.315349	26.8685	28.7124	27.9783	27.0344	28.9864	29.2059	27.5006	28.9469	CAZA2	CAZA2	CAZA2	CAZA2
PRS6A	0.315349	24.8345	24.6931	24.7399	24.5637	25.143	25.1193	24.9268	25.4261	PRS6A	PRS6A	PRS6A	PRS6A
RS17	0.315349	29.1683	28.4517	28.6981	28.8724	28.3611	28.2676	28.3284	28.3559	RS17	RS17	RS17	RS17
TPM4	0.315349	25.7227	27.7596	27.1551	25.7699	27.6061	27.4293	27.4862	27.5089	TPM4	TPM4	TPM4	TPM4
KRR1	0.315349	25.3126	24.4071	24.836	25.5932	24.4643	24.6131	24.2356	24.459	KRR1	KRR1	KRR1	KRR1
TECR	0.317386	23.7765	24.3491	24.0077	23.7317	24.9497	24.4609	24.1206	24.4637	TECR	TECR	TECR	TECR
NGDN	0.317386	NaN	23.1817	24.3913	NaN	22.7305	22.6607	22.9548	23.3843	NGDN	NGDN	NGDN	NGDN
THIO	0.318505	26.4798	25.8994	25.5294	26.0872	26.8666	26.2284	26.8481	26.3402	THIO	THIO	THIO	THIO
CSTF3	0.318505	NaN	NaN	23.7862	NaN	21.4039	22.4819	23.0758	NaN	CSTF3	CSTF3	CSTF3	CSTF3
AAAT	0.32053	22.5448	23.5857	23.8377	23.5786	24.1975	23.2362	24.5504	24.8008	AAAT	AAAT	AAAT	AAAT
CBX8	0.32053	21.0691	21.004	20.9768	22.0255	NaN	20.8423	20.1407	20.7222	CBX8	CBX8	CBX8	CBX8
PPIA	0.32053	26.1835	26.08	26.4046	26.4402	26.4545	26.2572	27.5416	27.8295	PPIA	PPIA	PPIA	PPIA
GPDM	0.32053	NaN	19.7887	NaN	NaN	20.6655	NaN	21.0159	NaN	GPDM	GPDM	GPDM	GPDM
SMCE1	0.322928	22.2695	22.7831	NaN	21.5748	NaN	21.0093	NaN	NaN	SMCE1	SMCE1	SMCE1	SMCE1
TBA1A	0.325241	31.1517	31.4558	31.1799	30.2587	31.6197	31.8058	31.2497	31.7751	TBA1A	TBA1A	TBA1A	TBA1A
S10A4	0.325555	NaN	NaN	23.8027	NaN	NaN	24.6136	24.7027	24.6602	S10A4	S10A4	S10A4	S10A4
DCTN4	0.326891	23.8165	25.346	24.8823	24.7395	25.3304	25.4853	25.0777	25.5092	DCTN4	DCTN4	DCTN4	DCTN4
DDX55	0.330556	23.6969	23.4044	23.4997	23.1583	NaN	22.9978	22.9244	22.9235	DDX55	DDX55	DDX55	DDX55
LIMC1	0.330556	25.0079	26.6259	26.5934	26.1633	27.334	26.6437	26.3303	27.2854	LIMC1	LIMC1	LIMC1	LIMC1
PKP2	0.330556	22.9279	23.1448	23.2403	NaN	23.6138	24.2917	23.3402	23.5334	PKP2	PKP2	PKP2	PKP2
ZN326	0.330556	NaN	23.1518	22.7307	NaN	23.2396	23.4278	23.9894	23.8509	ZN326	ZN326	ZN326	ZN326
NEUA	0.332338	23.348	22.1938	NaN	22.6912	21.5218	NaN	22.6157	21.4788	NEUA	NEUA	NEUA	NEUA
PFD2	0.332338	22.3441	22.9421	23.179	23.2445	23.4959	24.0043	22.9534	23.683	PFD2	PFD2	PFD2	PFD2
RS5	0.332338	28.4702	28.1538	28.1214	28.9933	27.3524	28.234	28.0331	27.8103	RS5	RS5	RS5	RS5
GALT2	0.332338	24.0223	24.5392	24.662	NaN	24.9924	24.5955	25.2328	25.0568	GALT2	GALT2	GALT2	GALT2
ARPC5	0.332338	NaN	23.9316	NaN	NaN	NaN	NaN	22.6353	NaN	ARPC5	ARPC5	ARPC5	ARPC5
RRP5	0.333856	27.2438	26.3046	27.0505	26.7672	26.2498	26.2701	26.7041	25.9093	RRP5	RRP5	RRP5	RRP5
SVIL	0.335732	26.5793	28.0676	28.0044	27.6634	28.6342	28.1949	27.844	28.4499	SVIL	SVIL	SVIL	SVIL
RL15	0.335732	31.7455	30.5848	29.4382	30.9932	29.3949	30.216	30.0849	29.5156	RL15	RL15	RL15	RL15
HNRDL	0.335732	23.888	24.106	24.1649	26.3724	23.8324	23.3208	23.7673	23.6722	HNRDL	HNRDL	HNRDL	HNRDL
COX5B	0.335732	23.1195	23.8794	23.9949	22.836	24.411	23.5593	24.0024	24.5439	COX5B	COX5B	COX5B	COX5B
TF65	0.335732	23.736	23.5288	NaN	21.6345	23.9703	23.6545	24.342	23.7924	TF65	TF65	TF65	TF65
UMPS	0.335732	NaN	22.4152	22.7597	22.3903	23.1331	22.8115	23.0928	22.9805	UMPS	UMPS	UMPS	UMPS
LC7L2	0.335732	NaN	22.596	22.5782	23.9847	21.9383	22.3545	22.6947	22.1061	LC7L2	LC7L2	LC7L2	LC7L2
RS27L	0.335771	25.2688	25.7194	25.1699	24.9752	25.6453	25.9806	25.3968	26.2625	RS27L	RS27L	RS27L	RS27L
RLA2	0.336158	30.0409	29.3059	29.3832	28.0773	28.449	28.6938	28.3206	28.3725	RLA2	RLA2	RLA2	RLA2
METK2	0.336449	24.2265	24.7048	24.0785	24.6977	24.7639	24.8373	25.1257	24.8659	METK2	METK2	METK2	METK2
DDX56	0.338924	26.0192	26.2188	26.0532	26.2373	25.5028	26.1909	25.3327	25.5696	DDX56	DDX56	DDX56	DDX56
ARPC2	0.338924	21.0469	21.8311	NaN	NaN	NaN	22.2383	21.8254	22.8579	ARPC2	ARPC2	ARPC2	ARPC2
RPA34	0.338924	22.6544	22.1254	22.1935	NaN	21.4831	21.8372	22.1159	21.7295	RPA34	RPA34	RPA34	RPA34
HSPB1	0.338924	NaN	26.3846	26.2552	25.5562	26.5575	26.553	26.6587	26.653	HSPB1	HSPB1	HSPB1	HSPB1
UBP8	0.338924	NaN	NaN	24.0254	NaN	22.7595	NaN	NaN	NaN	UBP8	UBP8	UBP8	UBP8
ASCC3	0.340141	25.2754	25.4748	25.8417	27.8996	25.3897	24.775	25.4086	24.842	ASCC3	ASCC3	ASCC3	ASCC3
AIMP2	0.340141	26.0178	26.5655	26.3505	26.1031	26.265	25.2856	25.8298	25.5386	AIMP2	AIMP2	AIMP2	AIMP2
ATIF1	0.340711	22.6489	NaN	22.3394	NaN	NaN	NaN	23.486	NaN	ATIF1	ATIF1	ATIF1	ATIF1
ATPB	0.341055	27.1869	27.9964	27.3932	27.2411	27.7296	27.7072	28.0659	28.5169	ATPB	ATPB	ATPB	ATPB
WDR1	0.341055	24.3757	26.0002	25.9396	25.6453	26.6241	25.9693	25.8033	26.5769	WDR1	WDR1	WDR1	WDR1
RRP12	0.341286	26.9045	26.715	26.7146	26.8662	26.4138	26.2823	26.7218	25.99	RRP12	RRP12	RRP12	RRP12
STAT3	0.341286	25.1541	25.372	25.2718	24.6994	25.572	25.4518	25.6079	25.6413	STAT3	STAT3	STAT3	STAT3
TRM1L	0.341286	24.3205	23.8237	23.8782	24.399	23.5719	23.8979	23.7439	23.2889	TRM1L	TRM1L	TRM1L	TRM1L
SRFB1	0.341286	22.2639	22.1548	NaN	21.7141	21.3764	21.2195	21.7684	NaN	SRFB1	SRFB1	SRFB1	SRFB1
XRCC1	0.341286	21.911	NaN	NaN	NaN	NaN	20.8447	NaN	21.0413	XRCC1	XRCC1	XRCC1	XRCC1
EF1A1	0.341407	31.047	31.2867	31.1244	30.5521	31.2028	31.4985	31.7468	31.4624	EF1A1	EF1A1	EF1A1	EF1A1
RL36L	0.341407	27.3128	25.7124	26.6949	26.1959	25.7106	25.6988	26.2199	25.6169	RL36L	RL36L	RL36L	RL36L
BI2L1	0.341407	23.7803	24.0289	23.4624	23.6535	23.4269	23.3863	23.298	23.0852	BI2L1	BI2L1	BI2L1	BI2L1
ACTN2	0.341489	22.4148	NaN	24.0815	NaN	24.8542	NaN	24.3712	23.8269	ACTN2	ACTN2	ACTN2	ACTN2
CH033	0.341619	24.9939	24.9234	23.08	24.7798	NaN	23.8928	23.6431	22.9404	CH033	CH033	CH033	CH033
PPR18	0.341913	23.2661	24.5968	24.763	24.1328	25.2913	24.44	24.7781	24.9625	PPR18	PPR18	PPR18	PPR18
MY18A	0.344109	26.5563	27.6034	27.8869	27.4303	28.4893	27.8836	27.6736	27.923	MY18A	MY18A	MY18A	MY18A
PCH2	0.344109	25.1261	25.1737	25.37	NaN	24.7707	24.5493	25.1196	24.4219	PCH2	PCH2	PCH2	PCH2
NOP53	0.344109	23.7751	24.0976	23.9306	23.7155	23.874	23.2031	23.4207	23.1696	NOP53	NOP53	NOP53	NOP53
STOM	0.346757	27.2862	28.8248	28.6754	28.7109	29.7894	29.3216	28.2659	29.3625	STOM	STOM	STOM	STOM
NIPS2	0.347868	NaN	22.7337	22.3473	21.9329	22.6681	22.8341	23.6033	NaN	NIPS2	NIPS2	NIPS2	NIPS2
SQOR	0.350993	NaN	NaN	21.1976	NaN	22.0648	21.9123	NaN	22.0329	SQOR	SQOR	SQOR	SQOR
MYO1C	0.352944	29.2042	30.8918	30.8038	29.7805	31.4548	31.0355	30.1896	31.2562	MYO1C	MYO1C	MYO1C	MYO1C
RL10A	0.353059	30.8988	30.6058	30.5254	30.2675	30.1744	30.2855	29.7904	30.2688	RL10A	RL10A	RL10A	RL10A
ANM1	0.353059	31.1147	30.4737	29.9887	30.6988	30.9318	31.068	31.0343	31.2851	ANM1	ANM1	ANM1	ANM1
FLII	0.353059	27.0311	27.8496	27.8899	27.1261	28.5403	28.041	27.5702	28.0521	FLII	FLII	FLII	FLII
RS27A	0.353059	23.801	23.4175	23.3922	24.2138	22.9124	22.9124	23.817	22.9124	RS27A	RS27A	RS27A	RS27A
DHX37	0.353059	24.5995	24.0627	23.7231	25.1611	23.3367	23.8773	24.0956	23.7049	DHX37	DHX37	DHX37	DHX37
FLOT2	0.353059	24.4472	26.3404	25.7661	25.5099	26.5238	25.9995	25.8804	26.6039	FLOT2	FLOT2	FLOT2	FLOT2
IF2B1	0.353059	25.8515	25.1347	25.401	25.7418	24.6198	25.263	25.3859	24.8234	IF2B1	IF2B1	IF2B1	IF2B1
LMO7	0.353059	27.1981	29.2055	29.09	28.6935	29.797	29.2923	28.7359	29.7678	LMO7	LMO7	LMO7	LMO7
MAGB4	0.353059	22.5091	NaN	NaN	NaN	21.6273	21.4642	21.9148	NaN	MAGB4	MAGB4	MAGB4	MAGB4
UIF	0.353059	23.6743	22.3475	22.8419	22.6951	22.1516	22.1516	22.7328	22.1754	UIF	UIF	UIF	UIF
TOP1	0.353059	26.555	25.582	25.9017	26.0124	25.7298	25.2915	25.8819	24.7455	TOP1	TOP1	TOP1	TOP1
1433E	0.353059	25.0937	25.0222	25.2395	24.3965	25.5117	24.9747	25.9923	25.4592	1433E	1433E	1433E	1433E
DSG2	0.353059	24.6428	26.3791	26.1626	26.0156	27.2451	27.2188	25.3049	27.3686	DSG2	DSG2	DSG2	DSG2
COF2	0.353059	NaN	23.8076	22.5393	NaN	24.1606	23.7914	NaN	24.1134	COF2	COF2	COF2	COF2
ITA6	0.353059	NaN	19.7899	20.5679	NaN	21.2454	21.0333	NaN	20.5365	ITA6	ITA6	ITA6	ITA6
STEA4	0.35603	26.4101	27.7375	27.7036	26.9986	28.2199	28.0539	26.9717	28.8494	STEA4	STEA4	STEA4	STEA4
ACACA	0.35603	26.3574	26.5818	26.6061	25.9594	26.8537	26.8801	26.6507	26.8428	ACACA	ACACA	ACACA	ACACA
CTF18	0.35603	NaN	21.2988	NaN	NaN	20.7038	20.4269	NaN	20.2812	CTF18	CTF18	CTF18	CTF18
THOC4	0.357173	26.8779	26.4497	26.1918	NaN	25.7992	26.0676	25.9995	26.1845	THOC4	THOC4	THOC4	THOC4
ML12A	0.357173	28.4414	30.6974	30.0837	29.9463	31.3764	30.8911	29.5428	31.2831	ML12A	ML12A	ML12A	ML12A
RL17	0.357173	30.0673	29.7166	29.2608	29.228	28.9076	29.0442	28.8266	29.4784	RL17	RL17	RL17	RL17
K2C8	0.357173	29.922	31.2589	31.0487	30.6653	31.5909	31.1602	31.0422	31.4421	K2C8	K2C8	K2C8	K2C8
S2512	0.357173	22.493	21.7439	22.5522	21.6453	22.6691	22.3084	22.9649	22.624	S2512	S2512	S2512	S2512
PRP4	0.357173	26.2175	26.1328	26.8235	25.7374	25.5309	25.7323	26.1006	25.453	PRP4	PRP4	PRP4	PRP4
SPA5L	0.357173	23.8754	22.8867	23.1732	23.7586	23.0725	22.7754	23.1849	22.5014	SPA5L	SPA5L	SPA5L	SPA5L
DC1L1	0.357173	22.9817	22.5261	22.6098	21.8338	23.0345	23.0345	22.9219	22.9649	DC1L1	DC1L1	DC1L1	DC1L1
VAPB	0.357173	22.1833	21.8988	NaN	NaN	NaN	NaN	NaN	22.9734	VAPB	VAPB	VAPB	VAPB
IF4G1	0.357173	24.868	24.918	24.9728	25.0608	25.3311	25.2346	25.6903	25.1689	IF4G1	IF4G1	IF4G1	IF4G1
AL7A1	0.357173	21.9638	20.7438	NaN	NaN	22.1556	NaN	22.4752	NaN	AL7A1	AL7A1	AL7A1	AL7A1
TAP26	0.357173	22.9315	22.7675	22.5452	23.5771	22.5808	22.3169	22.6034	22.3497	TAP26	TAP26	TAP26	TAP26
UTP18	0.357173	23.9468	23.0702	23.8995	23.3159	23.0386	22.3315	23.5495	22.9417	UTP18	UTP18	UTP18	UTP18
TOP2A	0.357173	NaN	22.3796	22.7299	NaN	23.2781	22.9474	23.1309	23.0095	TOP2A	TOP2A	TOP2A	TOP2A
IF4A1	0.358001	26.5612	26.5849	26.3446	26.7249	26.9011	27.107	27.0673	26.7243	IF4A1	IF4A1	IF4A1	IF4A1
SF3B2	0.358001	25.2671	25.7838	25.2913	26.4863	24.8669	25.4633	25.1663	25.0522	SF3B2	SF3B2	SF3B2	SF3B2
CYTSA	0.358001	25.8588	27.5749	27.8594	26.7282	28.4183	27.5748	27.4442	27.7647	CYTSA	CYTSA	CYTSA	CYTSA
EIF3J	0.358001	NaN	21.3263	NaN	NaN	NaN	NaN	NaN	22.5014	EIF3J	EIF3J	EIF3J	EIF3J
WDR70	0.359637	20.7173	NaN	NaN	NaN	21.8846	21.7762	21.1853	NaN	WDR70	WDR70	WDR70	WDR70
RL27	0.359993	30.1112	29.6914	29.7947	30.2248	29.5945	29.4823	29.8076	29.1926	RL27	RL27	RL27	RL27
LIMA1	0.359993	27.4426	29.3228	29.1071	28.8141	30.0656	29.2274	28.9497	29.5286	LIMA1	LIMA1	LIMA1	LIMA1
E41L2	0.359993	24.9179	25.183	22.5007	24.7051	25.684	24.6417	25.3846	25.5863	E41L2	E41L2	E41L2	E41L2
MYO5A	0.359993	24.0115	25.235	25.1565	24.8825	25.8932	25.1819	25.1976	25.3353	MYO5A	MYO5A	MYO5A	MYO5A
SNUT1	0.359993	24.8677	23.8633	24.6478	24.3167	23.5765	23.9265	24.1195	24.0651	SNUT1	SNUT1	SNUT1	SNUT1
CARF	0.359993	21.3684	22.5322	22.622	NaN	21.6609	21.2997	21.6895	21.531	CARF	CARF	CARF	CARF
FRG1	0.359993	NaN	21.2191	20.9888	NaN	21.614	21.7076	21.7344	21.4253	FRG1	FRG1	FRG1	FRG1
HS71L	0.359993	NaN	23.4342	23.5729	NaN	22.202	NaN	21.815	23.5368	HS71L	HS71L	HS71L	HS71L
TM165	0.359993	NaN	22.335	21.8548	NaN	22.7273	22.6365	NaN	22.7163	TM165	TM165	TM165	TM165
RAC1	0.362067	22.7842	24.8629	24.4214	NaN	25.189	24.5099	24.5353	25.4859	RAC1	RAC1	RAC1	RAC1
GNL3L	0.362067	23.816	25.7567	23.3529	23.5965	23.0608	22.9423	23.9666	22.8758	GNL3L	GNL3L	GNL3L	GNL3L
CTNB1	0.362067	20.6791	20.6791	20.994	NaN	NaN	21.8634	21.4839	20.8441	CTNB1	CTNB1	CTNB1	CTNB1
AIF1L	0.362067	NaN	23.685	NaN	23.9369	24.5063	24.278	NaN	24.3682	AIF1L	AIF1L	AIF1L	AIF1L
TOE1	0.362898	23.0779	23.0434	22.9683	NaN	NaN	NaN	22.284	22.6288	TOE1	TOE1	TOE1	TOE1
K1C18	0.362898	28.5756	29.4154	29.1966	29.4224	29.8074	29.9618	29.3437	29.467	K1C18	K1C18	K1C18	K1C18
IQGA1	0.368343	28.4058	28.8103	28.7956	28.8189	29.3272	29.1541	28.7284	29.3116	IQGA1	IQGA1	IQGA1	IQGA1
TCPE	0.368343	25.1702	25.2256	25.0807	NaN	25.5719	25.5185	25.8269	25.4141	TCPE	TCPE	TCPE	TCPE
CAPR1	0.368343	30.6649	29.9888	29.6496	30.0297	29.1343	29.5926	30.0221	29.4996	CAPR1	CAPR1	CAPR1	CAPR1
BAG6	0.368343	21.6814	22.4784	22.2676	NaN	22.4432	22.8186	22.7789	22.5319	BAG6	BAG6	BAG6	BAG6
PELP1	0.368343	22.96	21.7442	22.116	23.5249	22.946	23.8915	23.8584	22.7495	PELP1	PELP1	PELP1	PELP1
STA5A	0.368343	21.9825	22.7748	21.9393	NaN	22.7586	23.4972	22.2384	23.0345	STA5A	STA5A	STA5A	STA5A
SPF27	0.368343	23.3208	22.653	22.2504	23.5712	21.7982	22.1291	22.9552	22.341	SPF27	SPF27	SPF27	SPF27
PSA4	0.368343	22.5921	22.2437	22.6779	23.1967	21.7932	21.9866	22.7725	22.0175	PSA4	PSA4	PSA4	PSA4
RM16	0.368343	NaN	22.4544	22.1572	21.9448	21.6736	21.7842	21.8683	21.6533	RM16	RM16	RM16	RM16
MUC18	0.368343	NaN	23.7918	24.1429	NaN	24.8266	23.9296	24.7649	25.447	MUC18	MUC18	MUC18	MUC18
MYO6	0.368424	25.7753	26.8636	27.1935	26.2668	27.6539	27.0416	26.831	27.0078	MYO6	MYO6	MYO6	MYO6
MARK2	0.369966	23.3545	23.1289	23.2343	24.258	22.8393	23.1298	22.8393	23.1254	MARK2	MARK2	MARK2	MARK2
M2OM	0.371788	26.1876	25.8503	26.042	25.7529	26.4208	26.013	26.7079	26.371	M2OM	M2OM	M2OM	M2OM
RPN2	0.372051	24.8165	26.088	25.9206	25.3139	26.3461	25.8078	25.7573	26.653	RPN2	RPN2	RPN2	RPN2
AFAP1	0.372083	25.6227	26.5973	26.7526	26.1368	27.6709	26.5266	26.4261	26.989	AFAP1	AFAP1	AFAP1	AFAP1
ZN768	0.372083	23.074	22.0014	22.2027	22.2332	NaN	21.4718	NaN	NaN	ZN768	ZN768	ZN768	ZN768
PDS5A	0.37359	23.6251	23.7488	23.9063	23.4588	24.1533	23.8387	24.4958	23.9291	PDS5A	PDS5A	PDS5A	PDS5A
H4	0.378206	28.4699	27.8998	28.6856	27.9559	27.876	27.6537	28.0338	27.6463	H4	H4	H4	H4
THIM	0.378206	21.5994	NaN	NaN	NaN	NaN	NaN	22.7151	NaN	THIM	THIM	THIM	THIM
TEST	0.378206	23.0354	22.0564	21.7817	23.0011	21.7524	22.1677	22.1221	21.4042	TEST	TEST	TEST	TEST
RFA1	0.380565	24.6566	24.0576	24.3342	24.0383	24.7047	24.6149	25.0323	24.4479	RFA1	RFA1	RFA1	RFA1
ZC3HF	0.381185	23.4004	23.5424	24.0859	24.2149	22.6186	23.3226	23.7399	23.4046	ZC3HF	ZC3HF	ZC3HF	ZC3HF
RPP29	0.381185	22.6228	22.3946	22.4543	NaN	21.7866	22.2477	NaN	21.9973	RPP29	RPP29	RPP29	RPP29
EFHD2	0.381185	25.6484	27.0555	26.4266	26.3453	27.6284	26.3902	26.9203	27.0154	EFHD2	EFHD2	EFHD2	EFHD2
COF1	0.381185	25.7074	25.9535	26.5415	24.4457	26.1107	26.4998	26.2406	26.6091	COF1	COF1	COF1	COF1
SNF5	0.381185	NaN	22.3289	22.3261	21.575	21.1669	22.1818	NaN	20.2333	SNF5	SNF5	SNF5	SNF5
ODO2	0.390319	24.8016	25.5544	25.5316	25.4311	26.3238	25.5396	25.618	25.7441	ODO2	ODO2	ODO2	ODO2
NQO1	0.390934	22.6239	21.9418	22.2808	NaN	22.5797	NaN	23.3508	NaN	NQO1	NQO1	NQO1	NQO1
PTSS1	0.390934	24.1195	23.75	24.1819	NaN	23.6031	23.755	23.6626	23.2918	PTSS1	PTSS1	PTSS1	PTSS1
RL23A	0.392465	30.46	30.032	30.0372	29.7821	29.4664	29.757	29.9458	29.4838	RL23A	RL23A	RL23A	RL23A
COBL	0.392465	24.3293	26.07	25.5065	25.4975	26.5615	25.9856	25.3861	26.1678	COBL	COBL	COBL	COBL
SC24A	0.392465	22.2727	22.2594	21.8701	22.4093	21.7388	NaN	21.646	NaN	SC24A	SC24A	SC24A	SC24A
SNIP1	0.392465	NaN	22.0847	21.9102	NaN	NaN	NaN	21.2211	21.4915	SNIP1	SNIP1	SNIP1	SNIP1
TR112	0.392465	NaN	NaN	23.9743	NaN	22.5323	22.7732	23.8387	22.8853	TR112	TR112	TR112	TR112
FLOT1	0.394167	25.7814	26.5554	26.5141	26.4288	27.6616	26.9774	26.0694	26.9605	FLOT1	FLOT1	FLOT1	FLOT1
PYC	0.395227	21.5233	21.0686	21.0987	NaN	21.1557	22.0406	21.9406	21.8284	PYC	PYC	PYC	PYC
MYO1B	0.395901	29.2248	30.7221	30.6181	30.1116	31.154	30.9777	30.0304	31.1818	MYO1B	MYO1B	MYO1B	MYO1B
AT1A1	0.399074	26.9007	28.4028	28.2897	28.3218	28.8731	28.3233	28.2575	28.97	AT1A1	AT1A1	AT1A1	AT1A1
ABT1	0.399074	22.5875	NaN	21.9934	NaN	21.6874	21.5206	NaN	NaN	ABT1	ABT1	ABT1	ABT1
PIGT	0.401643	22.2374	NaN	NaN	NaN	20.6775	21.5129	21.959	21.0439	PIGT	PIGT	PIGT	PIGT
CPVL	0.401643	24.4505	24.7673	24.5517	25.3754	25.1584	25.2324	25.2117	25.2603	CPVL	CPVL	CPVL	CPVL
NOL9	0.401643	24.6623	24.3431	23.948	23.9783	23.6744	23.7003	24.2844	23.4095	NOL9	NOL9	NOL9	NOL9
XRN2	0.401643	23.3629	23.0996	23.3592	24.0468	22.9982	23.0854	22.8494	NaN	XRN2	XRN2	XRN2	XRN2
BIRC6	0.402641	20.5935	21.2865	20.8851	NaN	21.228	NaN	21.595	21.4652	BIRC6	BIRC6	BIRC6	BIRC6
STAU1	0.402641	NaN	21.6851	21.5525	NaN	NaN	21.3917	20.5848	21.0324	STAU1	STAU1	STAU1	STAU1
GPTC4	0.402812	23.3735	23.4125	22.8488	NaN	NaN	22.3006	23.1614	22.4479	GPTC4	GPTC4	GPTC4	GPTC4
KDM3B	0.402812	21.561	21.4123	21.5105	NaN	21.9059	21.8152	22.132	21.7262	KDM3B	KDM3B	KDM3B	KDM3B
ZC3HE	0.402812	23.6162	23.1076	23.0955	24.2763	NaN	22.899	23.3463	22.4657	ZC3HE	ZC3HE	ZC3HE	ZC3HE
YLAT2	0.407379	25.6586	NaN	NaN	25.5077	NaN	NaN	NaN	24.762	YLAT2	YLAT2	YLAT2	YLAT2
ARF	0.407379	22.9786	NaN	22.1926	NaN	21.2323	NaN	22.2153	NaN	ARF	ARF	ARF	ARF
SRBD1	0.409714	22.2539	21.6338	NaN	NaN	21.3625	NaN	21.1627	NaN	SRBD1	SRBD1	SRBD1	SRBD1
FA98B	0.409938	23.3029	23.1801	23.032	22.4186	23.7373	23.2846	23.4326	23.2329	FA98B	FA98B	FA98B	FA98B
RAP2A	0.414116	22.7836	23.9608	24.0642	NaN	24.4857	23.8095	24.1559	24.385	RAP2A	RAP2A	RAP2A	RAP2A
DDX60	0.41823	23.9919	23.4783	23.9249	NaN	22.954	23.3557	23.9209	22.7531	DDX60	DDX60	DDX60	DDX60
SNX1	0.41823	22.3401	NaN	21.8277	21.5359	22.8483	22.1239	22.4603	22.1849	SNX1	SNX1	SNX1	SNX1
MYH10	0.418637	28.5841	30.0467	30.1427	29.5464	30.6447	30.0725	29.7493	30.287	MYH10	MYH10	MYH10	MYH10
DDX5	0.423114	29.2187	29.1109	28.8797	29.702	28.6121	29.0531	28.5527	28.9999	DDX5	DDX5	DDX5	DDX5
PHX2B	0.423574	NaN	22.43	21.9682	22.7353	NaN	21.0315	22.218	NaN	PHX2B	PHX2B	PHX2B	PHX2B
TF3C1	0.423574	25.5395	25.0341	25.1777	25.1257	24.7184	24.8786	25.2017	24.4884	TF3C1	TF3C1	TF3C1	TF3C1
TF3C2	0.423574	24.4474	24.2013	23.8175	25.4602	23.9805	23.7349	24.4924	23.0713	TF3C2	TF3C2	TF3C2	TF3C2
RS24	0.423574	29.8578	29.763	29.6172	30.1401	29.7112	29.6739	29.1142	29.2947	RS24	RS24	RS24	RS24
KNOP1	0.423574	24.9202	23.3765	23.4702	24.599	23.1982	23.3483	24.1408	23.009	KNOP1	KNOP1	KNOP1	KNOP1
PLIN4	0.423574	24.0665	23.6885	24.1889	NaN	23.6791	23.6986	23.4599	23.4599	PLIN4	PLIN4	PLIN4	PLIN4
RBGPR	0.423574	23.044	22.7916	23.4622	23.423	23.5863	23.3831	23.7257	23.5858	RBGPR	RBGPR	RBGPR	RBGPR
NMT1	0.423574	NaN	22.2353	22.9513	23.4441	23.4241	23.5171	23.9263	22.9792	NMT1	NMT1	NMT1	NMT1
FAKD5	0.423574	NaN	20.6463	NaN	NaN	21.111	21.2728	21.4897	21.2654	FAKD5	FAKD5	FAKD5	FAKD5
HNRH3	0.423574	NaN	24.0781	23.9979	NaN	24.0708	24.9878	24.9533	24.4695	HNRH3	HNRH3	HNRH3	HNRH3
U3IP2	0.423911	NaN	21.6594	21.838	23.5074	21.6584	21.6914	21.2066	NaN	U3IP2	U3IP2	U3IP2	U3IP2
ARMC8	0.425734	24.5371	NaN	NaN	NaN	NaN	NaN	23.5138	NaN	ARMC8	ARMC8	ARMC8	ARMC8
CKAP4	0.428427	25.7667	25.2798	25.1671	25.532	24.6489	24.7539	25.5051	25.1066	CKAP4	CKAP4	CKAP4	CKAP4
ABLM1	0.428427	25.84	27.2472	27.3666	27.2391	28.0464	27.4085	27.0362	27.655	ABLM1	ABLM1	ABLM1	ABLM1
TRI33	0.428427	NaN	20.9949	21.1662	NaN	21.3689	21.6003	21.6697	21.4966	TRI33	TRI33	TRI33	TRI33
TRI27	0.428427	NaN	21.8912	21.8546	NaN	23.5328	22.3688	21.9651	22.5024	TRI27	TRI27	TRI27	TRI27
PININ	0.428427	NaN	24.0789	NaN	26.9372	24.0068	25.3358	23.5665	24.0097	PININ	PININ	PININ	PININ
PRS8	0.428427	NaN	23.3091	NaN	NaN	24.0071	23.5689	24.2032	24.4843	PRS8	PRS8	PRS8	PRS8
MED14	0.42904	NaN	21.6098	NaN	NaN	NaN	22.4399	22.349	NaN	MED14	MED14	MED14	MED14
PHB2	0.429538	28.275	28.4041	28.5238	28.2719	28.6272	28.7781	28.8278	28.5738	PHB2	PHB2	PHB2	PHB2
IMA3	0.430912	23.4267	22.1117	NaN	23.0645	21.9658	22.0713	22.8989	22.0725	IMA3	IMA3	IMA3	IMA3
DAG1	0.433379	24.3027	24.0903	24.2423	NaN	23.8621	23.479	23.7014	24.1471	DAG1	DAG1	DAG1	DAG1
AKAP2	0.433379	23.4385	25.4915	25.4681	24.7696	25.9378	25.351	24.9248	25.9094	AKAP2	AKAP2	AKAP2	AKAP2
F120C	0.434222	23.1173	22.4693	23.5055	NaN	NaN	22.5169	22.7181	22.1737	F120C	F120C	F120C	F120C
BIP	0.435175	31.8059	31.7538	31.5114	31.6751	31.9812	32.0229	32.0746	31.9642	BIP	BIP	BIP	BIP
COPB	0.435175	24.0315	24.6629	24.6086	24.3465	24.9728	24.9564	24.3363	25.0391	COPB	COPB	COPB	COPB
GBB2	0.435386	26.3662	27.4313	25.483	27.6705	28.2978	26.3097	28.0118	27.8815	GBB2	GBB2	GBB2	GBB2
NOL10	0.435386	26.5598	26.2883	26.1714	26.2041	26.0485	25.9245	26.128	25.7355	NOL10	NOL10	NOL10	NOL10
CHRD1	0.435386	22.3576	21.9932	NaN	NaN	NaN	NaN	22.9568	22.6278	CHRD1	CHRD1	CHRD1	CHRD1
COASY	0.435386	23.1073	22.6381	22.8934	NaN	23.609	23.5594	23.8635	22.6312	COASY	COASY	COASY	COASY
GNAI3	0.435386	23.6103	25.7535	24.4416	24.0281	25.3988	25.3157	24.3454	25.7728	GNAI3	GNAI3	GNAI3	GNAI3
ACTN1	0.435386	26.233	28.1232	27.9118	27.4777	28.5987	27.7657	27.5517	28.6105	ACTN1	ACTN1	ACTN1	ACTN1
MGST3	0.435386	23.0567	22.3077	22.4952	22.3077	22.9772	22.8192	23.0215	22.8886	MGST3	MGST3	MGST3	MGST3
ARP10	0.436504	23.4672	25.2493	25.5991	24.1635	25.677	25.4146	24.8729	25.3488	ARP10	ARP10	ARP10	ARP10
FKBP4	0.437583	23.7914	23.451	23.6487	NaN	23.8577	NaN	24.7168	23.8855	FKBP4	FKBP4	FKBP4	FKBP4
CDC73	0.437689	22.8996	22.8996	22.8996	23.7218	23.8501	NaN	23.5537	23.3436	CDC73	CDC73	CDC73	CDC73
FCF1	0.437689	22.3912	21.6242	NaN	NaN	21.0964	21.6743	NaN	21.4299	FCF1	FCF1	FCF1	FCF1
MK67I	0.437705	24.6791	23.9435	23.7341	NaN	23.5895	23.3863	24.0731	23.4152	MK67I	MK67I	MK67I	MK67I
GLCM	0.437705	22.0338	21.2914	NaN	NaN	NaN	NaN	23.2354	21.8967	GLCM	GLCM	GLCM	GLCM
ACTA	0.438269	24.0885	27.6851	25.826	21.6453	29.3442	NaN	24.1279	29.8366	ACTA	ACTA	ACTA	ACTA
FBN2	0.440941	21.6586	21.6586	21.7592	NaN	21.9891	21.8876	22.2677	22.1051	FBN2	FBN2	FBN2	FBN2
NEB2	0.440941	24.0321	24.661	25.1419	24.7515	25.9168	25.0982	24.477	25.2963	NEB2	NEB2	NEB2	NEB2
AIMP1	0.441036	26.4081	25.3642	25.3564	25.527	24.9764	25.2041	25.5688	25.0653	AIMP1	AIMP1	AIMP1	AIMP1
OASL	0.441036	28.9005	28.9504	28.4989	28.5543	28.088	28.9631	28.0275	28.0919	OASL	OASL	OASL	OASL
GTF2I	0.441036	25.7329	25.45	25.7357	25.4589	25.9235	25.8563	25.9967	25.8986	GTF2I	GTF2I	GTF2I	GTF2I
TUT7	0.441036	NaN	25.4764	24.9125	25.1967	24.7469	24.1622	25.1458	24.814	TUT7	TUT7	TUT7	TUT7
FACR1	0.442399	NaN	NaN	22.0322	NaN	22.8536	22.481	NaN	22.8139	FACR1	FACR1	FACR1	FACR1
TRAP1	0.444279	23.6079	23.6827	23.5188	23.4027	23.6641	23.6243	23.997	24.5627	TRAP1	TRAP1	TRAP1	TRAP1
UT14A	0.444948	26.5315	25.3176	25.6086	24.9275	24.881	25.0744	25.716	24.1249	UT14A	UT14A	UT14A	UT14A
RBM14	0.445014	27.1454	26.5236	26.5294	27.0277	26.3839	26.3263	26.7878	26.1383	RBM14	RBM14	RBM14	RBM14
GRP75	0.445014	30.883	30.6431	30.5344	30.786	30.9206	31.3925	30.7376	31.2577	GRP75	GRP75	GRP75	GRP75
AGO1	0.445014	28.4556	27.8827	27.6572	28.3169	28.25	28.7397	28.833	28.1918	AGO1	AGO1	AGO1	AGO1
SR140	0.445014	24.6089	25.0642	23.9946	28.8142	23.9569	24.0076	24.6459	24.4421	SR140	SR140	SR140	SR140
VPS18	0.445014	21.8666	NaN	NaN	NaN	NaN	21.0158	21.2013	NaN	VPS18	VPS18	VPS18	VPS18
CCNT1	0.445014	24.5388	23.2009	22.8226	23.2527	23.3696	22.6863	22.9712	22.3952	CCNT1	CCNT1	CCNT1	CCNT1
H14	0.445014	25.6316	25.7512	26.8725	26.1964	26.026	23.8025	26.2711	25.1103	H14	H14	H14	H14
WDHD1	0.45193	23.9458	24.1086	24.1845	24.3923	24.6168	24.6048	24.4493	24.295	WDHD1	WDHD1	WDHD1	WDHD1
TMOD3	0.453081	27.3465	29.5508	29.3317	28.7981	29.8124	29.4724	28.8913	29.6533	TMOD3	TMOD3	TMOD3	TMOD3
CPSF5	0.453081	25.2172	24.5038	24.403	24.5633	24.1885	23.8772	24.7876	24.0829	CPSF5	CPSF5	CPSF5	CPSF5
KINH	0.453081	23.8625	23.4689	23.625	23.1196	24.1563	23.7097	24.4357	23.5025	KINH	KINH	KINH	KINH
UTP20	0.453081	24.0341	24.1224	23.9761	24.1357	23.6353	24.0138	23.8877	23.3143	UTP20	UTP20	UTP20	UTP20
FA98A	0.453081	27.5304	27.2346	27.0155	26.3299	27.1748	27.6759	28.0417	27.1928	FA98A	FA98A	FA98A	FA98A
ITPI2	0.453081	22.7056	23.7984	23.8828	23.7793	24.7142	24.0418	23.4891	24.0754	ITPI2	ITPI2	ITPI2	ITPI2
LRBA	0.453081	NaN	22.2638	22.5639	NaN	22.8882	22.8136	23.3873	22.5835	LRBA	LRBA	LRBA	LRBA
CATB	0.453081	NaN	22.9056	22.438	NaN	NaN	21.9714	22.1794	NaN	CATB	CATB	CATB	CATB
PDC6I	0.453081	NaN	NaN	NaN	23.5179	22.6072	22.6132	22.9994	23.2083	PDC6I	PDC6I	PDC6I	PDC6I
RSBNL	0.453364	22.4023	NaN	21.6765	NaN	22.0028	21.0952	21.6142	21.056	RSBNL	RSBNL	RSBNL	RSBNL
CD11A	0.453364	23.5281	23.4414	23.048	22.6329	23.5933	23.4125	23.8772	23.3916	CD11A	CD11A	CD11A	CD11A
ILF3	0.453364	28.2745	28.092	27.7351	28.437	27.6393	27.971	27.8243	27.676	ILF3	ILF3	ILF3	ILF3
VIR	0.453364	23.7298	22.5849	22.9183	NaN	22.9464	22.1224	22.5552	22.6112	VIR	VIR	VIR	VIR
DAB2	0.453364	24.0219	23.8874	22.8674	NaN	24.6029	23.5959	NaN	24.54	DAB2	DAB2	DAB2	DAB2
TRI47	0.453364	21.1116	21.9117	NaN	NaN	NaN	21.5724	23.0797	22.2461	TRI47	TRI47	TRI47	TRI47
RHOG	0.453364	23.0049	23.3537	23.7847	NaN	23.6881	23.9165	23.9661	23.6182	RHOG	RHOG	RHOG	RHOG
WDR6	0.453364	22.0965	21.968	21.8009	NaN	21.3641	21.4557	21.7858	NaN	WDR6	WDR6	WDR6	WDR6
AOFB	0.453364	NaN	21.8213	NaN	NaN	22.3766	NaN	23.2135	22.3092	AOFB	AOFB	AOFB	AOFB
TA2R1	0.453364	NaN	NaN	22.5804	23.3958	NaN	22.2102	22.9611	21.3663	TA2R1	TA2R1	TA2R1	TA2R1
RAB6A	0.453364	NaN	NaN	20.9337	NaN	21.5377	21.4087	21.9243	NaN	RAB6A	RAB6A	RAB6A	RAB6A
ACOX1	0.455217	23.7396	23.4743	22.8689	23.4223	23.5756	23.6232	23.9752	23.8606	ACOX1	ACOX1	ACOX1	ACOX1
PIGS	0.456723	21.9761	NaN	23.012	NaN	23.3762	26.4068	22.8671	23.0666	PIGS	PIGS	PIGS	PIGS
SDA1	0.456723	23.6927	23.0064	22.7646	NaN	22.5054	22.5075	22.6473	23.0967	SDA1	SDA1	SDA1	SDA1
BASP1	0.456729	26.238	27.0521	27.1007	26.4647	27.2478	26.956	27.2866	26.9656	BASP1	BASP1	BASP1	BASP1
INF2	0.456729	25.3367	26.9134	26.4711	26.358	27.0098	26.9512	26.2859	26.9423	INF2	INF2	INF2	INF2
DREB	0.456729	26.0349	27.2853	27.2531	27.6068	27.9017	27.9811	26.7222	28.0585	DREB	DREB	DREB	DREB
CC020	0.456729	NaN	NaN	21.1698	21.1094	NaN	20.4124	NaN	NaN	CC020	CC020	CC020	CC020
NDUA9	0.457335	24.6415	24.2374	24.4227	24.3922	25.1548	24.4709	24.7551	24.7168	NDUA9	NDUA9	NDUA9	NDUA9
DJB12	0.459975	NaN	22.6023	22.3523	NaN	23.3307	22.8494	23.0423	22.6005	DJB12	DJB12	DJB12	DJB12
SIAH1	0.465395	25.226	23.5921	24.2381	24.4884	NaN	23.8252	NaN	23.604	SIAH1	SIAH1	SIAH1	SIAH1
ANKZ1	0.465395	22.5272	21.6344	21.7694	NaN	21.5275	NaN	NaN	21.2683	ANKZ1	ANKZ1	ANKZ1	ANKZ1
DAPK1	0.466584	NaN	21.6891	21.956	NaN	22.4526	22.043	22.4152	22.1352	DAPK1	DAPK1	DAPK1	DAPK1
RSSA	0.468075	28.6285	28.6101	28.6932	28.2667	28.6843	29.0147	28.8352	28.9503	RSSA	RSSA	RSSA	RSSA
NIPS1	0.468075	NaN	22.2865	23.7017	22.6474	22.2189	21.0356	22.9214	NaN	NIPS1	NIPS1	NIPS1	NIPS1
SYAC	0.468075	NaN	NaN	22.8941	NaN	23.1174	24.0952	23.635	23.5358	SYAC	SYAC	SYAC	SYAC
SRPK1	0.470061	24.8309	24.308	24.5277	25.0374	24.446	24.1304	24.6472	23.9287	SRPK1	SRPK1	SRPK1	SRPK1
DHX29	0.470061	25.4444	24.6941	25.137	24.6315	24.6395	24.2605	25.1005	24.1526	DHX29	DHX29	DHX29	DHX29
PRP31	0.470061	22.8065	22.7067	22.5298	NaN	21.757	22.2653	22.872	21.9907	PRP31	PRP31	PRP31	PRP31
LAR4B	0.470061	25.0402	24.5396	24.2019	24.7998	24.2062	24.276	24.6769	23.7695	LAR4B	LAR4B	LAR4B	LAR4B
LS14A	0.470061	23.1629	22.4486	22.31	23.3193	NaN	22.3133	22.6932	21.8907	LS14A	LS14A	LS14A	LS14A
CA226	0.470061	NaN	21.1792	NaN	NaN	NaN	NaN	NaN	22.0963	CA226	CA226	CA226	CA226
HECD1	0.475434	NaN	NaN	22.6123	22.2886	NaN	21.9233	22.1013	21.9341	HECD1	HECD1	HECD1	HECD1
ANXA2	0.479678	25.8086	26.1928	25.9607	27.0673	26.7935	26.8527	26.4278	26.7176	ANXA2	ANXA2	ANXA2	ANXA2
ENPL	0.479705	24.9881	25.6188	25.2128	26.1103	26.0249	25.6112	26.0954	25.8651	ENPL	ENPL	ENPL	ENPL
SRP72	0.479705	25.9673	23.98	22.7635	24.9875	23.7229	23.5859	23.7836	23.262	SRP72	SRP72	SRP72	SRP72
IF4A3	0.479972	26.3229	25.6824	25.8136	26.8202	25.6298	25.602	26.0514	25.6518	IF4A3	IF4A3	IF4A3	IF4A3
RBM15	0.480036	23.342	22.5941	NaN	23.8189	22.9085	22.6604	23.0973	22.3109	RBM15	RBM15	RBM15	RBM15
EXOS9	0.480323	23.7265	23.6067	23.3791	24.2985	23.4848	23.5642	23.1134	23.3452	EXOS9	EXOS9	EXOS9	EXOS9
PUR6	0.480323	23.8044	22.8861	23.3594	NaN	22.5456	22.5653	23.5258	22.7684	PUR6	PUR6	PUR6	PUR6
RT11	0.480323	22.9421	NaN	NaN	NaN	22.369	22.195	NaN	22.4294	RT11	RT11	RT11	RT11
IMP4	0.480323	NaN	23.9138	23.6062	23.9455	23.3354	23.5149	23.4271	23.6219	IMP4	IMP4	IMP4	IMP4
RPA2	0.480323	NaN	22.0041	21.5296	NaN	20.87	21.4721	20.3431	21.7935	RPA2	RPA2	RPA2	RPA2
H90B2	0.483024	24.0163	25.3603	24.3324	24.0163	24.9571	24.7279	24.7791	25.1253	H90B2	H90B2	H90B2	H90B2
MCM6	0.483024	23.7932	23.471	23.2479	23.3093	23.9881	23.8874	23.8657	23.4452	MCM6	MCM6	MCM6	MCM6
HNRPQ	0.483024	25.4964	25.3422	24.9689	26.9109	25.0535	25.156	25.2866	24.9948	HNRPQ	HNRPQ	HNRPQ	HNRPQ
DHX33	0.483024	24.9021	24.7891	24.8123	25.2326	24.809	24.5512	24.8579	24.0394	DHX33	DHX33	DHX33	DHX33
DNJA1	0.483516	25.9582	25.9972	25.9414	25.5012	26.1947	26.333	26.2596	25.9177	DNJA1	DNJA1	DNJA1	DNJA1
FLNB	0.483997	29.0211	29.3473	29.3675	29.3159	29.7659	29.4982	29.3775	29.6521	FLNB	FLNB	FLNB	FLNB
RIOX1	0.483997	23.2855	23.7753	22.8927	24.5314	22.9154	23.4183	22.9731	23.18	RIOX1	RIOX1	RIOX1	RIOX1
SSRD	0.483997	NaN	23.4228	23.0731	NaN	23.7358	23.5792	NaN	23.8057	SSRD	SSRD	SSRD	SSRD
G3BP2	0.484321	31.4953	31.3831	31.047	31.7083	30.8818	31.3386	31.1677	30.8821	G3BP2	G3BP2	G3BP2	G3BP2
CPSF7	0.484321	24.3413	24.0237	23.9448	24.6301	24.1381	23.8571	23.727	23.8417	CPSF7	CPSF7	CPSF7	CPSF7
PHB1	0.484321	24.5074	25.4449	25.5333	26.0822	26.124	25.9727	25.1995	26.4236	PHB1	PHB1	PHB1	PHB1
PA24A	0.484321	23.3408	23.1748	23.1585	NaN	23.5545	23.8234	23.45	23.4342	PA24A	PA24A	PA24A	PA24A
HCD2	0.484321	25.2707	24.9885	24.686	25.1029	25.3042	25.2588	25.5083	25.2473	HCD2	HCD2	HCD2	HCD2
NPM_1	0.484321	25.5141	NaN	26.1912	24.8585	25.2768	23.7787	25.3754	25.0107	NPM	NPM_1	NPM_1	NPM
HINT1	0.484321	25.0864	25.7943	25.1772	NaN	26.2713	25.8012	25.2225	25.9861	HINT1	HINT1	HINT1	HINT1
SERPH	0.484321	24.1484	24.1154	23.7325	23.6645	23.3541	23.2453	23.9602	23.6621	SERPH	SERPH	SERPH	SERPH
GBF1	0.484321	23.2271	23.1914	22.8641	NaN	23.9503	NaN	23.3784	23.2646	GBF1	GBF1	GBF1	GBF1
HYOU1	0.484321	24.395	24.0013	NaN	23.1957	24.0446	24.2183	24.6248	24.4624	HYOU1	HYOU1	HYOU1	HYOU1
K2C6A	0.484321	23.4698	22.7517	22.2064	24.6623	24.3599	23.4215	23.3297	25.2671	K2C6A	K2C6A	K2C6A	K2C6A
KHDR1	0.484321	24.8112	24.5355	24.6955	25.3257	25.1469	25.1893	25.0132	25.4127	KHDR1	KHDR1	KHDR1	KHDR1
1433S	0.484321	20.8795	21.4687	NaN	NaN	21.2167	21.4946	22.5652	21.865	1433S	1433S	1433S	1433S
TXD12	0.484321	NaN	22.9091	NaN	NaN	23.3464	23.5168	NaN	23.7086	TXD12	TXD12	TXD12	TXD12
NSMA3	0.484321	NaN	20.5785	NaN	NaN	NaN	NaN	21.4619	NaN	NSMA3	NSMA3	NSMA3	NSMA3
DDX1	0.48482	28.3057	28.3968	27.9758	28.0501	28.3926	28.8637	28.3845	28.3919	DDX1	DDX1	DDX1	DDX1
TRI26	0.48482	NaN	22.1367	21.8426	NaN	NaN	20.8464	NaN	21.8194	TRI26	TRI26	TRI26	TRI26
MRE11	0.48482	NaN	23.1612	NaN	NaN	22.3388	22.5943	NaN	NaN	MRE11	MRE11	MRE11	MRE11
MYPT1	0.487104	26.5188	27.7801	27.9138	27.2442	28.4325	27.5618	27.517	27.9501	MYPT1	MYPT1	MYPT1	MYPT1
GET3	0.488123	22.4733	22.5677	23.3007	NaN	NaN	NaN	23.5029	NaN	GET3	GET3	GET3	GET3
NOL11	0.488486	23.1205	22.5705	22.9881	23.1205	22.4662	NaN	22.5796	NaN	NOL11	NOL11	NOL11	NOL11
KC1G3	0.491991	NaN	NaN	21.3742	NaN	22.826	21.7339	NaN	21.9454	KC1G3	KC1G3	KC1G3	KC1G3
PRDX1	0.493882	28.4951	28.42	28.2998	28.6509	28.7249	28.8631	28.8739	28.5851	PRDX1	PRDX1	PRDX1	PRDX1
SGPL1	0.494505	21.9932	21.9227	21.8659	23.4053	21.7271	21.6384	21.2514	22.3783	SGPL1	SGPL1	SGPL1	SGPL1
LORF1	0.494505	22.97	21.0513	21.1059	NaN	22.7923	22.308	22.2739	22.097	LORF1	LORF1	LORF1	LORF1
AP3D1	0.494846	21.9786	NaN	21.5491	NaN	22.7972	22.4548	22.4808	21.5601	AP3D1	AP3D1	AP3D1	AP3D1
RED2	0.495712	23.342	22.9318	22.8895	NaN	NaN	22.7475	22.4255	NaN	RED2	RED2	RED2	RED2
PALM	0.499303	22.4508	24.6134	24.1538	23.8943	25.308	24.0277	24.045	24.3592	PALM	PALM	PALM	PALM
RAB14	0.502303	NaN	20.8186	NaN	NaN	21.3836	20.9622	21.9124	21.643	RAB14	RAB14	RAB14	RAB14
ASPH	0.503436	25.0334	23.9941	24.2852	23.5846	23.4583	23.6464	23.9963	24.0014	ASPH	ASPH	ASPH	ASPH
CTND1	0.503665	23.8437	24.1655	24.355	NaN	24.5817	24.2511	24.5055	24.531	CTND1	CTND1	CTND1	CTND1
MARK3	0.505197	22.6885	22.7064	22.5454	NaN	21.8898	22.0996	22.7559	22.3071	MARK3	MARK3	MARK3	MARK3
SF3B1	0.505828	25.8279	25.2375	25.1771	25.5318	24.7719	25.2962	25.2138	25.1446	SF3B1	SF3B1	SF3B1	SF3B1
NDUAC	0.505828	21.9728	NaN	22.9232	NaN	NaN	NaN	23.2789	NaN	NDUAC	NDUAC	NDUAC	NDUAC
RN213	0.506891	22.3545	22.734	22.6377	22.7344	23.4257	22.8422	22.342	23.4545	RN213	RN213	RN213	RN213
SNUT2	0.506891	23.7033	21.871	22.688	22.5088	22.2445	22.2662	NaN	21.8787	SNUT2	SNUT2	SNUT2	SNUT2
CYFP1	0.506891	24.8517	24.7621	24.7804	24.8997	25.5958	25.5459	24.8307	24.7637	CYFP1	CYFP1	CYFP1	CYFP1
ATPO	0.506891	25.6853	25.5519	26.1086	25.5365	25.923	25.7401	26.7084	26.0225	ATPO	ATPO	ATPO	ATPO
SUGP2	0.509552	23.2329	24.0525	NaN	24.8438	20.4471	23.9461	23.4604	23.8369	SUGP2	SUGP2	SUGP2	SUGP2
CPSF6	0.510213	22.7012	22.7691	22.4737	NaN	22.7437	22.8608	23.9716	22.8831	CPSF6	CPSF6	CPSF6	CPSF6
ZC3H8	0.510213	24.8989	23.9265	24.6219	24.9245	24.5941	24.4814	23.9916	23.5143	ZC3H8	ZC3H8	ZC3H8	ZC3H8
YTDC2	0.513587	23.1619	23.1079	23.2753	23.2505	23.2485	23.0702	22.7178	22.4429	YTDC2	YTDC2	YTDC2	YTDC2
YTHD1	0.513587	NaN	20.9828	NaN	21.3897	21.3539	22.2632	NaN	NaN	YTHD1	YTHD1	YTHD1	YTHD1
CCD47	0.513587	NaN	22.0262	NaN	NaN	NaN	NaN	22.5974	22.7684	CCD47	CCD47	CCD47	CCD47
ABCB7	0.513836	NaN	22.6092	NaN	22.944	21.844	21.7487	23.1076	22.0597	ABCB7	ABCB7	ABCB7	ABCB7
SSRA	0.516532	NaN	NaN	24.9401	24.8341	25.3095	25.0591	25.4497	25.2583	SSRA	SSRA	SSRA	SSRA
CDK2	0.519607	24.0788	23.7529	23.5171	NaN	23.5829	23.0771	23.8834	22.8755	CDK2	CDK2	CDK2	CDK2
PPB1	0.519607	20.7182	NaN	21.4733	NaN	21.6475	21.2242	21.6177	21.6955	PPB1	PPB1	PPB1	PPB1
LS14B_1	0.519607	25.3776	25.3693	25.308	26.0753	25.2601	24.9654	25.2049	25.3562	LS14B	LS14B_1	LS14B_1	LS14B
TIF1B	0.519607	25.3645	25.2196	25.2039	25.4568	24.8245	25.2512	25.0082	25.0171	TIF1B	TIF1B	TIF1B	TIF1B
K2C74	0.520663	NaN	21.1401	NaN	NaN	NaN	21.1951	22.2328	22.4137	K2C74	K2C74	K2C74	K2C74
RBM39	0.522312	27.7763	27.2985	27.1112	27.862	27.2124	27.0686	27.2442	27.2205	RBM39	RBM39	RBM39	RBM39
APT	0.522312	22.0035	NaN	NaN	NaN	NaN	NaN	22.7628	22.5439	APT	APT	APT	APT
NDUB4	0.522312	NaN	22.129	21.9593	21.9381	22.6512	22.4952	21.6424	23.1701	NDUB4	NDUB4	NDUB4	NDUB4
NUP88	0.522312	NaN	NaN	23.1832	NaN	22.8185	NaN	22.4726	22.5333	NUP88	NUP88	NUP88	NUP88
LRC59	0.526252	26.2916	26.5095	26.7686	27.2655	26.3386	26.0736	26.6633	26.3151	LRC59	LRC59	LRC59	LRC59
SMCA5	0.52653	26.2707	25.7036	26.0491	25.8651	25.6142	25.824	25.6737	25.5998	SMCA5	SMCA5	SMCA5	SMCA5
RPP38	0.527718	25.1311	23.2375	23.576	24.6329	NaN	23.5485	24.1238	22.6931	RPP38	RPP38	RPP38	RPP38
SNX18	0.527718	NaN	24.4703	24.5315	22.9575	24.9466	24.1843	24.0415	25.2648	SNX18	SNX18	SNX18	SNX18
E2AK4	0.527718	NaN	20.7494	20.715	NaN	21.3662	NaN	NaN	NaN	E2AK4	E2AK4	E2AK4	E2AK4
TGM2	0.528494	23.7931	23.4092	23.6288	23.4624	24.6533	23.5446	24.2042	23.4806	TGM2	TGM2	TGM2	TGM2
RL7L	0.528764	26.5335	26.8303	26.7782	25.9233	26.1781	26.1261	26.256	26.1598	RL7L	RL7L	RL7L	RL7L
RO60	0.528764	22.4087	22.2812	22.1337	23.0302	21.8397	21.1868	22.5334	22.457	RO60	RO60	RO60	RO60
TES	0.528764	NaN	22.962	22.8084	NaN	24.2366	23.0865	22.6837	24.1013	TES	TES	TES	TES
TBB5	0.530968	28.1601	28.924	28.3524	28.5562	28.8442	29.6483	27.7815	30.1643	TBB5	TBB5	TBB5	TBB5
SFXN1	0.530968	23.7959	24.4398	24.825	24.3175	24.6111	24.4274	25.3606	24.5661	SFXN1	SFXN1	SFXN1	SFXN1
WNK1	0.530968	NaN	22.2103	21.6921	NaN	22.253	22.5774	NaN	22.3476	WNK1	WNK1	WNK1	WNK1
DHX16	0.530968	24.5056	24.6314	24.1513	NaN	23.9608	24.2933	23.6692	24.3397	DHX16	DHX16	DHX16	DHX16
SAR1A	0.530968	23.9216	23.9934	23.7604	24.6362	24.5907	24.529	24.7145	23.9446	SAR1A	SAR1A	SAR1A	SAR1A
IF5A1	0.530968	25.2637	24.7759	24.9957	25.1044	24.8265	25.0464	26.6676	25.6138	IF5A1	IF5A1	IF5A1	IF5A1
RAE1L	0.530968	23.0242	22.6119	22.6738	22.166	21.7296	21.9797	22.9263	22.207	RAE1L	RAE1L	RAE1L	RAE1L
TIAR	0.530968	22.4082	22.3868	22.2332	22.9115	NaN	22.0646	22.5806	21.5707	TIAR	TIAR	TIAR	TIAR
NDUBB	0.530968	22.4374	23.3821	23.3971	23.8521	NaN	23.585	23.6041	24.0043	NDUBB	NDUBB	NDUBB	NDUBB
NCKP1	0.530968	NaN	23.1921	23.0815	NaN	24.8927	23.905	23.1546	23.2369	NCKP1	NCKP1	NCKP1	NCKP1
RFOX1	0.530968	NaN	NaN	22.522	NaN	21.3018	21.2812	22.5225	NaN	RFOX1	RFOX1	RFOX1	RFOX1
KGD4	0.532841	22.6398	23.2925	23.2519	22.4193	23.454	23.1416	23.0936	23.3072	KGD4	KGD4	KGD4	KGD4
JMY	0.532841	NaN	21.2818	20.705	NaN	21.9727	NaN	20.6705	22.6686	JMY	JMY	JMY	JMY
PSMD1	0.534322	24.8917	24.4458	24.6634	24.5415	24.4174	23.6825	24.8266	24.1589	PSMD1	PSMD1	PSMD1	PSMD1
PDS5B	0.534322	NaN	22.8284	23.5125	NaN	23.2975	23.8658	23.7656	23.4973	PDS5B	PDS5B	PDS5B	PDS5B
TSR3	0.534665	21.5599	NaN	20.9011	NaN	NaN	21.5296	22.0505	NaN	TSR3	TSR3	TSR3	TSR3
RS15A	0.534665	29.9199	29.7529	29.1633	28.9259	29.7948	30.9767	29.0833	30.006	RS15A	RS15A	RS15A	RS15A
NEXN	0.534665	NaN	23.7449	24.1046	23.3239	23.5875	23.2209	NaN	23.1427	NEXN	NEXN	NEXN	NEXN
K1C9	0.534668	28.2298	28.064	27.8425	28.8889	28.6397	28.4672	29.3417	28.2385	K1C9	K1C9	K1C9	K1C9
PRDX6	0.534668	26.4433	25.9788	25.8608	25.3483	26.0111	26.062	26.9556	26.2211	PRDX6	PRDX6	PRDX6	PRDX6
RL22	0.534846	30.0307	29.3032	29.8451	29.114	29.2686	29.1594	29.385	29.1212	RL22	RL22	RL22	RL22
RS13	0.535454	30.4443	30.2774	30.1912	29.9849	29.8529	29.8729	30.1423	29.9137	RS13	RS13	RS13	RS13
NICA	0.536875	NaN	21.2824	21.3921	NaN	21.7515	21.4836	21.5924	22.0832	NICA	NICA	NICA	NICA
NOC2L	0.537563	25.0279	23.8726	24.5493	24.6302	22.9569	24.7716	24.5621	23.5993	NOC2L	NOC2L	NOC2L	NOC2L
NXF1	0.537563	24.5227	24.3406	24.3405	25.172	24.0148	24.7161	24.3027	23.8566	NXF1	NXF1	NXF1	NXF1
ATPA	0.538001	27.5497	28.1299	28.2485	28.2366	28.3176	28.2401	28.1425	28.8049	ATPA	ATPA	ATPA	ATPA
MGAT2	0.538001	NaN	21.9045	NaN	21.399	22.0877	NaN	22.3111	21.8774	MGAT2	MGAT2	MGAT2	MGAT2
HS90A	0.538167	27.76	28.0762	27.8168	28.1385	28.1898	28.2217	28.3073	28.1542	HS90A	HS90A	HS90A	HS90A
NOP14	0.538167	24.6856	22.8396	NaN	23.3006	24.612	24.3331	23.7902	NaN	NOP14	NOP14	NOP14	NOP14
HPBP1	0.538167	NaN	21.933	NaN	NaN	NaN	22.7337	NaN	22.3999	HPBP1	HPBP1	HPBP1	HPBP1
AGO2	0.53857	25.3895	24.2292	24.5305	24.7323	25.2223	24.8679	25.3537	24.9126	AGO2	AGO2	AGO2	AGO2
RL30	0.53857	28.7246	26.4749	27.7387	28.3976	26.8429	27.2841	27.2481	27.6532	RL30	RL30	RL30	RL30
INT3	0.53857	22.365	22.8311	NaN	NaN	23.4406	23.4406	22.6124	22.7799	INT3	INT3	INT3	INT3
IF6	0.54177	24.8826	25.9139	24.7247	26.1932	24.361	25.8257	24.2996	24.9788	IF6	IF6	IF6	IF6
ARC1B	0.543836	NaN	21.6549	NaN	NaN	22.3729	21.7136	22.5217	22.3065	ARC1B	ARC1B	ARC1B	ARC1B
DDX10	0.543975	23.1436	23.103	23.1128	23.7341	22.3486	23.0853	23.3216	22.9166	DDX10	DDX10	DDX10	DDX10
IF2P	0.543975	24.5657	25.1036	24.667	24.8499	25.2319	25.4821	24.5893	25.2114	IF2P	IF2P	IF2P	IF2P
AT131	0.543975	NaN	20.1261	NaN	NaN	20.7741	NaN	20.52	20.6832	AT131	AT131	AT131	AT131
WDR36	0.553095	27.0237	26.1431	26.3537	25.8575	26.05	25.6406	26.5328	25.5074	WDR36	WDR36	WDR36	WDR36
SKIV2	0.553095	24.3785	24.0057	24.1419	24.1551	24.5166	24.406	24.539	24.2766	SKIV2	SKIV2	SKIV2	SKIV2
RTN4	0.554057	24.2809	24.2392	24.2426	NaN	24.9344	24.3985	24.3011	24.6671	RTN4	RTN4	RTN4	RTN4
RRBP1	0.554057	24.1554	23.9775	24.3685	23.6614	23.5839	23.8319	23.9132	23.6539	RRBP1	RRBP1	RRBP1	RRBP1
FAS	0.554493	30.2338	30.3048	30.296	30.3595	30.486	30.7568	30.3359	30.6677	FAS	FAS	FAS	FAS
XPO1	0.554547	25.9241	26.4604	25.9839	24.8558	26.5661	26.3648	26.2649	25.7881	XPO1	XPO1	XPO1	XPO1
RS12	0.555813	27.2909	NaN	26.5759	27.9588	25.9042	27.0715	26.8012	27.2122	RS12	RS12	RS12	RS12
AP1M1	0.559056	23.8852	23.949	24.0131	24.4085	24.1602	23.8178	23.1187	23.7997	AP1M1	AP1M1	AP1M1	AP1M1
LSM12	0.559056	21.5482	21.2486	NaN	22.8389	20.8475	NaN	21.7771	21.2738	LSM12	LSM12	LSM12	LSM12
TXTP	0.559056	24.6279	24.6963	24.8048	24.3599	25.263	24.6249	24.8878	24.871	TXTP	TXTP	TXTP	TXTP
MPRI	0.559056	23.9604	24.1329	23.7303	NaN	24.4017	24.6715	23.8734	24.1935	MPRI	MPRI	MPRI	MPRI
RAB35	0.559056	24.4488	24.0051	25.1137	24.4463	25.1416	24.8039	24.1007	25.9231	RAB35	RAB35	RAB35	RAB35
SON	0.559056	NaN	22.9984	23.4273	NaN	22.6805	22.5753	NaN	23.0932	SON	SON	SON	SON
TMED9	0.559056	NaN	22.0086	NaN	NaN	22.7081	22.4023	22.1692	23.2383	TMED9	TMED9	TMED9	TMED9
AT1B1	0.559056	NaN	22.2441	NaN	NaN	23.6752	NaN	22.249	23.1558	AT1B1	AT1B1	AT1B1	AT1B1
NU214	0.559371	24.8152	25.1374	25.4104	24.8695	25.6798	25.2046	25.2518	25.2729	NU214	NU214	NU214	NU214
NIBA2	0.559371	22.4541	22.1324	NaN	NaN	22.7546	22.1671	22.7029	24.0922	NIBA2	NIBA2	NIBA2	NIBA2
MMTA2	0.559371	24.3815	NaN	24.1901	23.0841	23.6177	22.4788	23.7876	NaN	MMTA2	MMTA2	MMTA2	MMTA2
SLIRP	0.559371	23.7962	24.0602	23.7138	24.3934	24.0498	24.6854	24.6552	23.934	SLIRP	SLIRP	SLIRP	SLIRP
TBG1	0.559371	23.5936	23.1765	22.8486	23.3093	22.8247	22.6987	23.2265	22.9615	TBG1	TBG1	TBG1	TBG1
STEEP	0.559371	NaN	20.6816	NaN	NaN	21.3356	NaN	22.7941	20.8378	STEEP	STEEP	STEEP	STEEP
TFR1	0.559436	27.6897	28.1354	28.2341	27.802	28.261	28.1872	28.1178	28.407	TFR1	TFR1	TFR1	TFR1
GLE1	0.559836	21.8731	22.1618	22.205	NaN	22.1262	22.9647	22.3843	22.2425	GLE1	GLE1	GLE1	GLE1
4F2	0.559836	25.9049	26.4273	26.2231	25.9052	26.2693	26.0311	26.7177	26.698	4F2	4F2	4F2	4F2
KAPCA	0.559836	24.1341	24.1414	24.1792	NaN	24.7656	24.0152	24.659	24.4785	KAPCA	KAPCA	KAPCA	KAPCA
HNRPD	0.559977	28.5286	28.1367	28.7763	28.0999	27.9176	27.9022	28.5265	27.9108	HNRPD	HNRPD	HNRPD	HNRPD
MYPT2	0.559977	NaN	NaN	23.1089	22.163	24.3792	22.5109	22.8029	23.5881	MYPT2	MYPT2	MYPT2	MYPT2
MACF1	0.560187	NaN	21.7188	21.7091	21.4667	22.209	27.4564	21.6586	21.8175	MACF1	MACF1	MACF1	MACF1
MOV10	0.562463	27.2968	26.6092	26.7253	26.9999	26.3903	26.5791	27.0587	26.3163	MOV10	MOV10	MOV10	MOV10
RS19	0.563003	30.3926	29.4534	30.2576	30.3937	29.5576	29.8439	30.2778	29.3278	RS19	RS19	RS19	RS19
COX41	0.563003	23.7851	23.5012	24.4483	23.9655	24.1625	24.5076	24.3644	23.9579	COX41	COX41	COX41	COX41
TWF1	0.563003	23.1724	25.2226	24.5956	25.0098	25.5062	24.5543	24.5125	25.7538	TWF1	TWF1	TWF1	TWF1
KDIS	0.563003	22.3859	24.7698	24.885	24.7607	25.3748	24.9271	24.3365	24.77	KDIS	KDIS	KDIS	KDIS
MYPN	0.563003	23.8011	23.3309	23.6177	23.693	24.3141	23.7245	24.1501	23.5006	MYPN	MYPN	MYPN	MYPN
WDR43	0.563003	25.7143	25.7055	25.5159	25.3918	25.4708	25.3245	25.351	25.1545	WDR43	WDR43	WDR43	WDR43
TOP2B	0.563003	21.3364	22.1452	21.279	20.8435	22.2576	21.9894	21.7392	21.2385	TOP2B	TOP2B	TOP2B	TOP2B
TM237	0.563003	NaN	21.9691	22.0619	NaN	21.3893	21.4698	21.3025	22.2115	TM237	TM237	TM237	TM237
AAPK1	0.563003	NaN	21.3002	20.9532	NaN	NaN	21.4656	21.3039	21.8641	AAPK1	AAPK1	AAPK1	AAPK1
AIFM1	0.564706	22.8327	23.4192	23.1134	23.6635	23.9065	23.3004	23.3413	23.7821	AIFM1	AIFM1	AIFM1	AIFM1
HNRH2	0.567629	24.6835	24.4148	23.9748	NaN	NaN	NaN	NaN	23.7856	HNRH2	HNRH2	HNRH2	HNRH2
HBB	0.569949	23.6118	23.8635	NaN	NaN	NaN	NaN	23.1546	NaN	HBB	HBB	HBB	HBB
NTF2	0.569949	21.7854	NaN	20.8002	NaN	NaN	NaN	23.0581	21.207	NTF2	NTF2	NTF2	NTF2
TIM50	0.569949	25.039	23.5999	24.0096	NaN	24.7434	24.3394	25.0878	NaN	TIM50	TIM50	TIM50	TIM50
COR1C	0.573724	NaN	26.8552	26.5198	26.8154	27.7587	26.8654	26.5337	27.3533	COR1C	COR1C	COR1C	COR1C
TMA7	0.573746	23.051	NaN	NaN	NaN	NaN	NaN	22.9342	21.2532	TMA7	TMA7	TMA7	TMA7
CUL2	0.576242	23.602	24.2356	24.9138	NaN	NaN	NaN	24.963	NaN	CUL2	CUL2	CUL2	CUL2
STIP1	0.577826	22.8274	22.7306	22.978	NaN	NaN	22.8906	23.9506	22.9555	STIP1	STIP1	STIP1	STIP1
PDE3A	0.577826	24.0707	24.2868	24.1857	NaN	24.0337	23.6302	24.3277	23.3053	PDE3A	PDE3A	PDE3A	PDE3A
RAI14	0.577826	23.3422	23.0869	22.859	NaN	23.836	23.3291	23.1309	23.3839	RAI14	RAI14	RAI14	RAI14
RM53	0.577826	NaN	21.0726	NaN	NaN	NaN	21.3097	21.9962	21.5837	RM53	RM53	RM53	RM53
S12A2	0.577826	NaN	NaN	22.8441	20.966	22.8589	21.6534	23.1742	22.7849	S12A2	S12A2	S12A2	S12A2
DDX28	0.578267	22.9732	22.543	22.7492	NaN	22.4663	22.1715	22.8755	22.1979	DDX28	DDX28	DDX28	DDX28
SIPA1	0.578267	NaN	NaN	23.0183	23.182	23.4236	23.233	23.7374	23.3916	SIPA1	SIPA1	SIPA1	SIPA1
HNRL1	0.578281	26.0263	24.8233	25.8201	25.3571	24.9727	25.2066	25.3936	25.0629	HNRL1	HNRL1	HNRL1	HNRL1
FSCN1	0.578568	23.2957	23.5108	22.9368	NaN	24.0377	22.5323	24.252	24.2542	FSCN1	FSCN1	FSCN1	FSCN1
NKRF	0.578787	24.6045	25.7722	NaN	24.3928	24.8325	24.501	24.295	24.3491	NKRF	NKRF	NKRF	NKRF
PRS23	0.578787	NaN	NaN	24.0403	NaN	23.6696	23.2452	23.1805	23.9361	PRS23	PRS23	PRS23	PRS23
NMNA1	0.578787	21.9887	21.6612	NaN	NaN	NaN	NaN	NaN	21.2468	NMNA1	NMNA1	NMNA1	NMNA1
ZCHC3	0.578787	NaN	20.9297	NaN	NaN	21.6475	NaN	NaN	NaN	ZCHC3	ZCHC3	ZCHC3	ZCHC3
SNX6	0.578787	NaN	21.6373	21.0142	21.6518	NaN	NaN	NaN	20.8741	SNX6	SNX6	SNX6	SNX6
FILA	0.579833	22.4722	NaN	NaN	NaN	NaN	21.8522	NaN	21.971	FILA	FILA	FILA	FILA
MOT4	0.580869	26.3256	26.3555	27.5399	25.6392	27.5191	26.2854	27.2732	26.751	MOT4	MOT4	MOT4	MOT4
HSP72	0.580869	26.3302	25.8925	25.97	25.946	26.2416	26.4233	26.0606	26.4517	HSP72	HSP72	HSP72	HSP72
PLOD1	0.580869	25.7855	24.3629	24.4596	25.7412	24.3684	24.5844	25.2807	24.2268	PLOD1	PLOD1	PLOD1	PLOD1
NOL7	0.580869	25.0299	24.4954	24.5626	24.9394	23.9648	24.4497	24.9587	24.3808	NOL7	NOL7	NOL7	NOL7
PSD12	0.580869	23.6526	23.6228	23.8422	NaN	23.9415	23.9948	24.5085	23.6648	PSD12	PSD12	PSD12	PSD12
DSG1	0.580869	22.9069	21.5087	21.0065	NaN	NaN	NaN	22.7103	22.2535	DSG1	DSG1	DSG1	DSG1
CEPT1	0.580869	NaN	NaN	22.8276	NaN	22.139	21.7133	22.7481	NaN	CEPT1	CEPT1	CEPT1	CEPT1
MSH2	0.584533	22.6808	22.5224	22.6696	NaN	22.5935	22.7399	23.7682	22.9008	MSH2	MSH2	MSH2	MSH2
DJC10	0.586832	25.4309	24.6967	24.7034	25.7449	24.5348	24.9982	25.2126	24.3243	DJC10	DJC10	DJC10	DJC10
ATD3A	0.586832	25.6023	25.1631	25.7747	25.0427	26.3438	25.6833	25.2717	25.6484	ATD3A	ATD3A	ATD3A	ATD3A
WDR3_1	0.58777	22.6541	21.7848	22.3567	NaN	22.8911	22.0262	23.3076	22.5212	WDR3	WDR3_1	WDR3_1	WDR3
RCN1	0.58777	23.4818	24.0326	23.7235	24.6525	NaN	22.6806	22.7771	24.6783	RCN1	RCN1	RCN1	RCN1
RL11	0.589681	28.9195	26.5565	27.8684	29.6172	25.3644	28.0328	28.1934	27.8716	RL11	RL11	RL11	RL11
STAU2	0.59092	23.4406	22.903	22.7626	24.0945	22.4188	23.5626	22.9386	22.6133	STAU2	STAU2	STAU2	STAU2
TBB4B	0.592919	31.3782	31.7859	31.4526	30.9596	31.606	32.1035	31.3365	31.7555	TBB4B	TBB4B	TBB4B	TBB4B
RL24	0.593735	30.0585	29.997	29.9103	27.3901	29.7671	29.7878	30.263	30.0539	RL24	RL24	RL24	RL24
DECR2	0.594789	NaN	NaN	22.1218	NaN	22.9024	22.4856	NaN	NaN	DECR2	DECR2	DECR2	DECR2
NUMB	0.594789	NaN	21.7361	NaN	NaN	21.3877	20.5138	21.6575	21.027	NUMB	NUMB	NUMB	NUMB
H2AV	0.596211	26.5371	26.5535	26.612	26.6498	26.1154	26.3409	26.8628	25.8588	H2AV	H2AV	H2AV	H2AV
DLG1	0.596211	NaN	21.646	NaN	NaN	21.8685	22.3245	21.8491	22.7087	DLG1	DLG1	DLG1	DLG1
PDLI5	0.600697	24.4634	23.2229	23.5966	23.0542	24.1199	23.6469	24.2857	23.7938	PDLI5	PDLI5	PDLI5	PDLI5
CYC	0.600697	21.31	21.406	21.255	NaN	21.6465	20.8113	23.3226	21.8395	CYC	CYC	CYC	CYC
HNRPU	0.604387	30.199	30.1155	30.2248	30.0967	29.9831	29.9876	29.66	30.0607	HNRPU	HNRPU	HNRPU	HNRPU
PNPT1	0.604387	21.6132	21.0024	20.9673	NaN	NaN	21.3097	22.0647	21.3566	PNPT1	PNPT1	PNPT1	PNPT1
NCBP1	0.604387	24.7359	23.9705	23.9415	NaN	23.7224	23.97	24.1451	23.7174	NCBP1	NCBP1	NCBP1	NCBP1
EI2BB	0.604387	NaN	21.5273	21.169	NaN	20.8012	NaN	21.0481	NaN	EI2BB	EI2BB	EI2BB	EI2BB
AN32D	0.604387	NaN	NaN	NaN	23.4924	NaN	NaN	23.5306	21.1045	AN32D	AN32D	AN32D	AN32D
S10AA	0.604432	23.6148	25.3674	24.2204	NaN	25.1056	23.8845	26.6188	24.8456	S10AA	S10AA	S10AA	S10AA
RDH11	0.6045	NaN	22.2593	NaN	NaN	22.7406	22.3891	23.164	22.7014	RDH11	RDH11	RDH11	RDH11
RFC1	0.605414	22.5643	21.8007	22.0383	NaN	21.8576	NaN	22.1591	21.1695	RFC1	RFC1	RFC1	RFC1
MCM5	0.605414	25.6686	25.357	25.3499	24.6073	25.6866	25.468	25.5132	25.5043	MCM5	MCM5	MCM5	MCM5
TRI56	0.605414	23.0672	22.2505	23.5166	NaN	22.6583	22.4271	22.7571	22.474	TRI56	TRI56	TRI56	TRI56
RS7	0.605414	29.8577	29.0099	29.1743	29.3972	28.9114	29.1636	29.3316	28.8925	RS7	RS7	RS7	RS7
SMC1A	0.605414	25.6941	25.272	25.574	25.9686	25.3294	25.438	25.4471	25.2768	SMC1A	SMC1A	SMC1A	SMC1A
GEMI4	0.605414	29.0251	28.3851	28.1924	29.1167	28.6986	28.0549	28.2767	28.4115	GEMI4	GEMI4	GEMI4	GEMI4
RS20	0.605414	28.2253	28.2789	28.3814	28.0637	27.9972	28.9708	28.4439	28.6917	RS20	RS20	RS20	RS20
ILK	0.605414	23.9731	24.4237	24.6474	NaN	25.4011	25.0905	23.9647	NaN	ILK	ILK	ILK	ILK
HORN	0.605414	26.1794	24.748	25.0241	26.3038	24.8094	24.9569	25.9619	24.5868	HORN	HORN	HORN	HORN
SCMC1	0.605414	22.6457	22.2711	22.7513	NaN	NaN	22.1898	24.0309	23.007	SCMC1	SCMC1	SCMC1	SCMC1
ZNT1	0.605414	NaN	22.1154	22.9395	NaN	23.1638	22.0525	23.4858	23.6049	ZNT1	ZNT1	ZNT1	ZNT1
EPHA2	0.605414	NaN	20.8802	NaN	NaN	NaN	NaN	NaN	21.5598	EPHA2	EPHA2	EPHA2	EPHA2
PKHA5	0.614187	22.7607	21.8651	NaN	NaN	24.0481	23.4796	23.1054	21.529	PKHA5	PKHA5	PKHA5	PKHA5
PARN	0.614737	23.2674	22.8874	22.3678	23.6091	22.2719	23.0203	22.7759	22.7005	PARN	PARN	PARN	PARN
SHIP2	0.61705	24.9942	24.7794	24.7491	25.4461	25.0906	25.0354	26.1713	25.0559	SHIP2	SHIP2	SHIP2	SHIP2
ACADM	0.61705	20.8759	20.3493	21.1497	NaN	NaN	NaN	21.192	21.1812	ACADM	ACADM	ACADM	ACADM
RU2A	0.61705	27.6687	27.9479	27.6813	28.1521	27.2775	27.6813	27.9006	27.5467	RU2A	RU2A	RU2A	RU2A
SIN1	0.61705	21.6329	22.0901	22.5213	NaN	22.348	22.6128	22.2923	22.31	SIN1	SIN1	SIN1	SIN1
MO4L2	0.61705	22.5862	21.5332	21.4328	22.5004	21.8111	21.1594	21.8851	21.735	MO4L2	MO4L2	MO4L2	MO4L2
NU153	0.61705	22.8901	21.8715	NaN	NaN	21.7839	21.4997	22.5252	21.9012	NU153	NU153	NU153	NU153
SPT6H	0.61705	22.7304	22.0116	23.4234	NaN	22.34	22.2616	22.5756	22.195	SPT6H	SPT6H	SPT6H	SPT6H
LARP7	0.61705	22.4794	21.5541	21.6093	21.8742	21.4611	21.6658	21.5612	21.6963	LARP7	LARP7	LARP7	LARP7
PSA1	0.61705	NaN	NaN	NaN	23.6486	NaN	22.9262	23.562	22.881	PSA1	PSA1	PSA1	PSA1
AT1B3	0.617475	20.4282	25.0066	24.3563	24.5094	NaN	23.8343	26.0424	24.4316	AT1B3	AT1B3	AT1B3	AT1B3
TCPD	0.620554	25.6967	25.4171	25.5212	25.7353	25.8051	25.6472	26.2421	25.6775	TCPD	TCPD	TCPD	TCPD
EIF3F	0.620554	24.505	25.2268	24.5658	25.5605	25.3942	25.8485	24.58	25.5567	EIF3F	EIF3F	EIF3F	EIF3F
ZC11A	0.621512	22.3737	NaN	NaN	NaN	NaN	NaN	21.7171	NaN	ZC11A	ZC11A	ZC11A	ZC11A
MOES	0.623707	26.471	25.6351	25.807	25.2949	26.1459	25.8732	26.6088	25.8957	MOES	MOES	MOES	MOES
STAG2	0.623707	NaN	21.0442	NaN	NaN	21.0442	21.3603	22.0895	21.865	STAG2	STAG2	STAG2	STAG2
CEBPB	0.624104	NaN	22.1889	NaN	22.4214	21.2202	22.2017	22.5563	21.35	CEBPB	CEBPB	CEBPB	CEBPB
MCM2	0.625859	25.2944	25.0936	25.4628	24.7417	25.4672	25.2428	25.4094	25.4785	MCM2	MCM2	MCM2	MCM2
KTN1	0.625859	26.1934	26.2129	26.0905	26.308	25.8704	25.7177	26.3133	25.9507	KTN1	KTN1	KTN1	KTN1
DCTN1	0.625859	24.6307	24.46	24.0286	NaN	24.5939	24.6593	24.7226	24.5937	DCTN1	DCTN1	DCTN1	DCTN1
ZMYM4	0.625859	NaN	21.3071	NaN	NaN	NaN	20.6564	NaN	NaN	ZMYM4	ZMYM4	ZMYM4	ZMYM4
RNC	0.625859	NaN	NaN	21.3819	21.9773	NaN	NaN	21.1162	NaN	RNC	RNC	RNC	RNC
RM38	0.626585	21.7106	21.9875	22.2248	21.2554	21.9802	22.2038	NaN	22.1372	RM38	RM38	RM38	RM38
ALBU	0.626823	24.1287	22.3632	21.8271	22.378	22.1039	23.0519	24.9726	23.2817	ALBU	ALBU	ALBU	ALBU
IMB1	0.626823	26.8848	26.8336	26.6143	26.4759	27.349	26.7088	27.0112	26.7595	IMB1	IMB1	IMB1	IMB1
SNTB1	0.626823	23.7141	24.5852	24.8184	24.7721	25.1536	24.4032	24.5613	25.128	SNTB1	SNTB1	SNTB1	SNTB1
BUB3	0.626823	23.6498	22.7493	22.8551	22.7409	22.9147	23.7572	23.7053	22.962	BUB3	BUB3	BUB3	BUB3
TP4A1	0.626823	NaN	NaN	21.8065	NaN	22.2938	21.7562	24.0759	22.5652	TP4A1	TP4A1	TP4A1	TP4A1
SMC4	0.627339	23.7855	23.5697	23.7944	24.0638	23.9349	22.9394	23.8204	23.3416	SMC4	SMC4	SMC4	SMC4
EPB41	0.627361	22.0019	22.7842	22.7502	23.0268	23.1281	22.5366	22.8346	23.3064	EPB41	EPB41	EPB41	EPB41
FHL2	0.627361	24.0116	24.1255	22.6363	23.8811	23.0731	23.2666	23.8968	22.8086	FHL2	FHL2	FHL2	FHL2
RFA2	0.627772	22.1477	21.5136	21.7471	NaN	21.9962	NaN	22.3521	NaN	RFA2	RFA2	RFA2	RFA2
IF4B	0.627774	24.6819	24.2732	24.6309	NaN	23.7347	NaN	24.77	23.9752	IF4B	IF4B	IF4B	IF4B
EMC1	0.628055	23.6312	23.3658	23.5838	24.6674	23.3311	23.2811	23.8838	23.4048	EMC1	EMC1	EMC1	EMC1
ABC3D	0.628055	23.3155	22.4722	22.6196	NaN	22.7346	22.0087	23.2022	21.34	ABC3D	ABC3D	ABC3D	ABC3D
HNRPM	0.628395	29.7421	29.5508	29.347	30.1311	29.2165	29.9067	29.1238	29.3756	HNRPM	HNRPM	HNRPM	HNRPM
ODR4	0.628395	21.7757	21.4655	21.5184	NaN	21.7992	21.4405	22.1307	22.1282	ODR4	ODR4	ODR4	ODR4
ABHDA	0.628395	NaN	20.7598	NaN	NaN	NaN	NaN	21.3995	NaN	ABHDA	ABHDA	ABHDA	ABHDA
EIF3C	0.630595	24.7471	24.0196	24.2903	NaN	26.4086	24.1429	24.4297	24.6212	EIF3C	EIF3C	EIF3C	EIF3C
DDX17	0.630595	27.057	26.8664	26.4533	26.7216	26.3095	26.6225	26.7158	26.4818	DDX17	DDX17	DDX17	DDX17
FSP1	0.630595	NaN	22.3197	22.5681	NaN	22.9566	22.3037	23.3184	NaN	FSP1	FSP1	FSP1	FSP1
RIN1	0.630595	NaN	20.3565	NaN	NaN	22.0421	20.7026	21.0313	20.3619	RIN1	RIN1	RIN1	RIN1
TBB2A	0.630969	24.7208	25.2981	25.062	NaN	NaN	23.6559	25.062	25.014	TBB2A	TBB2A	TBB2A	TBB2A
MRP1	0.632011	NaN	22.8833	22.9902	23.2477	23.3937	23.2122	23.0957	23.4911	MRP1	MRP1	MRP1	MRP1
ELAV1	0.633982	27.5019	27.202	27.3724	27.7198	27.2637	27.205	27.4393	26.931	ELAV1	ELAV1	ELAV1	ELAV1
PRP4B	0.638511	24.2041	24.0653	24.2495	NaN	23.7687	24.1029	23.8911	23.9562	PRP4B	PRP4B	PRP4B	PRP4B
MTUS1	0.638875	NaN	21.7824	NaN	NaN	22.1159	21.9139	23.7857	NaN	MTUS1	MTUS1	MTUS1	MTUS1
SCPDL	0.640911	NaN	NaN	20.9063	NaN	21.0125	NaN	21.8972	21.3742	SCPDL	SCPDL	SCPDL	SCPDL
CY1	0.641899	23.4313	24.8742	24.7233	NaN	25.0264	24.3446	24.7703	24.8169	CY1	CY1	CY1	CY1
HS105	0.642186	26.7253	26.6342	26.3666	27.0183	26.8728	26.9498	26.8857	26.9552	HS105	HS105	HS105	HS105
HNRPL	0.642186	27.6742	27.3032	27.3219	27.6827	27.2143	27.5118	27.284	27.0389	HNRPL	HNRPL	HNRPL	HNRPL
AL9A1	0.642186	21.3774	20.787	NaN	NaN	21.0355	NaN	22.1816	NaN	AL9A1	AL9A1	AL9A1	AL9A1
ZO1	0.642186	24.4726	24.8065	25.0703	24.058	24.7518	24.5729	25.1549	25.0837	ZO1	ZO1	ZO1	ZO1
IF4G1_1	0.642186	NaN	23.7664	NaN	NaN	NaN	22.9124	23.5306	NaN	IF4G1	IF4G1_1	IF4G1_1	IF4G1
RL38	0.642562	27.9858	28.241	28.3361	28.2494	27.9082	28.3141	27.5952	28.0288	RL38	RL38	RL38	RL38
RPP30	0.642562	22.9197	NaN	NaN	NaN	NaN	21.9779	22.5502	22.737	RPP30	RPP30	RPP30	RPP30
DOCK7	0.642562	NaN	23.6446	NaN	NaN	24.2653	NaN	NaN	NaN	DOCK7	DOCK7	DOCK7	DOCK7
ANLN	0.642562	NaN	20.9445	21.4757	NaN	21.6486	21.4157	21.9933	21.1913	ANLN	ANLN	ANLN	ANLN
LUZP1	0.644059	24.3343	24.5205	24.7085	NaN	25.1754	24.8024	24.5112	24.6772	LUZP1	LUZP1	LUZP1	LUZP1
UTP4	0.644215	24.8348	24.7348	24.3393	24.7666	24.4292	24.3308	24.779	24.1669	UTP4	UTP4	UTP4	UTP4
HLTF	0.644654	NaN	21.8605	NaN	NaN	NaN	NaN	20.5843	21.7908	HLTF	HLTF	HLTF	HLTF
MPCP	0.644654	26.6647	26.4936	26.8855	26.2554	27.0866	26.5977	26.7959	26.7779	MPCP	MPCP	MPCP	MPCP
UBP34	0.644654	19.9894	20.7021	20.2536	NaN	NaN	NaN	20.6008	20.7422	UBP34	UBP34	UBP34	UBP34
NOLC1	0.644654	24.3105	23.9005	23.9323	24.2596	23.8424	23.6921	24.3808	23.4024	NOLC1	NOLC1	NOLC1	NOLC1
TAGL2	0.644654	23.5836	22.5584	22.812	NaN	23.2991	23.0148	23.4601	23.4183	TAGL2	TAGL2	TAGL2	TAGL2
M4K4	0.64715	NaN	NaN	21.6501	NaN	21.9858	23.8928	NaN	21.7444	M4K4	M4K4	M4K4	M4K4
PRP8	0.647253	27.2577	26.8999	26.9997	27.3636	27.086	26.9671	26.8485	26.7178	PRP8	PRP8	PRP8	PRP8
ROAA	0.647455	27.8849	27.122	27.369	26.9623	26.8403	27.1344	27.3091	26.9912	ROAA	ROAA	ROAA	ROAA
MOGS	0.647455	25.7891	25.7799	25.88	24.8452	25.0511	25.0709	25.8051	25.1273	MOGS	MOGS	MOGS	MOGS
AT5F1	0.647455	22.7619	23.7579	23.8815	24.1642	23.1301	23.1466	23.4133	23.5853	AT5F1	AT5F1	AT5F1	AT5F1
OXND1	0.647455	21.9058	24.1209	24.4369	24.2653	24.536	23.5542	NaN	24.8392	OXND1	OXND1	OXND1	OXND1
WDR75	0.647455	24.0239	23.4222	23.598	23.9162	23.5442	23.427	23.6946	23.3593	WDR75	WDR75	WDR75	WDR75
KATL2	0.648878	NaN	22.8245	22.8876	NaN	23.0352	22.9633	23.965	22.9637	KATL2	KATL2	KATL2	KATL2
RCC2	0.650081	24.1948	24.2626	23.9942	23.6895	23.9537	24.4106	24.6014	24.1655	RCC2	RCC2	RCC2	RCC2
KT3K	0.650081	25.5883	24.3198	24.6308	25.2908	24.9479	24.4875	24.7748	24.3405	KT3K	KT3K	KT3K	KT3K
SQSTM	0.650341	25.0692	25.57	25.8348	25.1776	25.0805	26.0098	25.9095	25.8186	SQSTM	SQSTM	SQSTM	SQSTM
HUWE1	0.650497	23.2847	22.4911	22.5468	NaN	23.1645	22.9167	23.2257	22.926	HUWE1	HUWE1	HUWE1	HUWE1
ARL1	0.652212	23.9798	21.864	22.5981	NaN	NaN	NaN	23.632	NaN	ARL1	ARL1	ARL1	ARL1
PUS7	0.652212	NaN	23.3547	23.1721	NaN	NaN	NaN	22.7865	NaN	PUS7	PUS7	PUS7	PUS7
SYYM	0.656397	21.9302	NaN	NaN	NaN	21.4697	20.6766	21.9126	NaN	SYYM	SYYM	SYYM	SYYM
GTPBA	0.656397	22.9109	21.9048	NaN	NaN	NaN	22.0547	22.4401	21.3086	GTPBA	GTPBA	GTPBA	GTPBA
TRA2A	0.656397	22.5943	NaN	NaN	NaN	21.9395	22.515	NaN	21.9533	TRA2A	TRA2A	TRA2A	TRA2A
GLYM	0.656397	NaN	22.5122	23.4938	NaN	22.8379	21.6769	22.9522	22.7122	GLYM	GLYM	GLYM	GLYM
TBA4B	0.656397	29.1041	28.9759	28.6603	NaN	29.3607	NaN	28.9079	29.329	TBA4B	TBA4B	TBA4B	TBA4B
LEG1	0.656397	25.2393	26.3081	26.7746	26.2412	NaN	25.2963	27.2004	27.6381	LEG1	LEG1	LEG1	LEG1
LAP2B	0.66028	22.0586	22.0971	NaN	NaN	NaN	22.1668	22.4668	22.5303	LAP2B	LAP2B	LAP2B	LAP2B
BORG5	0.66028	23.0676	22.3017	NaN	NaN	22.2591	NaN	22.7388	21.8252	BORG5	BORG5	BORG5	BORG5
DNJA3	0.66028	23.1849	22.5043	22.7466	NaN	22.3897	22.6119	22.9684	22.082	DNJA3	DNJA3	DNJA3	DNJA3
HAX1	0.66028	NaN	22.4322	NaN	NaN	22.898	22.6681	22.6712	23.0253	HAX1	HAX1	HAX1	HAX1
GELS	0.661136	NaN	24.8629	24.1509	24.2444	24.9195	24.5792	24.2359	25.207	GELS	GELS	GELS	GELS
PAXI1	0.661433	NaN	20.341	NaN	NaN	NaN	20.9829	20.654	20.6436	PAXI1	PAXI1	PAXI1	PAXI1
TDIF2	0.661433	NaN	21.5701	21.7691	NaN	21.4996	21.1037	NaN	NaN	TDIF2	TDIF2	TDIF2	TDIF2
SMRD2	0.661433	NaN	21.0158	21.4087	NaN	21.5565	21.5363	21.4812	21.3853	SMRD2	SMRD2	SMRD2	SMRD2
ATX2	0.661433	NaN	21.5548	NaN	NaN	21.8511	21.727	22.5942	NaN	ATX2	ATX2	ATX2	ATX2
LPP	0.662328	NaN	20.9682	NaN	NaN	NaN	21.0024	22.232	NaN	LPP	LPP	LPP	LPP
NUFP2	0.662865	26.1168	25.7496	25.7497	26.8666	25.7201	25.9434	25.842	25.8623	NUFP2	NUFP2	NUFP2	NUFP2
SMC2	0.66542	23.8999	23.694	24.0396	24.4933	23.9626	23.7169	23.7279	23.7842	SMC2	SMC2	SMC2	SMC2
NU155	0.668434	26.1649	25.7963	25.4877	NaN	26.4497	25.9815	25.9994	25.9046	NU155	NU155	NU155	NU155
LLPH	0.668434	22.926	23.5045	23.1858	NaN	22.6396	23.4345	22.2242	23.1942	LLPH	LLPH	LLPH	LLPH
TET5A	0.668434	22.0804	NaN	NaN	NaN	21.1031	21.5517	22.2101	21.5478	TET5A	TET5A	TET5A	TET5A
SAM50	0.668434	21.5218	21.7241	21.7241	NaN	NaN	21.6085	22.0768	22.0942	SAM50	SAM50	SAM50	SAM50
SH3B4	0.668434	NaN	22.5319	22.8732	22.1774	NaN	NaN	NaN	22.9802	SH3B4	SH3B4	SH3B4	SH3B4
CEP44	0.668434	NaN	23.0868	NaN	NaN	NaN	23.5246	23.5602	NaN	CEP44	CEP44	CEP44	CEP44
PTPRK	0.668434	NaN	21.6933	NaN	NaN	NaN	NaN	NaN	22.2759	PTPRK	PTPRK	PTPRK	PTPRK
ARHGH	0.668434	NaN	22.5414	21.4955	NaN	22.7358	22.2821	22.0172	22.5296	ARHGH	ARHGH	ARHGH	ARHGH
DPYL2	0.669989	NaN	21.689	NaN	NaN	21.8523	22.1644	NaN	22.3082	DPYL2	DPYL2	DPYL2	DPYL2
U2AF2	0.671007	23.9983	23.2907	23.4041	23.4558	23.5038	22.9205	23.6726	23.0098	U2AF2	U2AF2	U2AF2	U2AF2
MYOF	0.671007	25.3687	26.125	26.3298	26.2407	26.4238	26.0348	26.252	26.3853	MYOF	MYOF	MYOF	MYOF
PKP3	0.671625	23.2014	23.814	23.8314	24.4997	24.1698	24.0165	24.1027	24.1511	PKP3	PKP3	PKP3	PKP3
DRG1	0.672033	25.2362	24.631	24.9656	24.5893	24.7816	24.0017	25.199	24.2568	DRG1	DRG1	DRG1	DRG1
VDAC2	0.673058	26.6161	26.5604	26.5234	26.0641	26.7989	26.5662	26.6152	26.6353	VDAC2	VDAC2	VDAC2	VDAC2
CBR3	0.673058	NaN	20.9398	NaN	NaN	NaN	20.7853	22.8221	NaN	CBR3	CBR3	CBR3	CBR3
NDUS2	0.675057	23.7601	24.2398	24.1504	23.8803	24.7644	23.6163	24.2472	24.4893	NDUS2	NDUS2	NDUS2	NDUS2
PROF2	0.675057	23.8729	23.0013	22.5837	NaN	23.7584	23.6512	24.0971	22.6969	PROF2	PROF2	PROF2	PROF2
DDX46	0.675057	26.4571	26.2534	26.2743	26.4612	26.2227	26.1241	26.3543	25.9409	DDX46	DDX46	DDX46	DDX46
SERA	0.675057	26.3293	25.5715	25.4638	25.1363	26.0103	25.6143	26.2834	25.7328	SERA	SERA	SERA	SERA
EXOS3	0.675057	24.5681	22.9827	23.0617	23.4997	23.3362	22.7353	23.5671	23.063	EXOS3	EXOS3	EXOS3	EXOS3
RBBP7	0.675057	24.7202	24.9766	24.5223	24.6691	NaN	24.7091	25.0052	25.1699	RBBP7	RBBP7	RBBP7	RBBP7
SMRC2	0.675616	22.2832	21.9761	21.9376	NaN	NaN	21.4907	22.0908	21.7912	SMRC2	SMRC2	SMRC2	SMRC2
FUBP2	0.677106	26.0774	25.3356	25.6245	26.2102	25.1393	25.752	25.8153	25.4911	FUBP2	FUBP2	FUBP2	FUBP2
GGYF2	0.677161	22.3483	21.6484	21.6152	NaN	NaN	NaN	NaN	22.3333	GGYF2	GGYF2	GGYF2	GGYF2
MTDC	0.677618	NaN	22.1182	20.707	NaN	21.6802	NaN	22.1898	NaN	MTDC	MTDC	MTDC	MTDC
EZRI	0.678423	NaN	21.1229	21.0592	NaN	21.593	NaN	NaN	21.2756	EZRI	EZRI	EZRI	EZRI
RGAP1	0.681349	22.1778	21.9611	22.4016	NaN	22.3744	22.2984	22.3602	22.5994	RGAP1	RGAP1	RGAP1	RGAP1
BPTF	0.681349	21.6819	21.2869	NaN	NaN	21.3048	NaN	21.2423	20.9935	BPTF	BPTF	BPTF	BPTF
ACINU	0.683183	24.724	23.9821	24.2356	24.0977	23.9887	23.9587	24.4978	23.5649	ACINU	ACINU	ACINU	ACINU
CDYL	0.683183	22.0037	22.3555	22.0297	NaN	NaN	NaN	22.5277	NaN	CDYL	CDYL	CDYL	CDYL
SMBP2	0.683183	22.2246	21.3924	21.9391	NaN	21.4096	21.7977	21.4642	NaN	SMBP2	SMBP2	SMBP2	SMBP2
PSA5	0.683183	24.0836	23.7477	23.5305	24.3406	23.547	23.6587	23.886	23.6916	PSA5	PSA5	PSA5	PSA5
RHEB	0.683183	NaN	NaN	21.9011	NaN	NaN	NaN	22.8853	21.9954	RHEB	RHEB	RHEB	RHEB
PROF1	0.684432	24.771	25.0527	24.9925	NaN	25.0877	24.5151	26.2979	25.3369	PROF1	PROF1	PROF1	PROF1
COX6C	0.684432	NaN	21.8474	22.6802	NaN	22.4252	NaN	22.846	22.5656	COX6C	COX6C	COX6C	COX6C
GRTP1	0.684432	NaN	21.8253	NaN	NaN	22.4022	NaN	NaN	22.1395	GRTP1	GRTP1	GRTP1	GRTP1
DIAP1	0.686143	23.2262	22.14	22.7411	NaN	21.937	22.6352	23.0432	21.706	DIAP1	DIAP1	DIAP1	DIAP1
SMD3	0.68905	25.2941	25.303	25.1786	26.6499	24.9855	25.3838	NaN	25.377	SMD3	SMD3	SMD3	SMD3
S10A8	0.689813	21.4962	21.2196	NaN	NaN	NaN	NaN	21.3318	20.6266	S10A8	S10A8	S10A8	S10A8
SRSF9	0.689813	24.2803	23.5297	23.0604	NaN	23.0987	22.9736	23.8469	23.266	SRSF9	SRSF9	SRSF9	SRSF9
RM24	0.689813	23.0196	23.333	22.5402	23.6164	NaN	NaN	NaN	22.6721	RM24	RM24	RM24	RM24
ERCC3	0.689813	21.6554	20.8268	21.3535	22.0539	21.2004	20.8452	21.6229	21.0962	ERCC3	ERCC3	ERCC3	ERCC3
RT22	0.689813	22.8099	23.0102	23.0656	NaN	23.3294	22.9946	23.4277	23.0078	RT22	RT22	RT22	RT22
SAM13	0.689813	22.589	NaN	NaN	NaN	NaN	NaN	22.04	NaN	SAM13	SAM13	SAM13	SAM13
PDC10	0.689813	NaN	21.5493	21.6984	NaN	22.0298	22.1084	22.4115	21.2931	PDC10	PDC10	PDC10	PDC10
DDX20	0.692412	25.4415	25.4798	25.298	25.6178	25.4534	25.9557	25.6443	25.5792	DDX20	DDX20	DDX20	DDX20
INT6	0.692412	22.4873	22.3663	NaN	NaN	21.7827	21.5284	22.7752	NaN	INT6	INT6	INT6	INT6
PATL1	0.692412	21.7897	NaN	NaN	NaN	21.4216	21.7963	21.3421	21.0179	PATL1	PATL1	PATL1	PATL1
EXOS4	0.692412	23.3948	23.8922	23.9348	24.3075	23.3083	23.772	23.7689	NaN	EXOS4	EXOS4	EXOS4	EXOS4
LTV1	0.692412	23.4076	NaN	NaN	NaN	22.4998	22.9754	23.6401	22.612	LTV1	LTV1	LTV1	LTV1
MYL6B	0.692412	NaN	24.3439	24.1631	NaN	25.5797	24.565	23.7586	24.8632	MYL6B	MYL6B	MYL6B	MYL6B
ERLEC	0.692412	NaN	21.2616	20.9517	NaN	NaN	NaN	20.6677	NaN	ERLEC	ERLEC	ERLEC	ERLEC
G3BP2_1	0.692412	NaN	27.3147	26.9414	NaN	25.3718	27.2937	NaN	27.0844	G3BP2	G3BP2_1	G3BP2_1	G3BP2
HNRPC	0.692611	30.6422	30.453	30.1593	29.3751	30.1072	30.4297	30.6929	30.5119	HNRPC	HNRPC	HNRPC	HNRPC
SAHH2	0.693697	22.9209	23.8741	23.7157	24.0041	23.8433	24.1535	23.9942	23.5674	SAHH2	SAHH2	SAHH2	SAHH2
H2B2C	0.693941	24.6723	24.479	24.2892	24.5363	24.4701	24.8579	23.7278	23.8757	H2B2C	H2B2C	H2B2C	H2B2C
HS71A	0.695268	31.0378	30.7302	30.7861	30.8568	30.8504	31.537	30.7943	31.0995	HS71A	HS71A	HS71A	HS71A
EPIPL	0.695631	NaN	25.9416	25.6039	NaN	26.6037	26.4771	25.278	26.2465	EPIPL	EPIPL	EPIPL	EPIPL
EXOS7	0.697033	23.3652	NaN	NaN	NaN	NaN	NaN	NaN	22.8279	EXOS7	EXOS7	EXOS7	EXOS7
[truncated: 1,315 more rows]

## Sheet: Fig EV4B
id	adj.P.Val.FXR1_wt.over.FXR1_mut	FXR1_mut_1	FXR1_mut_2	FXR1_mut_3	FXR1_mut_4	FXR1_wt_1	FXR1_wt_2	FXR1_wt_3	FXR1_wt_4	id.query	id.mapped	id.concat
[truncated: 2,187 more rows]

[truncated: 1 more sheets: Stress Granules]
