# Supplementary material for: The NSP3 protein of SARS-CoV-2 binds fragile X mental retardation proteins to disrupt UBAP2L interactions
Source: EMBO Rep. 2024 Jan 2;25(2):25. doi: 10.1038/s44319-023-00043-z (PMC10897489; doi:10.1038/s44319-023-00043-z)
Supplement: Supplementary file 3 — Source Data Fig. 1 [file 44319_2023_43_MOESM3_ESM.zip]

Archive with 20 entries (15 files):
- Figure 1/
- Figure 1/.DS_Store
- Figure 1/1C/
- Figure 1/1C/1C_ all_uncropped_WB_images.pdf
- Figure 1/1C/ala1-fmr1-in.png
- Figure 1/1C/ala1-fmr1-IP.png
- Figure 1/1C/ala1-fxr1-in.png
- Figure 1/1C/ala1-fxr1-IP.png
- Figure 1/1C/ala1-gfp-in.png
- Figure 1/1C/ala1-gfp-IP.png
- Figure 1/1D/
- Figure 1/1D/1D.rtf
- Figure 1/1D/1D_VeroE6 Growth Curve 2_EA.csv
- Figure 1/1E/
- Figure 1/1E/1E.rtf
- Figure 1/1E/1E_Calu3 Growth Curve_EA.csv
- Figure 1/1F/
- Figure 1/1F/.DS_Store
- Figure 1/1F/1F.rtf
- Figure 1/1F/1F_IFN Treatment- 48 HPI Fold_EA.csv
