# Supplementary material for: The NSP3 protein of SARS-CoV-2 binds fragile X mental retardation proteins to disrupt UBAP2L interactions
Source: EMBO Rep. 2024 Jan 2;25(2):25. doi: 10.1038/s44319-023-00043-z (PMC10897489; doi:10.1038/s44319-023-00043-z)
Supplement: Supplementary file 3 — Source Data Fig. 1 [file 44319_2023_43_MOESM3_ESM.zip › Figure 1/1D/1D_VeroE6 Growth Curve 2_EA.csv]

Time ;WT;WT;WT;WT;WT;WT;Mut-1;Mut-1;Mut-1;Mut-1;Mut-1;Mut-1;Mut-2;Mut-2;Mut-2;Mut-2;Mut-2;Mut-2
0;4	000000000;4	000000000;4	000000000;4	000000000;4	000000000;4	000000000;4	000000000;4	000000000;4	000000000;4	000000000;4	000000000;4	000000000;4	000000000;4	000000000;4	000000000;4	000000000;4	000000000;4	000000000;4
4;1	400000000;1	400000000;1	400000000;1	400000000;1	400000000;1	400000000;1	400000000;1	400000000;1	400000000;1	400000000;1	400000000;1	400000000;1	400000000;1	400000000;1	400000000;1	400000000;1	400000000;1	400000000;1
24;5	694361350;5	651598029;5	521189299;5	653212514;5	645017306;5	623249290;5	849485002;4	041392685;5	845098000;4	176091259;5	954242509;4	922549020;4	000000000;5	937531000;4	875061000;4	000000000;5	698970004;4	812913357;4
48;6	698970004;6	740362689;6	690105621;6	477121255;6	653212514;6	929418926;6	740362689;6	301029996;6	414973348;6	517714869;6	428666248;6	314194465;6	458226974;6	784100862;6	740362689;6	698970004;6	698970004;6	477121255;6
