# Supplementary material for: The NSP3 protein of SARS-CoV-2 binds fragile X mental retardation proteins to disrupt UBAP2L interactions
Source: EMBO Rep. 2024 Jan 2;25(2):25. doi: 10.1038/s44319-023-00043-z (PMC10897489; doi:10.1038/s44319-023-00043-z)
Supplement: Supplementary file 3 — Source Data Fig. 1 [file 44319_2023_43_MOESM3_ESM.zip › Figure 1/1E/1E_Calu3 Growth Curve_EA.csv]

Time ;WT;WT;WT;WT;WT;WT;Mut-1;Mut-1;Mut-1;Mut-1;Mut-1;Mut-1;Mut-2;Mut-2;Mut-2;Mut-2;Mut-2;Mut-2
0;4	000000000;4	000000000;4	000000000;4	000000000;4	000000000;4	000000000;4	000000000;4	000000000;4	000000000;4	000000000;4	000000000;4	000000000;4	000000000;4	000000000;4	000000000;4	000000000;4	000000000;4	000000000;4
4;1	400000000;1	400000000;1	400000000;1	400000000;1	400000000;1	400000000;1	400000000;1	400000000;1	400000000;1	400000000;1	400000000;1	400000000;1	400000000;1	400000000;1	400000000;1	400000000;1	400000000;1	400000000;1
24;4	267171728;4	301029996;4	342422681;4	567566326;4	000000000;4	342422681;4	230449000;3	505150000;3	585461000;3	290034611;3	550228353;3	612783857;3	685741739;3	716003344;3	748188027;3	845098040;2	602059991;2	903089987;2
48;5	230448921;5	230448921;5	332438460;5	380775994;5	065166884;5	115224461;5	531478917;4	788875116;4	872156273;4	598640279;4	977121255;4	000000000;5	041392685;5	230448921;5	161368002;5	295532304;4	207486674;4	417051328;4
