# Supplementary material for: The NSP3 protein of SARS-CoV-2 binds fragile X mental retardation proteins to disrupt UBAP2L interactions
Source: EMBO Rep. 2024 Jan 2;25(2):25. doi: 10.1038/s44319-023-00043-z (PMC10897489; doi:10.1038/s44319-023-00043-z)
Supplement: Supplementary file 3 — Source Data Fig. 1 [file 44319_2023_43_MOESM3_ESM.zip › Figure 1/1F/1F_IFN Treatment- 48 HPI Fold_EA.csv]

;WT;WT;WT;WT;WT;WT;"WT +IFN";"WT +IFN";"WT +IFN";"WT +IFN";"WT +IFN";"WT +IFN";MT1;MT1;MT1;MT1;MT1;MT1;"MT1 + IFN";"MT1 + IFN";"MT1 + IFN";"MT1 + IFN";"MT1 + IFN";"MT1 + IFN";MT2;MT2;MT2;MT2;MT2;MT2;"MTW + IFN";"MTW + IFN";"MTW + IFN";"MTW + IFN";"MTW + IFN";"MTW + IFN",,,,,,,,,,,,,,,,,,,,,,,,,,,,,,,,,,,,
48	6,399670275	6,353785088	6,491700369	6,397940009	6,406540180	6,643452676	6,653212514	5,812913357	5,698970004	5,875061263	5,505149978	5,596597096	5,893553047	5,906122348	6,361727836	5,875061263	5,977723605	5,954242509	4,812913357	4,698970004	4,462397998	5,845098040	4,812913357	4,812913357	4,314194465	6,332438460	6,562292864	6,265739459	6,204119983	6,267171728	6,371067862	5,130333768	5,511883361	5,477121255	4,903089987	4,929418926	4
