# Supplementary material for: The NSP3 protein of SARS-CoV-2 binds fragile X mental retardation proteins to disrupt UBAP2L interactions
Source: EMBO Rep. 2024 Jan 2;25(2):25. doi: 10.1038/s44319-023-00043-z (PMC10897489; doi:10.1038/s44319-023-00043-z)
Supplement: Supplementary file 4 — Source Data Fig. 2 [file 44319_2023_43_MOESM4_ESM.zip]

Archive with 32 entries (23 files):
- Figure 2/
- Figure 2/.DS_Store
- Figure 2/2A/
- Figure 2/2A/2A.rtf
- Figure 2/2A/2A_Weightloss_EA.csv
- Figure 2/2B/
- Figure 2/2B/2B.rtf
- Figure 2/2B/2B_Lungs_EA.csv
- Figure 2/2C/
- Figure 2/2C/2C.rtf
- Figure 2/2C/2C_Nasal Wash_EA.csv
- Figure 2/2D/
- Figure 2/2D/.DS_Store
- Figure 2/2D/2D.rtf
- Figure 2/2D/Antigen Staining Score_JN.xlsx
- Figure 2/2D/NSP3 D2 Antigen stain 10x Figures.tiff
- Figure 2/2E/
- Figure 2/2E/2E.rtf
- Figure 2/2E/2E_Parachenmya_EA.csv
- Figure 2/2E/Antigen Staining Score_JN.xlsx
- Figure 2/2F/
- Figure 2/2F/2F.rtf
- Figure 2/2F/2F_Airway_EA.csv
- Figure 2/2F/Antigen Staining Score_JN.xlsx
- Figure 2/2G/
- Figure 2/2G/2G.rtf
- Figure 2/2G/2G_Total_EA.csv
- Figure 2/2G/Antigen Staining Score_JN.xlsx
- Figure 2/2H/
- Figure 2/2H/.DS_Store
- Figure 2/2H/2H.rtf
- Figure 2/2H/NSP3 D2 Histo 10x Figures.tiff
