# Supplementary material for: The NSP3 protein of SARS-CoV-2 binds fragile X mental retardation proteins to disrupt UBAP2L interactions
Source: EMBO Rep. 2024 Jan 2;25(2):25. doi: 10.1038/s44319-023-00043-z (PMC10897489; doi:10.1038/s44319-023-00043-z)
Supplement: Supplementary file 4 — Source Data Fig. 2 [file 44319_2023_43_MOESM4_ESM.zip › Figure 2/2A/2A_Weightloss_EA.csv]

DPI	Mock_01	Mock_02	Mock_03	Mock_04	Mock_05	Mock_06	Mock_07	Mock_08	Mock_09	Mock_10	Mock_11	Mock_12	Mock_13	Mock_14	Mock_15	wt_01	wt_02	wt_03	wt_04	wt_05	wt_06	wt_07	wt_08	wt_09	wt_10	wt_11	wt_12	wt_13	wt_14	wt_15	mt1_01	mt1_02	mt1_03	mt1_04	mt1_05	mt1_06	mt1_07	mt1_08	mt1_09	mt1_10	mt1_11	mt1_12	mt1_13	mt1_14	mt1_15	mt2_01	mt2_02	mt2_03	mt2_04
0	100	100	100	100	100	100	100	100	100	100	100	100	100	100	100	100	100	100	100	100	100	100	100	100	100	100	100	100	100	100	100	100	100	100	100	100	100	100	100	100	100	100	100	100	100	100	100	100	100
1	102.669	101.386	101.392	102.268	105.774	104.526	103.912	102.954	103.571	103.376	101.778	103.893	102.991	104.158	104.536	101.862	94.651	98.973	103.211	102.637	98.619	98.077	103.042	99.772	101.667	103.456	99.242	97.405	104.688	103.403	101.259	98.673	99.804	100	99.074	100.835	96.516	101.05	104.132	100.406	100.975	97.244	105.026	100.584	95.15	101.869	100.189	98.256	99.79
2	105.339	104.95	104.771	105.567	110.624	106.897	108.557	106.962	107.937	104.43	104.222	110.861	105.556	107.723	109.072	91.62	89.302	93.634	94.495	94.945	92.505	91.88	94.106	90.868	95.833	94.816	92.424	91.018	96.094	94.14	91.184	90.929	94.51	92.018	91.667	92.233	88.934	92.437	95.041	91.075	94.932	94.094	105.026	93.385	86.836	92.056	90.72	89.729	93.501
3						113.147	111.98	111.814	110.913	106.118	105.333	115.164	107.051	112.673	110.103						88.955	87.821	88.023	84.475	89.583	90.929	87.689	86.427	87.5	89.603						85.825	84.221	86.975	90.909	85.801	90.058	89.961	106.759	87.743	84.296
4						115.733	116.87	116.667	114.484	109.705	102.444	122.336	109.615	116.436	114.227						89.349	85.043	82.129	80.365	86.458	87.689	87.879	83.832	85.156	85.633						82.524	83.607	81.092	87.81	81.542	87.329	89.764	104.679	84.047	85.219
5											110.222	125.205	109.615	117.03	115.052											89.417	88.636	86.627	83.984	84.499											86.94	91.142	102.253	82.685	86.605
6											115.333	130.533	113.248	118.218	116.907											95.896	92.045	94.212	88.086	90.926											87.719	95.669	103.813	88.521	92.379
7											116	137.91	116.026	122.376	120.825											102.16	99.242	100.998	93.75	96.597											94.542	99.606	109.879	96.109	98.845
[truncated: 11 more columns]
