# Supplementary material for: The NSP3 protein of SARS-CoV-2 binds fragile X mental retardation proteins to disrupt UBAP2L interactions
Source: EMBO Rep. 2024 Jan 2;25(2):25. doi: 10.1038/s44319-023-00043-z (PMC10897489; doi:10.1038/s44319-023-00043-z)
Supplement: Supplementary file 4 — Source Data Fig. 2 [file 44319_2023_43_MOESM4_ESM.zip › Figure 2/2B/2B_Lungs_EA.csv]

;WT;WT;WT;WT;WT;"Mut 1";"Mut 1";"Mut 1";"Mut 1";"Mut 1";"Mut 2";"Mut 2";"Mut 2";"Mut 2";"Mut 2",,,,,,,,,,,,,,,
2	6,845098000	6,389166000	6,423246000	6,431364000	6,414973000	6,600699000	6,511883000	6,812913000	6,498311000	6,255273000	6,685742000	6,698970000	6,698970000	6,698970000	6,469822000	6
4	4,929419000	4,698970000	4,380211000	5,875061000	4,698970000	4,238561000	4,190332000	5,267172000	5,102060000	5,954243000	4,643453000	4,176091000	5,740363000	5,161368000	4,812913000	4
