# Supplementary material for: The NSP3 protein of SARS-CoV-2 binds fragile X mental retardation proteins to disrupt UBAP2L interactions
Source: EMBO Rep. 2024 Jan 2;25(2):25. doi: 10.1038/s44319-023-00043-z (PMC10897489; doi:10.1038/s44319-023-00043-z)
Supplement: Supplementary file 4 — Source Data Fig. 2 [file 44319_2023_43_MOESM4_ESM.zip › Figure 2/2C/2C_Nasal Wash_EA.csv]

;WT;WT;WT;WT;WT;"Mut 1";"Mut 1";"Mut 1";"Mut 1";"Mut 1";"Mut 2";"Mut 2";"Mut 2";"Mut 2";"Mut 2",,,,,,,,,,,,,,,
2	4,176091	4,511883	3,845098	3,000000	5,954243	4,113943000	5,550228000	4,371068000	5,929419000	3,491700000	4,607455000	4,698970000	4,332438000	4,698970000	4,021189000	4
4	2,812913	2,812913	2,875061	2,812913	2,423246	3,544068000	2,698970000	2,000000000	2,397940000	2,397940000	2,397940000	2,041393000	3,400000000	1,439333000	3,130334000	3
