# Supplementary material for: The NSP3 protein of SARS-CoV-2 binds fragile X mental retardation proteins to disrupt UBAP2L interactions
Source: EMBO Rep. 2024 Jan 2;25(2):25. doi: 10.1038/s44319-023-00043-z (PMC10897489; doi:10.1038/s44319-023-00043-z)
Supplement: Supplementary file 4 — Source Data Fig. 2 [file 44319_2023_43_MOESM4_ESM.zip › Figure 2/2D/Antigen Staining Score_JN.xlsx]

## Sheet: Scores
			Tissue Slice 01			Tissue Slice 02			Tissue Slice Averaged				Group Averages
Animal	Agent	Day Post Infection	Parachenyma	Airway	Total	Parachenyma	Airway	Total	Parachenyma Average	Airway Average	Total Average				Parachenyma	Airway	Total
1	Mock	2	0	0	0	0	0	0	0	0	0		Mock	2	0	0	0
2	Mock	2	0	0	0	0	0	0	0	0	0			4	0	0	0
3	Mock	2	0	0	0	0	0	0	0	0	0			7	0	0	0
4	Mock	2	0	0	0	0	0	0	0	0	0		WT	2	3.3	2.9	3.175
5	Mock	2	0	0	0	0	0	0	0	0	0			4	0.45	0.225	0.5
6	Mock	4	0	0	0	0	0	0	0	0	0			7	0.45	0.075	0.3
7	Mock	4	0	0	0	0	0	0	0	0	0		Mut1	2	1.7	1.525	1.55
8	Mock	4	0	0	0	0	0	0	0	0	0			4	1.175	0.55	1.075
9	Mock	4	0	0	0	0	0	0	0	0	0			7	0.125	0	0
10	Mock	4	0	0	0	0	0	0	0	0	0		Mut2	2	1.35	1.1	1.1
11	Mock	7	0	0	0	0	0	0	0	0	0			4	1.3	0.425	0.925
12	Mock	7	0	0	0	0	0	0	0	0	0			7	0.15625	0	0
13	Mock	7	0	0	0	0	0	0	0	0	0
14	Mock	7	0	0	0	0	0	0	0	0	0		n=5 animals per group
15	Mock	7	0	0	0	0	0	0	0	0	0
16	WA-1	2	3.5	3	3.25	3.5	3.5	3.5	3.5	3.25	3.375
17	WA-1	2	3	2	3	3	2.5	3	3	2.25	3
18	WA-1	2	3	3	3	3.5	3	3	3.25	3	3
19	WA-1	2	3.5	3	3.5	3.5	3.5	3.5	3.5	3.25	3.5
20	WA-1	2	3.5	2.5	3	3	3	3	3.25	2.75	3
21	WA-1	4	0.5	0	0.5	0.75	0.25	0.5	0.625	0.125	0.5
22	WA-1	4	0.25	1	2	2	1	2	1.125	1	2
23	WA-1	4	0.5	0	0	0	0	0	0.25	0	0
24	WA-1	7	1	0.25	0.75	1.5	0.5	1.5	1.25	0.375	1.125
25	WA-1	4	0	0	0	0	0	0	0	0	0
26	WA-1	7	0.25	0	0	0	0	0	0.125	0	0
27	WA-1	4	0.5	0	0	0	0	0	0.25	0	0
28	WA-1	7	0.5	0	0	0	0	0	0.25	0	0
29	WA-1	7	0.5	0	0.25	0.5	0	0.25	0.5	0	0.25
30	WA-1	7	0.25	0	0.25	0	0	0	0.125	0	0.125
31	NSP3-Mut1	2	2	2	2	2	1.5	2	2	1.75	2
32	NSP3-Mut1	2	2	0.5	0.75	1.5	0.75	1.5	1.75	0.625	1.125
33	NSP3-Mut1	2	1.75	2	1.75	1.75	1.5	1.5	1.75	1.75	1.625
34	NSP3-Mut1	2	2	2	2	1.5	1.5	1.5	1.75	1.75	1.75
35	NSP3-Mut1	2	1.5	2	1.5	1	1.5	1	1.25	1.75	1.25
36	NSP3-Mut1	4	0.5	1	0.75	0.5	0.5	0.5	0.5	0.75	0.625
37	NSP3-Mut1	4	0.5	0.5	0.5	0.5	0	0.5	0.5	0.25	0.5
38	NSP3-Mut1	4	1	0.5	1	1	0	0.75	1	0.25	0.875
39	NSP3-Mut1	4	2.25	1	2	1.5	1	1.25	1.875	1	1.625
40	NSP3-Mut1	4	2.5	0.5	2	1.5	0.5	1.5	2	0.5	1.75
41	NSP3-Mut1	7	0	0	0	0	0	0	0	0	0
42	NSP3-Mut1	7	0.5	0	0	0.25	0	0	0.375	0	0
43	NSP3-Mut1	7	0.5	0	0	0	0	0	0.25	0	0
44	NSP3-Mut1	7	0	0	0	0	0	0	0	0	0
45	NSP3-Mut1	7	0	0	0	0	0	0	0	0	0
46	NSP3_Mut-2	2	2	1.5	2	2	1	0.75	2	1.25	1.375
47	NSP3_Mut-2	2	1	1.5	1	2	1.5	1.75	1.5	1.5	1.375
48	NSP3_Mut-2	2	1	0.5	0	1	0.5	1	1	0.5	0.5
49	NSP3_Mut-2	2	1.5	1.5	1.5	1	1.5	1	1.25	1.5	1.25
50	NSP3_Mut-2	2	1	0.5	1	1	1	1	1	0.75	1
51	NSP3_Mut-2	4	2	0.5	1.5	2	0.5	1.75	2	0.5	1.625
52	NSP3_Mut-2	4	2	1	0.75	2.5	1	2	2.25	1	1.375
53	NSP3_Mut-2	4	0.5	0.25	0.25	0.5	0	0	0.5	0.125	0.125
54	NSP3_Mut-2	4	0.5	0	0.5	0.5	0	0.5	0.5	0	0.5
55	NSP3_Mut-2	4	1.5	0.5	1	1	0.5	1	1.25	0.5	1
56	NSP3_Mut-2	7	0.5	0	0	0	0	0	0.25	0	0
57	NSP3_Mut-2	7	0	0	0	0	0	0	0	0	0
58	No tissue collected, Reached euthansia criteria
59	NSP3_Mut-2	Day 7	0	0	0	0	0	0	0	0	0
60	NSP3_Mut-2	Day 7	0.5	0	0	0.25	0	0	0.375	0	0
