# Supplementary material for: The NSP3 protein of SARS-CoV-2 binds fragile X mental retardation proteins to disrupt UBAP2L interactions
Source: EMBO Rep. 2024 Jan 2;25(2):25. doi: 10.1038/s44319-023-00043-z (PMC10897489; doi:10.1038/s44319-023-00043-z)
Supplement: Supplementary file 4 — Source Data Fig. 2 [file 44319_2023_43_MOESM4_ESM.zip › Figure 2/2F/2F_Airway_EA.csv]

DPI	Mock	Mock	Mock	Mock	Mock	WT	WT	WT	WT	WT	Mt1	Mt1	Mt1	Mt1	Mt1	Mt2	Mt2	Mt2	Mt2	Mt2
2	0	0	0	0	0	3.25	2.25	3	3.25	2.75	1.75	0.625	1.75	1.75	1.75	1.25	1.5	0.5	1.5	0.75
4	0	0	0	0	0	0.125	1	0	0	0	0.75	0.25	0.25	1	0.5	0.5	1	0.125	0	0.5
5	0	0	0	0	0	0.375	0	0	0	0	0	0	0	0	0	0	0		0	0
