# Supplementary material for: The NSP3 protein of SARS-CoV-2 binds fragile X mental retardation proteins to disrupt UBAP2L interactions
Source: EMBO Rep. 2024 Jan 2;25(2):25. doi: 10.1038/s44319-023-00043-z (PMC10897489; doi:10.1038/s44319-023-00043-z)
Supplement: Supplementary file 5 — Source Data Fig. 3 [file 44319_2023_43_MOESM5_ESM.zip]

Archive with 11 entries (8 files):
- Figure 3/
- Figure 3/.DS_Store
- Figure 3/3A/
- Figure 3/3A/.DS_Store
- Figure 3/3A/3A _raw_image copy.pdf
- Figure 3/3A/fxr panel gfp.png
- Figure 3/3A/fxr panel myc.png
- Figure 3/3C/
- Figure 3/3C/3C.rtf
- Figure 3/3C/nsp3pep_arrayctrl .png
- Figure 3/3C/peptidearray-FXR1 .png
