# Supplementary material for: The NSP3 protein of SARS-CoV-2 binds fragile X mental retardation proteins to disrupt UBAP2L interactions
Source: EMBO Rep. 2024 Jan 2;25(2):25. doi: 10.1038/s44319-023-00043-z (PMC10897489; doi:10.1038/s44319-023-00043-z)
Supplement: Supplementary file 6 — Source Data Fig. 4 [file 44319_2023_43_MOESM6_ESM.zip]

Archive with 22 entries (17 files):
- Figure 4/
- Figure 4/.DS_Store
- Figure 4/4C/
- Figure 4/4C/.DS_Store
- Figure 4/4C/4C_uncropped.pdf
- Figure 4/4C/ubap2l panels -700.png
- Figure 4/4C/ubap2l panels -800.png
- Figure 4/4D/
- Figure 4/4D/.DS_Store
- Figure 4/4D/4D.pdf
- Figure 4/4D/UBAP2L peptide array.png
- Figure 4/4D/UBAP2L PEPTIDEARRAY.png
- Figure 4/4E/
- Figure 4/4E/.DS_Store
- Figure 4/4E/4Euncropped.pdf
- Figure 4/4E/UBAP2Lmutants_FXR1.png
- Figure 4/4E/UBAP2Lmutants_G3BP1.png
- Figure 4/4E/UBAP2Lmutants_GFP.png
- Figure 4/4G/
- Figure 4/4G/4G.rtf
- Figure 4/4G/4G_His-Nsp3_FXR1_215-360_25C_311022.csv
- Figure 4/4G/4G_His-Nsp3_Ubap2l_FXR1_215-360_25C_311022.csv
