# Supplementary material for: The NSP3 protein of SARS-CoV-2 binds fragile X mental retardation proteins to disrupt UBAP2L interactions
Source: EMBO Rep. 2024 Jan 2;25(2):25. doi: 10.1038/s44319-023-00043-z (PMC10897489; doi:10.1038/s44319-023-00043-z)
Supplement: Supplementary file 6 — Source Data Fig. 4 [file 44319_2023_43_MOESM6_ESM.zip › Figure 4/4G/4G_His-Nsp3_FXR1_215-360_25C_311022.csv]

DP_X	DP_Y	Baseline_X	Baseline_Y	Fit_X	Fit_Y	NDH_X	NDH_Y
0.083333	-0.001494			0.029354	-21.83458	0.176985	-21.474427
0.1	-0.001541			0.176985	-21.361804	0.326049	-20.356468
0.116667	-0.000127			0.326049	-20.350061	0.476547	-18.880482
0.133333	0.000227			0.476547	-18.941262	0.628478	-16.898974
0.15	0.001291			0.628478	-17.032651	0.781842	-14.532704
0.166667	0.001944			0.781842	-14.609987	0.936639	-12.018576
0.183333	0.002098			0.936639	-11.852763	1.09287	-9.156846
0.2	0.001732			1.09287	-9.124552	1.250534	-6.804774
0.216667	0.001576			1.250534	-6.774349	1.409631	-5.025454
0.233333	0.00085			1.409631	-4.953171	1.570162	-3.630103
0.25	0.000143			1.570162	-3.626166	1.732126	-2.563131
0.266667	-0.000353			1.732126	-2.682442	1.895523	-1.746384
0.283333	-0.000179			1.895523	-2.011604	2.060354	-1.351433
0.3	-0.000225			2.060354	-1.528925	2.226618	-1.291588
0.316667	-0.000382			2.226618	-1.175443	2.394315	-0.942505
0.333333	0.000152			2.394315	-0.911523	2.563445	-0.781254
0.35	-0.000195			2.563445	-0.710668	2.734009	-0.702889
0.366667	-0.001012			2.734009	-0.555027	2.906006	-0.388596
0.383333	-0.001538			2.906006	-0.432393	3.079437	-0.422486
0.4	-0.000586			3.079437	-0.334283
0.416667	-0.000764
0.433333	0.000588
0.45	0.001041
0.466667	0.001403
0.483333	0.001395
0.5	0.001896
0.516667	0.000206
0.533333	-0.001383
0.55	-0.001773
0.566667	-0.001843
0.583333	-0.002492
0.6	-0.001664
0.616667	-0.000706
0.633333	-0.000158
0.65	-0.00068
0.666667	-0.000672
0.683333	-0.000774
0.7	-0.000338
0.716667	-0.000202
0.733333	0.000164
0.75	0.00019
0.766667	-0.000745
0.783333	-0.001249
0.8	-0.000745
0.816667	-0.0006
0.833333	-0.000026
0.85	0.000988
0.866667	0.001342
0.883333	0.000516
0.9	-0.00042
0.916667	-0.000807
0.933333	-0.000444
0.95	0.00005
0.966667	-0.000277
0.983333	0.000136
1	0.0005
1.016667	0.000463
1.033333	0.000317
1.05	0.00108
1.066667	0.001624
1.083333	0.001467
1.1	0.001131
1.116667	0.001235
1.133333	0.00132
1.15	0.001084
1.166667	0.000678
1.183333	0.000332
1.2	-0.000154
1.216667	0.000271
1.233333	0.000886
1.25	0.00148
1.266667	0.001365
1.283333	0.001229
1.3	0.000794
1.316667	0.000278
1.333333	-0.000248
1.35	-0.000374
1.366667	-0.00078
1.383333	-0.001676
1.4	-0.002503
1.416667	-0.002531
1.433333	-0.002178
1.45	-0.001916
1.466667	-0.000864
1.483333	0.000459
1.5	0.00155
1.516667	0.00228
1.533333	0.00403
1.55	0.00272
1.566667	-0.00007
1.583333	-0.001899
1.6	-0.003661
1.616667	-0.005753
1.633333	-0.005656
1.65	-0.003698
1.666667	-0.003431
1.683333	-0.002413
1.7	-0.001457
1.716667	-0.000671
1.733333	-0.000595
1.75	0.000401
1.766667	0.000846
1.783333	0.000242
1.8	0.000248
1.816667	0.000885
1.833333	0.001042
1.85	0.001658
1.866667	0.002405
1.883333	0.003261
1.9	0.00265
1.916667	0.002779
1.933333	0.002319
1.95	0.001798
1.966667	0.001028
1.983333	0.001068
2	0.000619
2.016667	0.000132
2.033333	0.001055
2.05	0.000428
2.066667	-0.000299
2.083333	-0.001776
2.1	-0.002601
2.116667	-0.002715
2.133333	-0.001349
2.15	0.000297
2.166667	0.002003
2.183333	0.002649
2.2	0.001007
2.216667	-0.000584
2.233333	-0.001444
2.25	-0.001865
2.266667	-0.001346
2.283333	0.000404
2.3	0.001275
2.316667	0.002067
2.333333	0.00272
2.35	0.003103
2.366667	0.002285
2.383333	0.002248
2.4	0.000462
2.416667	-0.000902
2.433333	-0.001247
2.45	-0.000971
2.466667	-0.000496
2.483333	0.00029
2.5	0.000636
2.516667	0.000843
2.533333	0.00095
2.55	0.000718
2.566667	0.000395
2.583333	0.001192
2.6	0.000239
2.616667	-0.000783
2.633333	-0.001576
2.65	-0.001149
2.666667	-0.001241
2.683333	-0.001004
2.7	0.000013
2.716667	0.000809
2.733333	0.001095
2.75	0.000721
2.766667	0.000558
2.783333	-0.000216
2.8	-0.000661
2.816667	-0.001917
2.833333	-0.002064
2.85	-0.00231
2.866667	-0.002286
2.883333	-0.002772
2.9	-0.00274
2.916667	-0.002569
2.933333	-0.001858
2.95	-0.001437
2.966667	-0.001106
2.983333	-0.000335
3	0.000055
3.016667	-0.000066
3.033333	-0.000337
3.05	-0.000978
3.066667	-0.000529
3.083333	-0.00035
3.1	-0.000581
3.116667	-0.000432
3.133333	0.001317
3.15	0.001116
3.166667	0.000815
3.183333	0.002124
3.2	0.002294
3.216667	0.001675
3.233333	0.001835
3.25	0.002256
3.266667	0.001617
3.283333	0.001428
3.3	0.0026
3.316667	0.002683
3.333333	0.001946
3.35	0.001059
3.366667	-0.017938
3.383333	-0.098465
3.4	-0.174171
3.416667	-0.229216
3.433333	-0.271021
3.45	-0.286137
3.466667	-0.235032
3.483333	-0.182577
3.5	-0.145202
3.516667	-0.117466
3.533333	-0.095381
3.55	-0.077285
3.566667	-0.063279
3.583333	-0.052954
3.6	-0.045078
3.616667	-0.039373
3.633333	-0.035167
3.65	-0.030542
3.666667	-0.026206
3.683333	-0.023901
3.7	-0.021186
3.716667	-0.018791
3.733333	-0.016767
3.75	-0.016573
3.766667	-0.014458
3.783333	-0.012424
3.8	-0.01029
3.816667	-0.009747
3.833333	-0.008605
3.85	-0.008003
3.866667	-0.00787
3.883333	-0.007358
3.9	-0.006176
3.916667	-0.005086
3.933333	-0.004287
3.95	-0.003877
3.966667	-0.003727
3.983333	-0.003058
4	-0.002319
4.016667	-0.000903
4.033333	-0.000347
4.05	-0.000251
4.066667	-0.000706
4.083333	-0.00045
4.1	-0.001525
4.116667	-0.001134
4.133333	-0.002002
4.15	-0.002391
4.166667	-0.00245
4.183333	-0.001869
4.2	-0.001679
4.216667	-0.000093
4.233333	0.000642
4.25	-0.000042
4.266667	-0.000596
4.283333	-0.000441
4.3	-0.000866
4.316667	-0.000947
4.333333	-0.000778
4.35	-0.000139
4.366667	-0.0001
4.383333	0.000029
4.4	0.000208
4.416667	0.000869
4.433333	0.000671
4.45	-0.000017
4.466667	-0.000115
4.483333	0.000476
4.5	-0.000163
4.516667	-0.00058
4.533333	-0.000946
4.55	-0.000963
4.566667	-0.00152
4.583333	-0.001097
4.6	-0.000414
4.616667	-0.00014
4.633333	-0.000526
4.65	-0.002572
4.666667	-0.003378
4.683333	-0.003994
4.7	-0.004671
4.716667	-0.004156
4.733333	-0.002671
4.75	-0.002656
4.766667	-0.002171
4.783333	-0.000626
4.8	-0.000251
4.816667	0.000088
4.833333	0.000846
4.85	0.001055
4.866667	0.000633
4.883333	-0.000128
4.9	0.000581
4.916667	0.001486
4.933333	0.002081
4.95	0.002847
4.966667	0.003462
4.983333	0.003508
5	0.002343
5.016667	0.000538
5.033333	0.000203
5.05	-0.000313
5.066667	-0.000588
5.083333	-0.000594
5.1	-0.000159
5.116667	-0.000934
5.133333	-0.000439
5.15	0.000075
5.166667	0.00079
5.183333	0.001425
5.2	0.00197
5.216667	0.002335
5.233333	0.001311
5.25	-0.000123
5.266667	-0.001167
5.283333	-0.001011
5.3	-0.001495
5.316667	-0.000458
5.333333	0.000359
5.35	0.000577
5.366667	-0.000576
5.383333	-0.001178
5.4	-0.001991
5.416667	-0.001852
5.433333	-0.001082
5.45	0.000058
5.466667	0.000107
5.483333	-0.000343
5.5	-0.000633
5.516667	-0.00042
5.533333	-0.001177
5.55	-0.000534
5.566667	0.000119
5.583333	0.001663
5.6	0.002086
5.616667	0.003254
5.633333	0.003152
5.65	0.003031
5.666667	0.001869
5.683333	0.000918
5.7	0.000506
5.716667	0.0004
5.733333	0.000444
5.75	0.000608
5.766667	0.000102
5.783333	-0.000784
5.8	-0.00083
5.816667	-0.000381
5.833333	-0.000492
5.85	-0.000293
5.866667	-0.015943
5.883333	-0.117124
5.9	-0.307925
5.916667	-0.562302
5.933333	-0.846088
5.95	-1.071874
5.966667	-1.16155
5.983333	-1.131676
6	-1.017302
6.016667	-0.853945
6.033333	-0.715598
6.05	-0.61345
6.066667	-0.529362
6.083333	-0.456444
6.1	-0.393046
6.116667	-0.339595
6.133333	-0.295664
6.15	-0.258142
6.166667	-0.225391
6.183333	-0.198079
6.2	-0.175178
6.216667	-0.153724
6.233333	-0.13653
6.25	-0.121425
6.266667	-0.108431
6.283333	-0.096977
6.3	-0.087782
6.316667	-0.078706
6.333333	-0.071029
6.35	-0.063762
6.366667	-0.057225
6.383333	-0.050869
6.4	-0.046122
6.416667	-0.041483
6.433333	-0.037865
6.45	-0.033896
6.466667	-0.031427
6.483333	-0.028838
6.5	-0.0272
6.516667	-0.02568
6.533333	-0.02429
6.55	-0.02312
6.566667	-0.02159
6.583333	-0.01961
6.6	-0.01801
6.616667	-0.016759
6.633333	-0.015088
6.65	-0.014327
6.666667	-0.013866
6.683333	-0.012845
6.7	-0.012674
6.716667	-0.012073
6.733333	-0.010912
6.75	-0.010711
6.766667	-0.01036
6.783333	-0.010098
6.8	-0.009517
6.816667	-0.009676
6.833333	-0.008195
6.85	-0.007194
6.866667	-0.005653
6.883333	-0.005693
6.9	-0.005622
6.916667	-0.005881
6.933333	-0.005391
6.95	-0.004641
6.966667	-0.003131
6.983333	-0.002831
7	-0.002781
7.016667	-0.003501
7.033333	-0.003602
7.05	-0.004334
7.066667	-0.003845
7.083333	-0.002886
7.1	-0.002107
7.116667	-0.00228
7.133333	-0.002733
7.15	-0.002216
7.166667	-0.002759
7.183333	-0.003332
7.2	-0.002925
7.216667	-0.00158
7.233333	-0.000975
7.25	-0.000731
7.266667	0.000014
7.283333	-0.000122
7.3	-0.000897
7.316667	-0.001405
7.333333	-0.001243
7.35	-0.001322
7.366667	-0.00131
7.383333	-0.000229
7.4	0.000633
7.416667	0.000923
7.433333	0.000891
7.45	0.000599
7.466667	0.000508
7.483333	-0.000484
7.5	-0.000576
7.516667	-0.001069
7.533333	-0.001484
7.55	-0.002159
7.566667	-0.001625
7.583333	-0.0018
7.6	-0.001255
7.616667	-0.001221
7.633333	-0.00133
7.65	-0.001578
7.666667	-0.001136
7.683333	-0.001114
7.7	-0.000313
7.716667	-0.000502
7.733333	-0.000011
7.75	-0.000011
7.766667	0.000269
7.783333	0.001029
7.8	0.00194
7.816667	0.00162
7.833333	0.00091
7.85	0.000551
7.866667	0.000331
7.883333	0.000462
7.9	0.000232
7.916667	-0.000046
7.933333	0.000486
7.95	-0.000112
7.966667	-0.00082
7.983333	0.000442
8	0.001564
8.016667	0.001657
8.033333	0.001671
8.05	0.002516
8.066667	0.00236
8.083333	0.001835
8.1	0.001519
8.116667	0.001395
8.133333	0.000762
8.15	-0.000441
8.166667	-0.000904
8.183333	-0.000618
8.2	-0.001211
8.216667	-0.001493
8.233333	-0.001425
8.25	-0.000166
8.266667	-0.000478
8.283333	0.000811
8.3	0.001359
8.316667	0.001078
8.333333	0.000077
8.35	-0.000273
8.366667	-0.006703
8.383333	-0.073944
8.4	-0.223294
8.416667	-0.433194
8.433333	-0.682694
8.45	-0.907783
8.466667	-1.027043
8.483333	-1.034253
8.5	-0.964552
8.516667	-0.840572
8.533333	-0.718251
8.55	-0.62633
8.566667	-0.549999
8.583333	-0.480098
8.6	-0.416817
8.616667	-0.363356
8.633333	-0.317705
8.65	-0.280824
8.666667	-0.247752
8.683333	-0.216831
8.7	-0.18954
8.716667	-0.166109
8.733333	-0.144848
8.75	-0.127957
8.766667	-0.115166
8.783333	-0.103785
8.8	-0.093464
8.816667	-0.083993
8.833333	-0.075452
8.85	-0.067002
8.866667	-0.059771
8.883333	-0.053171
8.9	-0.04819
8.916667	-0.04322
8.933333	-0.04034
8.95	-0.03786
8.966667	-0.03544
8.983333	-0.031631
9	-0.028321
9.016667	-0.025341
9.033333	-0.023132
9.05	-0.021354
9.066667	-0.020655
9.083333	-0.019146
9.1	-0.018148
9.116667	-0.016109
9.133333	-0.014862
9.15	-0.013174
9.166667	-0.013217
9.183333	-0.01113
9.2	-0.009652
9.216667	-0.008525
9.233333	-0.00837
9.25	-0.008054
9.266667	-0.008109
9.283333	-0.008333
9.3	-0.007787
9.316667	-0.007742
9.333333	-0.007598
9.35	-0.007305
9.366667	-0.006421
9.383333	-0.005418
9.4	-0.004184
9.416667	-0.002851
9.433333	-0.003139
9.45	-0.002908
9.466667	-0.002757
9.483333	-0.002476
9.5	-0.002295
9.516667	-0.001074
9.533333	-0.001025
9.55	-0.000686
9.566667	-0.001368
9.583333	-0.001599
9.6	-0.002061
9.616667	-0.003222
9.633333	-0.003577
9.65	-0.002421
9.666667	-0.001446
9.683333	-0.00141
9.7	-0.000765
9.716667	-0.000689
9.733333	-0.000247
9.75	-0.000375
9.766667	-0.000192
9.783333	-0.00036
9.8	0.000002
9.816667	-0.000275
9.833333	-0.000757
9.85	-0.000008
9.866667	0.000591
9.883333	0.00006
9.9	-0.000671
9.916667	-0.000642
9.933333	-0.001007
9.95	-0.000941
9.966667	-0.000976
9.983333	-0.00075
10	-0.001355
10.016667	-0.001729
10.033333	-0.001386
10.05	-0.001003
10.066667	-0.000501
10.083333	0.000242
10.1	0.000815
10.116667	0.000828
10.133333	0.000619
10.15	0.0003
10.166667	0.000652
10.183333	0.000583
10.2	0.001184
10.216667	0.001165
10.233333	0.000336
10.25	-0.000523
10.266667	-0.000582
10.283333	-0.001491
10.3	-0.00086
10.316667	-0.000169
10.333333	0.000532
10.35	0.000854
10.366667	0.000445
10.383333	-0.000214
10.4	-0.000412
10.416667	0.000089
10.433333	0.000502
10.45	0.000734
10.466667	0.000367
10.483333	0.00007
10.5	-0.000697
10.516667	-0.001865
10.533333	-0.00138
10.55	-0.000795
10.566667	-0.00013
10.583333	0.000365
10.6	0.00111
10.616667	0.001685
10.633333	0.001923
10.65	0.001382
10.666667	0.00219
10.683333	0.001968
10.7	0.000707
10.716667	0.000035
10.733333	0.000437
10.75	-0.000431
10.766667	-0.000519
10.783333	0.000373
10.8	0.001295
10.816667	0.001057
10.833333	0.000392
10.85	0.000758
10.866667	-0.004687
10.883333	-0.063721
10.9	-0.194615
10.916667	-0.37737
10.933333	-0.593791
10.95	-0.787632
10.966667	-0.892123
10.983333	-0.904174
11	-0.852285
11.016667	-0.754406
11.033333	-0.659705
11.05	-0.587403
11.066667	-0.523481
11.083333	-0.462139
11.1	-0.406117
11.116667	-0.357215
11.133333	-0.31543
11.15	-0.278685
11.166667	-0.24572
11.183333	-0.216275
11.2	-0.18922
11.216667	-0.165645
11.233333	-0.145658
11.25	-0.128931
11.266667	-0.114263
11.283333	-0.102845
11.3	-0.092597
11.316667	-0.08302
11.333333	-0.07515
11.35	-0.06797
11.366667	-0.06078
11.383333	-0.054829
11.4	-0.050449
11.416667	-0.045349
11.433333	-0.040877
11.45	-0.037095
11.466667	-0.033772
11.483333	-0.03103
11.5	-0.028487
11.516667	-0.026435
11.533333	-0.025181
11.55	-0.022526
11.566667	-0.020111
11.583333	-0.018607
11.6	-0.016592
11.616667	-0.014918
11.633333	-0.014412
11.65	-0.012845
11.666667	-0.011809
11.683333	-0.011952
11.7	-0.011646
11.716667	-0.011299
11.733333	-0.011252
11.75	-0.010314
11.766667	-0.008825
11.783333	-0.007827
11.8	-0.007669
11.816667	-0.007431
11.833333	-0.007252
11.85	-0.007112
11.866667	-0.006003
11.883333	-0.004533
11.9	-0.004513
11.916667	-0.004364
11.933333	-0.004503
11.95	-0.005492
11.966667	-0.006081
11.983333	-0.00524
12	-0.00463
12.016667	-0.003749
12.033333	-0.002467
12.05	-0.002265
12.066667	-0.002763
12.083333	-0.003911
12.1	-0.004349
12.116667	-0.004357
12.133333	-0.003545
12.15	-0.002812
12.166667	-0.002369
12.183333	-0.001786
12.2	-0.002234
12.216667	-0.002891
12.233333	-0.002758
12.25	-0.001394
12.266667	-0.001761
12.283333	-0.001327
12.3	-0.000224
12.316667	-0.00036
12.333333	-0.000957
12.35	-0.001103
12.366667	-0.001249
12.383333	-0.001955
12.4	-0.002011
12.416667	-0.001887
12.433333	-0.002323
12.45	-0.001418
12.466667	-0.001104
12.483333	-0.00097
12.5	-0.000555
12.516667	0.000969
12.533333	0.000894
12.55	0.002159
12.566667	0.003525
12.583333	0.003541
12.6	0.002356
12.616667	0.001522
12.633333	-0.000092
12.65	-0.000445
12.666667	-0.000728
12.683333	-0.000541
12.7	-0.000864
12.716667	-0.000137
12.733333	-0.00027
12.75	-0.000802
12.766667	-0.000484
12.783333	-0.000066
12.8	-0.000419
12.816667	-0.000541
12.833333	0.000467
12.85	0.000285
12.866667	0.000654
12.883333	0.000362
12.9	-0.00043
12.916667	-0.000882
12.933333	-0.000183
12.95	-0.000065
12.966667	0.000054
12.983333	0.000142
13	-0.000039
13.016667	-0.000281
13.033333	0.000098
13.05	0.000546
13.066667	0.000665
13.083333	0.001073
13.1	0.000982
13.116667	0.000081
13.133333	0.000179
13.15	0.000167
13.166667	-0.000914
13.183333	-0.000906
13.2	-0.000348
13.216667	-0.00086
13.233333	-0.000571
13.25	0.000496
13.266667	-0.000156
13.283333	-0.000109
13.3	0.000419
13.316667	0.000346
13.333333	0.001064
13.35	0.00232
13.366667	0.001457
13.383333	-0.034397
13.4	-0.131
13.416667	-0.275983
13.433333	-0.452497
13.45	-0.626771
13.466667	-0.738946
13.483333	-0.771701
13.5	-0.747585
13.516667	-0.68209
13.533333	-0.605704
13.55	-0.54444
13.566667	-0.491676
13.583333	-0.439242
13.6	-0.388708
13.616667	-0.344433
13.633333	-0.306949
13.65	-0.273357
13.666667	-0.243754
13.683333	-0.217561
13.7	-0.192669
13.716667	-0.170016
13.733333	-0.150813
13.75	-0.133922
13.766667	-0.119811
13.783333	-0.10817
13.8	-0.096659
13.816667	-0.085458
13.833333	-0.077647
13.85	-0.069158
13.866667	-0.061869
13.883333	-0.05602
13.9	-0.051501
13.916667	-0.045961
13.933333	-0.042032
13.95	-0.038005
13.966667	-0.035218
13.983333	-0.032431
14	-0.029073
14.016667	-0.026606
14.033333	-0.024069
14.05	-0.021684
14.066667	-0.019749
14.083333	-0.019104
14.1	-0.016939
14.116667	-0.015154
14.133333	-0.013759
14.15	-0.012417
14.166667	-0.010954
14.183333	-0.010111
14.2	-0.010239
14.216667	-0.009986
14.233333	-0.009384
14.25	-0.008974
14.266667	-0.008513
14.283333	-0.007633
14.3	-0.006683
14.316667	-0.006373
14.333333	-0.004703
14.35	-0.003626
14.366667	-0.003378
14.383333	-0.003301
14.4	-0.002834
14.416667	-0.002946
14.433333	-0.003759
14.45	-0.002555
14.466667	-0.00172
14.483333	-0.002026
14.5	-0.001611
14.516667	-0.000757
14.533333	-0.000582
14.55	-0.000781
14.566667	0.000511
14.583333	0.000572
14.6	0.000613
14.616667	0.000135
14.633333	-0.000404
14.65	-0.001126
14.666667	-0.002217
14.683333	-0.002809
14.7	-0.002631
14.716667	-0.001903
14.733333	-0.000865
14.75	-0.0005
14.766667	0.000565
14.783333	-0.000381
14.8	-0.000946
14.816667	-0.001791
14.833333	-0.001107
14.85	-0.002325
14.866667	-0.002004
14.883333	-0.001763
14.9	-0.001562
14.916667	-0.001941
14.933333	-0.00144
14.95	-0.001462
14.966667	-0.001575
14.983333	-0.002247
15	-0.00189
15.016667	-0.001182
15.033333	-0.000615
15.05	0.000141
15.066667	0.000286
15.083333	-0.000139
15.1	-0.000904
15.116667	-0.001029
15.133333	-0.000894
15.15	-0.000289
15.166667	0.000355
15.183333	0.000089
15.2	0.000974
15.216667	0.001828
15.233333	0.002073
15.25	0.001978
15.266667	0.002614
15.283333	0.001839
15.3	0.000375
15.316667	-0.000189
15.333333	-0.000574
15.35	-0.000586
15.366667	-0.000908
15.383333	-0.00104
15.4	-0.000382
15.416667	0.000205
15.433333	0.000713
15.45	0.001084
15.466667	0.001195
15.483333	0.000635
15.5	0.000856
15.516667	0.001017
15.533333	0.000938
15.55	0.001382
15.566667	0.001016
15.583333	0.00062
15.6	0.000764
15.616667	0.000769
15.633333	0.000673
15.65	0.00053
15.666667	-0.000223
15.683333	-0.000785
15.7	-0.000658
15.716667	-0.00097
15.733333	-0.000843
15.75	0.000137
15.766667	0.000217
15.783333	-0.000043
15.8	0.000657
15.816667	0.001017
15.833333	0.000447
15.85	-0.000101
15.866667	-0.001779
15.883333	-0.033687
15.9	-0.114254
15.916667	-0.231652
15.933333	-0.37484
15.95	-0.515006
15.966667	-0.605041
15.983333	-0.633497
16	-0.618083
16.016667	-0.569758
16.033333	-0.512244
16.05	-0.465738
16.066667	-0.423452
16.083333	-0.380806
16.1	-0.33899
16.116667	-0.302354
16.133333	-0.270998
16.15	-0.243011
16.166667	-0.217444
16.183333	-0.193647
16.2	-0.172529
16.216667	-0.153032
16.233333	-0.135054
16.25	-0.120286
16.266667	-0.107948
16.283333	-0.096449
16.3	-0.086241
16.316667	-0.078042
16.333333	-0.070804
16.35	-0.064465
16.366667	-0.058686
16.383333	-0.053447
16.4	-0.049117
16.416667	-0.044838
16.433333	-0.040759
16.45	-0.036729
16.466667	-0.03268
16.483333	-0.02876
16.5	-0.0262
16.516667	-0.024271
16.533333	-0.022481
16.55	-0.020401
16.566667	-0.018491
16.583333	-0.015202
16.6	-0.013402
16.616667	-0.012562
16.633333	-0.012742
16.65	-0.013512
16.666667	-0.013643
16.683333	-0.012983
16.7	-0.012183
16.716667	-0.010714
16.733333	-0.008514
16.75	-0.007305
16.766667	-0.005316
16.783333	-0.003916
16.8	-0.003857
16.816667	-0.003758
16.833333	-0.004489
16.85	-0.00521
16.866667	-0.004642
16.883333	-0.003433
16.9	-0.003135
16.916667	-0.002616
16.933333	-0.001688
16.95	-0.00224
16.966667	-0.001713
16.983333	-0.001386
17	-0.000758
17.016667	-0.001761
17.033333	-0.001704
17.05	-0.002087
17.066667	-0.002051
17.083333	-0.001975
17.1	-0.001439
17.116667	-0.001493
17.133333	-0.002537
17.15	-0.002932
17.166667	-0.002808
17.183333	-0.002074
17.2	-0.00163
17.216667	-0.000785
17.233333	-0.000831
17.25	-0.001348
17.266667	-0.001936
17.283333	-0.002263
17.3	-0.002581
17.316667	-0.002759
17.333333	-0.002337
17.35	-0.002755
17.366667	-0.002855
17.383333	-0.002015
17.4	-0.001005
17.416667	-0.000735
17.433333	-0.000155
17.45	0.000914
17.466667	0.000652
17.483333	0.000561
17.5	0.000739
17.516667	0.000787
17.533333	-0.000384
17.55	-0.000597
17.566667	0.000021
17.583333	-0.000692
17.6	-0.000834
17.616667	0.000123
17.633333	0.00059
17.65	-0.000072
17.666667	-0.000485
17.683333	0.000122
17.7	0.000279
17.716667	0.000726
17.733333	0.000544
17.75	0.002301
17.766667	0.001839
17.783333	0.001136
17.8	0.000654
17.816667	0.000532
17.833333	-0.00063
17.85	-0.000813
17.866667	-0.000704
17.883333	-0.000816
17.9	-0.000588
17.916667	-0.000469
17.933333	-0.000381
17.95	0.000207
17.966667	-0.000404
17.983333	0.000295
18	0.000604
18.016667	0.000313
18.033333	0.000152
18.05	0.000402
18.066667	-0.000459
18.083333	-0.000379
18.1	0.000431
18.116667	0.001581
18.133333	0.002101
18.15	0.001601
18.166667	0.000512
18.183333	-0.000407
18.2	-0.001676
18.216667	-0.002146
18.233333	-0.001145
18.25	-0.000524
18.266667	0.000768
18.283333	0.000959
18.3	0.000911
18.316667	0.000132
18.333333	-0.000266
18.35	-0.000885
18.366667	-0.001583
18.383333	-0.018251
18.4	-0.073848
18.416667	-0.160936
18.433333	-0.270854
18.45	-0.386422
18.466667	-0.469759
18.483333	-0.502487
18.5	-0.498304
18.516667	-0.467111
18.533333	-0.422229
18.55	-0.385526
18.566667	-0.354003
18.583333	-0.32177
18.6	-0.289167
18.616667	-0.259414
18.633333	-0.23315
18.65	-0.210037
18.666667	-0.188724
18.683333	-0.16903
18.7	-0.151397
18.716667	-0.136003
18.733333	-0.121049
18.75	-0.108676
18.766667	-0.097912
18.783333	-0.088288
18.8	-0.079504
18.816667	-0.07097
18.833333	-0.063006
18.85	-0.056472
18.866667	-0.051068
18.883333	-0.045844
18.9	-0.04121
18.916667	-0.038126
18.933333	-0.035461
18.95	-0.032377
18.966667	-0.029963
18.983333	-0.028438
19	-0.026324
19.016667	-0.02358
19.033333	-0.021485
19.05	-0.019511
19.066667	-0.017516
19.083333	-0.016062
19.1	-0.015047
19.116667	-0.013513
19.133333	-0.012928
19.15	-0.013493
19.166667	-0.013099
19.183333	-0.012414
19.2	-0.01152
19.216667	-0.009765
19.233333	-0.00766
19.25	-0.006336
19.266667	-0.005741
19.283333	-0.006396
19.3	-0.006902
19.316667	-0.007477
19.333333	-0.007642
19.35	-0.007288
19.366667	-0.006913
19.383333	-0.006969
19.4	-0.006664
19.416667	-0.005189
19.433333	-0.004605
19.45	-0.00355
19.466667	-0.001816
19.483333	-0.001091
19.5	-0.001307
19.516667	-0.001122
19.533333	-0.001108
19.55	-0.002373
19.566667	-0.002149
19.583333	-0.003355
19.6	-0.003331
19.616667	-0.002966
19.633333	-0.001632
19.65	-0.001518
19.666667	-0.000564
19.683333	-0.00058
19.7	-0.001296
19.716667	-0.002112
19.733333	-0.002558
19.75	-0.003213
19.766667	-0.00334
19.783333	-0.002626
19.8	-0.001992
19.816667	-0.002089
19.833333	-0.001215
19.85	0.000189
19.866667	0.000112
19.883333	-0.000105
19.9	0.001229
19.916667	0.001402
19.933333	0.000795
19.95	0.000619
19.966667	0.000502
19.983333	-0.000466
20	-0.000863
20.016667	-0.00133
20.033333	-0.000527
20.05	0.000286
20.066667	0.001108
20.083333	0.001331
20.1	0.001333
20.116667	0.000345
20.133333	0.000058
20.15	-0.00038
20.166667	0.000872
20.183333	0.001453
20.2	0.001995
20.216667	0.001447
20.233333	0.001699
20.25	0.00003
20.266667	-0.000398
20.283333	-0.000147
20.3	0.001144
20.316667	0.001245
20.333333	0.000936
20.35	0.000767
20.366667	0.000847
20.383333	-0.000332
20.4	-0.000072
20.416667	0.000918
20.433333	0.000549
20.45	-0.000191
20.466667	0.000089
20.483333	-0.000292
20.5	-0.001052
20.516667	-0.000902
20.533333	0.000057
20.55	-0.000083
20.566667	-0.000754
20.583333	-0.000356
20.6	0.000293
20.616667	0.000162
20.633333	0.000921
20.65	0.001379
20.666667	0.001858
20.683333	0.002226
20.7	0.000844
20.716667	-0.000368
20.733333	0.00013
20.75	-0.000641
20.766667	-0.001684
20.783333	-0.001467
20.8	-0.00185
20.816667	-0.002813
20.833333	-0.001575
20.85	-0.001008
20.866667	-0.000252
20.883333	-0.012536
20.9	-0.05503
20.916667	-0.122634
20.933333	-0.206628
20.95	-0.294792
20.966667	-0.357767
20.983333	-0.382842
21	-0.379527
21.016667	-0.355482
21.033333	-0.321208
21.05	-0.292213
21.066667	-0.266649
21.083333	-0.242105
21.1	-0.217411
21.116667	-0.196547
21.133333	-0.178403
21.15	-0.162859
21.166667	-0.147646
21.183333	-0.133513
21.2	-0.11929
21.216667	-0.106627
21.233333	-0.094454
21.25	-0.083401
21.266667	-0.075219
21.283333	-0.068177
21.3	-0.061515
21.316667	-0.056892
21.333333	-0.05258
21.35	-0.047688
21.366667	-0.042877
21.383333	-0.038365
21.4	-0.034104
21.416667	-0.030722
21.433333	-0.027401
21.45	-0.02458
21.466667	-0.023679
21.483333	-0.022748
21.5	-0.020917
21.516667	-0.018886
21.533333	-0.017795
21.55	-0.016305
21.566667	-0.014104
21.583333	-0.013354
21.6	-0.013344
21.616667	-0.012154
21.633333	-0.010473
21.65	-0.008873
21.666667	-0.007033
21.683333	-0.005543
21.7	-0.005574
21.716667	-0.005704
21.733333	-0.006704
21.75	-0.007324
21.766667	-0.007245
21.783333	-0.006995
21.8	-0.006976
21.816667	-0.005286
21.833333	-0.004147
21.85	-0.003698
21.866667	-0.002858
21.883333	-0.002119
21.9	-0.0023
21.916667	-0.003081
21.933333	-0.002942
21.95	-0.001512
21.966667	-0.000773
21.983333	0.000066
22	0.000085
22.016667	0.000154
22.033333	-0.001437
22.05	-0.002188
22.066667	-0.003719
22.083333	-0.002871
22.1	-0.002612
22.116667	-0.001833
22.133333	-0.001244
22.15	-0.000385
22.166667	0.000024
22.183333	0.000763
22.2	0.001352
22.216667	0.001321
22.233333	0.00134
22.25	0.000149
22.266667	-0.001312
22.283333	-0.001893
22.3	-0.002114
22.316667	-0.001545
22.333333	-0.000556
22.35	0.000083
22.366667	0.001512
22.383333	0.002321
22.4	0.00203
22.416667	0.00117
22.433333	0.001569
22.45	0.000588
22.466667	0.000678
22.483333	0.000357
22.5	0.000777
22.516667	0.000446
22.533333	-0.000164
22.55	-0.000985
22.566667	-0.000715
22.583333	-0.000625
22.6	-0.000305
22.616667	-0.001125
22.633333	-0.001105
22.65	-0.000836
22.666667	-0.000525
22.683333	-0.001465
22.7	-0.000395
22.716667	0.000066
22.733333	0.000046
22.75	0.000287
22.766667	0.000367
22.783333	0.000409
22.8	0.0003
22.816667	-0.000489
22.833333	-0.001028
22.85	-0.000606
22.866667	0.000095
22.883333	0.000318
22.9	0.00155
22.916667	0.001842
22.933333	0.001965
22.95	0.001327
22.966667	0.00078
22.983333	0.000194
23	-0.000283
23.016667	-0.000709
23.033333	-0.001095
23.05	-0.000522
23.066667	-0.000418
23.083333	-0.000313
23.1	-0.000179
23.116667	-0.000244
23.133333	-0.00096
23.15	-0.000136
23.166667	-0.000101
23.183333	0.000014
23.2	0.000519
23.216667	0.001525
23.233333	0.00033
23.25	0.000095
23.266667	0.0006
23.283333	-0.000544
23.3	-0.001618
23.316667	-0.001152
23.333333	-0.001236
23.35	-0.001231
23.366667	-0.001075
23.383333	-0.008068
23.4	-0.037272
23.416667	-0.086076
23.433333	-0.149699
23.45	-0.217433
23.466667	-0.269917
23.483333	-0.29291
23.5	-0.291333
23.516667	-0.273296
23.533333	-0.24525
23.55	-0.221203
23.566667	-0.201846
23.583333	-0.183259
23.6	-0.164632
23.616667	-0.148405
23.633333	-0.135548
23.65	-0.12394
23.666667	-0.113153
23.683333	-0.102336
23.7	-0.091578
23.716667	-0.081091
23.733333	-0.071073
23.75	-0.063066
23.766667	-0.056378
23.783333	-0.05155
23.8	-0.045853
23.816667	-0.041415
23.833333	-0.037527
23.85	-0.034049
23.866667	-0.030172
23.883333	-0.028603
23.9	-0.027695
23.916667	-0.025447
23.933333	-0.023639
23.95	-0.021651
23.966667	-0.018323
23.983333	-0.015305
24	-0.013357
24.016667	-0.011049
24.033333	-0.01035
24.05	-0.011302
24.066667	-0.011154
24.083333	-0.011005
24.1	-0.011067
24.116667	-0.010349
24.133333	-0.00841
24.15	-0.006922
24.166667	-0.006014
24.183333	-0.005075
24.2	-0.003677
24.216667	-0.003458
24.233333	-0.00287
24.25	-0.002741
24.266667	-0.002963
24.283333	-0.002944
24.3	-0.002545
24.316667	-0.002757
24.333333	-0.001808
24.35	-0.00185
24.366667	-0.002821
24.383333	-0.002743
24.4	-0.002304
24.416667	-0.002265
24.433333	-0.001387
24.45	-0.000598
24.466667	-0.00054
24.483333	0.000339
24.5	0.001257
24.516667	0.001236
24.533333	0.000814
24.55	0.000473
24.566667	-0.000179
24.583333	-0.00121
24.6	-0.001312
24.616667	-0.001083
24.633333	-0.000425
24.65	0.000394
24.666667	0.001092
24.683333	0.00119
24.7	0.001619
24.716667	0.001847
24.733333	0.001345
24.75	0.000984
24.766667	0.000882
24.783333	0.00012
24.8	-0.000302
24.816667	-0.000114
24.833333	0.000185
24.85	0.000003
24.866667	0.001161
24.883333	0.000729
24.9	-0.000303
24.916667	-0.001525
24.933333	-0.002118
24.95	-0.00262
24.966667	-0.001912
24.983333	-0.001544
25	-0.002126
25.016667	-0.002098
25.033333	-0.00216
25.05	-0.002573
25.066667	-0.001975
25.083333	-0.000506
25.1	-0.000116
25.116667	-0.000157
25.133333	0.000152
25.15	0.000792
25.166667	0.001001
25.183333	0.002563
25.2	0.003687
25.216667	0.00386
25.233333	0.003263
25.25	0.003257
25.266667	0.0029
25.283333	0.002148
25.3	0.002066
25.316667	0.002035
25.333333	0.001403
25.35	0.001252
25.366667	0.00148
25.383333	0.001192
25.4	0.000635
25.416667	0.000787
25.433333	0.00035
25.45	-0.000267
25.466667	0.000176
25.483333	-0.00006
25.5	-0.000435
25.516667	-0.00047
25.533333	-0.000505
25.55	-0.00111
25.566667	-0.000984
25.583333	-0.000499
25.6	-0.001384
25.616667	-0.000928
25.633333	0.000127
25.65	0.000952
25.666667	0.001888
25.683333	0.002672
25.7	0.000966
25.716667	-0.00059
25.733333	-0.002366
25.75	-0.003711
25.766667	-0.004297
25.783333	-0.003135
25.8	-0.002254
25.816667	-0.001452
25.833333	-0.001761
25.85	-0.00089
25.866667	-0.000928
25.883333	-0.004969
25.9	-0.025351
25.916667	-0.061652
25.933333	-0.109494
25.95	-0.162726
25.966667	-0.205427
25.983333	-0.224231
26	-0.222875
26.016667	-0.20832
26.033333	-0.183444
26.05	-0.162199
26.066667	-0.145183
26.083333	-0.13133
26.1	-0.117557
26.116667	-0.107244
26.133333	-0.098691
26.15	-0.091659
26.166667	-0.082926
26.183333	-0.075495
26.2	-0.067475
26.216667	-0.060005
26.233333	-0.052815
26.25	-0.046984
26.266667	-0.042004
26.283333	-0.038086
26.3	-0.034338
26.316667	-0.03067
26.333333	-0.028373
26.35	-0.025735
26.366667	-0.022568
26.383333	-0.020351
26.4	-0.018896
26.416667	-0.016811
26.433333	-0.015926
26.45	-0.01537
26.466667	-0.014055
26.483333	-0.012911
26.5	-0.012038
26.516667	-0.010625
26.533333	-0.009622
26.55	-0.009889
26.566667	-0.009086
26.583333	-0.008944
26.6	-0.007954
26.616667	-0.008043
26.633333	-0.008062
26.65	-0.007951
26.666667	-0.00667
26.683333	-0.00583
26.7	-0.004782
26.716667	-0.002723
26.733333	-0.002084
26.75	-0.001055
26.766667	-0.000796
26.783333	-0.001278
26.8	-0.002021
26.816667	-0.001964
26.833333	-0.002477
26.85	-0.00173
26.866667	-0.000533
26.883333	0.000493
26.9	0.001378
26.916667	0.000893
26.933333	-0.000862
26.95	-0.001276
26.966667	-0.001681
26.983333	-0.002307
27	-0.000843
27.016667	-0.00003
27.033333	-0.000056
27.05	0.000167
27.066667	0.000371
27.083333	-0.000386
27.1	-0.000374
27.116667	0.000398
27.133333	0.00035
27.15	0.000652
27.166667	0.001454
27.183333	0.001456
27.2	0.000956
27.216667	0.000827
27.233333	-0.000032
27.25	-0.000872
27.266667	-0.000831
27.283333	-0.000721
27.3	-0.000181
27.316667	-0.000162
27.333333	-0.000742
27.35	-0.000973
27.366667	-0.000214
27.383333	-0.000275
27.4	0.000734
27.416667	0.000982
27.433333	0.00111
27.45	0.001118
27.466667	0.001967
27.483333	0.000624
27.5	-0.000139
27.516667	-0.001232
27.533333	-0.002945
27.55	-0.005018
27.566667	-0.004711
27.583333	-0.004475
27.6	-0.003179
27.616667	-0.001833
27.633333	-0.000198
27.65	0.000658
27.666667	0.001833
27.683333	0.001419
27.7	0.000985
27.716667	0.000352
27.733333	0.000118
27.75	0.000374
27.766667	0.001611
27.783333	0.002747
27.8	0.003656
27.816667	0.004095
27.833333	0.003773
27.85	0.002202
27.866667	0.001421
27.883333	0.00009
27.9	0.000231
27.916667	-0.000198
27.933333	0.000144
27.95	0.000055
27.966667	0.000676
27.983333	0.000117
28	-0.00028
28.016667	-0.000427
28.033333	-0.000785
28.05	-0.001292
28.066667	-0.001519
28.083333	-0.000656
28.1	-0.000373
28.116667	-0.00128
28.133333	-0.001417
28.15	-0.001403
28.166667	-0.00205
28.183333	-0.001737
28.2	-0.000753
28.216667	0.000511
28.233333	0.001055
28.25	0.001408
28.266667	0.001542
28.283333	0.001086
28.3	0.000091
28.316667	-0.000194
28.333333	-0.00038
28.35	-0.000995
28.366667	-0.00156
28.383333	-0.004185
28.4	-0.02104
28.416667	-0.049674
28.433333	-0.086628
28.45	-0.126573
28.466667	-0.158877
28.483333	-0.171141
28.5	-0.167785
28.516667	-0.153918
28.533333	-0.133781
28.55	-0.116785
28.566667	-0.103868
28.583333	-0.093621
28.6	-0.084364
28.616667	-0.075556
28.633333	-0.069038
28.65	-0.063521
28.666667	-0.058343
28.683333	-0.052755
28.7	-0.048277
28.716667	-0.043248
28.733333	-0.038509
28.75	-0.033661
28.766667	-0.030232
28.783333	-0.027473
28.8	-0.024944
28.816667	-0.022194
28.833333	-0.019774
28.85	-0.017695
28.866667	-0.016165
28.883333	-0.013705
28.9	-0.012375
28.916667	-0.011924
28.933333	-0.011234
28.95	-0.009803
28.966667	-0.009482
28.983333	-0.009812
29	-0.00891
29.016667	-0.007489
29.033333	-0.006727
29.05	-0.006575
29.066667	-0.005824
29.083333	-0.005312
29.1	-0.00569
29.116667	-0.005467
29.133333	-0.004675
29.15	-0.003832
29.166667	-0.003449
29.183333	-0.003157
29.2	-0.002643
29.216667	-0.00312
29.233333	-0.002956
29.25	-0.002503
29.266667	-0.002269
29.283333	-0.002115
29.3	-0.001641
29.316667	-0.000826
29.333333	-0.001452
29.35	-0.001357
29.366667	-0.002193
29.383333	-0.003218
29.4	-0.002933
29.416667	-0.001177
29.433333	-0.000282
29.45	0.000704
29.466667	0.002089
29.483333	0.001915
29.5	0.001291
29.516667	0.001058
29.533333	0.001044
29.55	0.000711
29.566667	0.000187
29.583333	-0.000356
29.6	-0.001209
29.616667	-0.001341
29.633333	-0.001104
29.65	-0.000786
29.666667	-0.000629
29.683333	0.000519
29.7	0.001337
29.716667	0.001775
29.733333	0.002344
29.75	0.002512
29.766667	0.001391
29.783333	0.000409
29.8	-0.000822
29.816667	-0.002093
29.833333	-0.002184
29.85	-0.001525
29.866667	-0.001296
29.883333	-0.000047
29.9	0.000172
29.916667	0
29.933333	-0.000071
29.95	0.000118
29.966667	-0.000143
29.983333	0.000126
30	0.000154
30.016667	-0.000088
30.033333	0.000441
30.05	-0.000221
30.066667	-0.000572
30.083333	-0.000934
30.1	-0.000056
30.116667	-0.000748
30.133333	-0.00034
30.15	0.000858
30.166667	0.000596
30.183333	0.000654
30.2	0.000322
30.216667	-0.000361
30.233333	-0.001413
30.25	-0.000396
30.266667	-0.000999
30.283333	-0.000511
30.3	0.000896
30.316667	0.001693
30.333333	0.0017
30.35	0.001257
30.366667	0.001154
30.383333	0.000411
30.4	-0.000302
30.416667	-0.000736
30.433333	-0.001109
30.45	-0.002143
30.466667	-0.002826
30.483333	-0.00331
30.5	-0.002614
30.516667	-0.000328
30.533333	0.001648
30.55	0.002213
30.566667	0.002669
30.583333	0.002145
30.6	0.000731
30.616667	0.000156
30.633333	0.000692
30.65	0.000788
30.666667	0.000724
30.683333	0.000449
30.7	0.000245
30.716667	-0.00077
30.733333	-0.000694
30.75	-0.000629
30.766667	-0.000693
30.783333	-0.000888
30.8	0.000207
30.816667	-0.000228
30.833333	-0.001003
30.85	-0.000728
30.866667	-0.000203
30.883333	-0.000828
30.9	-0.010503
30.916667	-0.031449
30.933333	-0.060124
30.95	-0.0935
30.966667	-0.123525
30.983333	-0.137011
31	-0.135597
31.016667	-0.124743
31.033333	-0.108389
31.05	-0.091355
31.066667	-0.079101
31.083333	-0.069618
31.1	-0.062424
31.116667	-0.055861
31.133333	-0.050828
31.15	-0.046904
31.166667	-0.042371
31.183333	-0.037208
31.2	-0.032385
31.216667	-0.029083
31.233333	-0.02602
31.25	-0.023778
31.266667	-0.021675
31.283333	-0.020162
31.3	-0.01851
31.316667	-0.016968
31.333333	-0.016006
31.35	-0.014845
31.366667	-0.012853
31.383333	-0.011481
31.4	-0.010409
31.416667	-0.009428
31.433333	-0.008287
31.45	-0.007576
31.466667	-0.006685
31.483333	-0.005874
31.5	-0.004333
31.516667	-0.003873
31.533333	-0.003142
31.55	-0.002352
31.566667	-0.002471
31.583333	-0.002341
31.6	-0.002001
31.616667	-0.001481
31.633333	-0.001692
31.65	-0.001412
31.666667	-0.001253
31.683333	-0.000793
31.7	-0.000894
31.716667	0.000325
31.733333	0.001154
31.75	0.002492
31.766667	0.003091
31.783333	0.0033
31.8	0.002318
31.816667	0.002616
31.833333	0.001274
31.85	0.000042
31.866667	-0.00037
31.883333	0.000858
31.9	0.001005
31.916667	0.001412
31.933333	0.001139
31.95	0.001286
31.966667	-0.000047
31.983333	0.00046
32	0.001327
32.016667	0.002133
32.033333	0.002019
32.05	0.002135
32.066667	0.001121
32.083333	-0.000143
32.1	0.000352
32.116667	0.000597
32.133333	0.000523
32.15	0.000498
32.166667	0.001263
32.183333	0.001318
32.2	0.001172
32.216667	0.000726
32.233333	0.00022
32.25	-0.000586
32.266667	-0.001092
32.283333	-0.001408
32.3	-0.000445
32.316667	0.000987
32.333333	0.000929
32.35	0.001181
32.366667	0.000833
32.383333	0.000775
32.4	-0.000884
32.416667	-0.000884
32.433333	-0.001085
32.45	-0.000875
32.466667	-0.001176
32.483333	-0.001126
32.5	-0.001478
32.516667	-0.002311
32.533333	-0.001665
32.55	-0.002038
32.566667	-0.001052
32.583333	-0.000375
32.6	0.000231
32.616667	0.000155
32.633333	0.000419
32.65	-0.000627
32.666667	-0.000993
32.683333	-0.001049
32.7	-0.000145
32.716667	0.000128
32.733333	0.00122
32.75	0.001093
32.766667	0.001376
32.783333	-0.000632
32.8	-0.001189
32.816667	-0.001466
32.833333	-0.001084
32.85	-0.001291
32.866667	0.000011
32.883333	0.000644
32.9	0.000097
32.916667	0.000031
32.933333	0.000384
32.95	-0.000442
32.966667	-0.000698
32.983333	-0.000114
33	0.00018
33.016667	0.000507
33.033333	0.001753
33.05	0.00172
33.066667	0.001247
33.083333	0.000823
33.1	0.00088
33.116667	0.000791
33.133333	0.000882
33.15	0.001752
33.166667	0.002083
33.183333	0.001403
33.2	0.000285
33.216667	0.00062
33.233333	-0.000086
33.25	-0.000871
33.266667	-0.000436
33.283333	0.000239
33.3	-0.000316
33.316667	-0.000767
33.333333	-0.000808
33.35	-0.001549
33.366667	-0.00178
33.383333	-0.002992
[truncated: 1,199 more rows]
