# Supplementary material for: The NSP3 protein of SARS-CoV-2 binds fragile X mental retardation proteins to disrupt UBAP2L interactions
Source: EMBO Rep. 2024 Jan 2;25(2):25. doi: 10.1038/s44319-023-00043-z (PMC10897489; doi:10.1038/s44319-023-00043-z)
Supplement: Supplementary file 6 — Source Data Fig. 4 [file 44319_2023_43_MOESM6_ESM.zip › Figure 4/4G/4G_His-Nsp3_Ubap2l_FXR1_215-360_25C_311022.csv]

DP_X	DP_Y	Baseline_X	Baseline_Y	Fit_X	Fit_Y	NDH_X	NDH_Y
0.083333	0.000125			0.035155	-10.903393	0.211958	-10.265879
0.1	-0.000298			0.211958	-10.255179	0.390478	-9.113137
0.116667	-0.000091			0.390478	-9.118092	0.570715	-7.909757
0.133333	0.000426			0.570715	-7.9493	0.752668	-6.848438
0.15	0.001293			0.752668	-6.813997	0.936337	-5.755698
0.166667	0.00016			0.936337	-5.76911	1.121723	-4.941214
0.183333	-0.000243			1.121723	-4.850853	1.308826	-3.947948
0.2	0.000104			1.308826	-4.072105	1.497645	-3.522816
0.216667	0.000251			1.497645	-3.4277	1.688181	-2.84803
0.233333	0.000617			1.688181	-2.902302	1.880433	-2.409147
0.25	0.001404			1.880433	-2.476973	2.074402	-2.173071
0.266667	0.001191			2.074402	-2.133177	2.270088	-1.977219
0.283333	0.000848			2.270088	-1.854651	2.46749	-1.515124
0.3	0.000254			2.46749	-1.627937	2.666608	-1.362133
0.316667	-0.00093			2.666608	-1.442254	2.867443	-1.403125
0.333333	-0.000653			2.867443	-1.289115	3.069995	-1.14541
0.35	-0.000557			3.069995	-1.161892	3.274263	-1.115915
0.366667	-0.000661			3.274263	-1.05542	3.480247	-0.996964
0.383333	0.000295			3.480247	-0.965667	3.687948	-0.80418
0.4	0.000959			3.687948	-0.889478
0.416667	0.000774
0.433333	0.000738
0.45	0.000973
0.466667	0.000197
0.483333	0.000082
0.5	-0.000116
0.516667	0.000185
0.533333	-0.000353
0.55	0.000148
0.566667	0.00028
0.583333	0.000161
0.6	0.000219
0.616667	0.000636
0.633333	0.000453
0.65	-0.00019
0.666667	-0.000273
0.683333	-0.000445
0.7	-0.000294
0.716667	-0.000163
0.733333	-0.001332
0.75	-0.002051
0.766667	-0.00213
0.783333	-0.002719
0.8	-0.002934
0.816667	-0.00103
0.833333	-0.000316
0.85	-0.000943
0.866667	-0.001299
0.883333	-0.002075
0.9	-0.002156
0.916667	-0.001659
0.933333	-0.001231
0.95	-0.000504
0.966667	-0.000396
0.983333	-0.000369
1	-0.000004
1.016667	0.00131
1.033333	0.001254
1.05	0.001438
1.066667	0.002252
1.083333	0.001546
1.1	0.000049
1.116667	-0.000288
1.133333	0.000585
1.15	-0.000452
1.166667	-0.000299
1.183333	0.000314
1.2	0.000258
1.216667	-0.000518
1.233333	0.000786
1.25	0.001229
1.266667	0.002393
1.283333	0.003027
1.3	0.003262
1.316667	0.001788
1.333333	0.001744
1.35	0.0007
1.366667	-0.000075
1.383333	-0.000449
1.4	-0.000602
1.416667	-0.001075
1.433333	-0.000598
1.45	0.000099
1.466667	0.000426
1.483333	0.001013
1.5	0.00132
1.516667	0.000847
1.533333	0.000484
1.55	0.000451
1.566667	0.000278
1.583333	-0.000095
1.6	0.000081
1.616667	0.000547
1.633333	0.000292
1.65	0.000338
1.666667	0.000503
1.683333	0.000449
1.7	-0.000248
1.716667	-0.001776
1.733333	-0.002344
1.75	-0.002892
1.766667	-0.00416
1.783333	-0.004758
1.8	-0.003159
1.816667	-0.003201
1.833333	-0.003484
1.85	-0.002616
1.866667	-0.002048
1.883333	-0.001681
1.9	-0.000824
1.916667	0.000211
1.933333	0.000047
1.95	-0.000157
1.966667	-0.000621
1.983333	-0.000115
2	0.000962
2.016667	0.002191
2.033333	0.003479
2.05	0.004438
2.066667	0.004056
2.083333	0.002895
2.1	0.001847
2.116667	0.000961
2.133333	0.001085
2.15	0.00136
2.166667	0.000984
2.183333	0.000528
2.2	0.000716
2.216667	0.000187
2.233333	-0.000193
2.25	0.000428
2.266667	0.000888
2.283333	0.000599
2.3	0.000622
2.316667	0.000158
2.333333	-0.001416
2.35	-0.001829
2.366667	-0.001963
2.383333	-0.001107
2.4	-0.001179
2.416667	-0.000147
2.433333	0.000524
2.45	0.001355
2.466667	0.000586
2.483333	0.001077
2.5	0.001131
2.516667	0.001057
2.533333	0.000903
2.55	0.000919
2.566667	0.000465
2.583333	0.000561
2.6	0.00002
2.616667	-0.00078
2.633333	-0.001639
2.65	-0.002249
2.666667	-0.002029
2.683333	-0.001298
2.7	-0.000296
2.716667	0.000118
2.733333	0.000842
2.75	-0.000254
2.766667	-0.00099
2.783333	-0.001466
2.8	-0.00157
2.816667	-0.001922
2.833333	-0.000714
2.85	0.000595
2.866667	0.000903
2.883333	0.001961
2.9	0.002821
2.916667	0.001385
2.933333	0.001298
2.95	0.001161
2.966667	0.000785
2.983333	0.000358
3	0.001614
3.016667	0.000602
3.033333	0.00044
3.05	0.000279
3.066667	0.000767
3.083333	0.001356
3.1	0.001366
3.116667	0.000508
3.133333	0.0001
3.15	-0.000347
3.166667	-0.001535
3.183333	-0.002283
3.2	-0.00104
3.216667	-0.000075
3.233333	0.000289
3.25	0.000583
3.266667	0.001558
3.283333	0.001272
3.3	0.000037
3.316667	0.001021
3.333333	0.001846
3.35	0.001341
3.366667	-0.009264
3.383333	-0.046669
3.4	-0.082404
3.416667	-0.109031
3.433333	-0.129507
3.45	-0.137444
3.466667	-0.11472
3.483333	-0.091666
3.5	-0.074864
3.516667	-0.060594
3.533333	-0.048174
3.55	-0.038314
3.566667	-0.031114
3.583333	-0.025213
3.6	-0.022205
3.616667	-0.01996
3.633333	-0.017016
3.65	-0.015751
3.666667	-0.013437
3.683333	-0.011662
3.7	-0.009729
3.716667	-0.008662
3.733333	-0.005735
3.75	-0.004478
3.766667	-0.002081
3.783333	0.000235
3.8	0.00094
3.816667	0.001037
3.833333	0.000235
3.85	-0.000378
3.866667	-0.000791
3.883333	-0.000594
3.9	-0.000379
3.916667	0.000576
3.933333	0.000232
3.95	-0.000263
3.966667	-0.000177
3.983333	-0.001232
4	-0.002749
4.016667	-0.002777
4.033333	-0.003146
4.05	-0.002974
4.066667	-0.001352
4.083333	-0.000221
4.1	0.000339
4.116667	0.000957
4.133333	0.000525
4.15	-0.001027
4.166667	-0.002999
4.183333	-0.004101
4.2	-0.004205
4.216667	-0.003519
4.233333	-0.003003
4.25	-0.000747
4.266667	0.001129
4.283333	0.000915
4.3	0.000919
4.316667	0.000947
4.333333	0.000665
4.35	-0.000628
4.366667	0.00047
4.383333	0.000977
4.4	0.001494
4.416667	0.001577
4.433333	0.0021
4.45	0.001854
4.466667	0.000547
4.483333	0.00052
4.5	0.000983
4.516667	0.002124
4.533333	0.002825
4.55	0.003447
4.566667	0.003588
4.583333	0.002779
4.6	0.00226
4.616667	0.00118
4.633333	0.00074
4.65	-0.000301
4.666667	-0.000711
4.683333	-0.002861
4.7	-0.003252
4.716667	-0.002975
4.733333	-0.002899
4.75	-0.003022
4.766667	-0.001486
4.783333	-0.001779
4.8	-0.002803
4.816667	-0.002109
4.833333	-0.001075
4.85	-0.001471
4.866667	-0.001397
4.883333	-0.000342
4.9	-0.000728
4.916667	-0.001754
4.933333	-0.001429
4.95	-0.000455
4.966667	-0.00055
4.983333	0.000035
5	0.001289
5.016667	0.001839
5.033333	0.001928
5.05	0.002438
5.066667	0.001638
5.083333	0.000107
5.1	-0.000243
5.116667	0.000205
5.133333	0.000543
5.15	0.000541
5.166667	0.001639
5.183333	0.000827
5.2	0.000445
5.216667	-0.000676
5.233333	-0.000397
5.25	-0.000157
5.266667	0.000512
5.283333	-0.000159
5.3	-0.000079
5.316667	0.000552
5.333333	0.000245
5.35	0.000118
5.366667	0.00051
5.383333	0.000183
5.4	0.000006
5.416667	0.000772
5.433333	0.001581
5.45	0.000869
5.466667	0.002097
5.483333	0.001815
5.5	0.000913
5.516667	0.000126
5.533333	0.000761
5.55	0.000825
5.566667	0.00109
5.583333	0.001225
5.6	0.000829
5.616667	0.000378
5.633333	-0.000561
5.65	-0.000399
5.666667	-0.000298
5.683333	0.000733
5.7	0.001504
5.716667	0.002438
5.733333	0.003065
5.75	0.003062
5.766667	0.002119
5.783333	0.000915
5.8	0.000842
5.816667	0.00006
5.833333	0.00015
5.85	0.00008
5.866667	-0.00724
5.883333	-0.05529
5.9	-0.1438
5.916667	-0.261333
5.933333	-0.394233
5.95	-0.499954
5.966667	-0.542804
5.983333	-0.530414
6	-0.478855
6.016667	-0.40315
6.033333	-0.339185
6.05	-0.291339
6.066667	-0.253253
6.083333	-0.219958
6.1	-0.191362
6.116667	-0.167114
6.133333	-0.147166
6.15	-0.131008
6.166667	-0.117429
6.183333	-0.105041
6.2	-0.093713
6.216667	-0.083175
6.233333	-0.072738
6.25	-0.064671
6.266667	-0.058194
6.283333	-0.052576
6.3	-0.048189
6.316667	-0.044625
6.333333	-0.039532
6.35	-0.03463
6.366667	-0.031487
6.383333	-0.028414
6.4	-0.024532
6.416667	-0.022695
6.433333	-0.02025
6.45	-0.018076
6.466667	-0.016621
6.483333	-0.016346
6.5	-0.015052
6.516667	-0.014135
6.533333	-0.013022
6.55	-0.011449
6.566667	-0.009647
6.583333	-0.008344
6.6	-0.008321
6.616667	-0.008318
6.633333	-0.00764
6.65	-0.006513
6.666667	-0.006105
6.683333	-0.004357
6.7	-0.00224
6.716667	-0.001504
6.733333	-0.001675
6.75	-0.001456
6.766667	-0.002367
6.783333	-0.002408
6.8	-0.003049
6.816667	-0.003552
6.833333	-0.003114
6.85	-0.002815
6.866667	-0.003027
6.883333	-0.002928
6.9	-0.00139
6.916667	-0.001003
6.933333	-0.000443
6.95	-0.000064
6.966667	0.000065
6.983333	-0.000135
7	-0.000306
7.016667	-0.000305
7.033333	-0.000922
7.05	-0.001028
7.066667	-0.001585
7.083333	-0.001411
7.1	-0.000888
7.116667	-0.001031
7.133333	0.000151
7.15	-0.000257
7.166667	0.000965
7.183333	0.001086
7.2	0.001938
7.216667	0.001816
7.233333	0.002431
7.25	0.000715
7.266667	-0.00016
7.283333	0.000465
7.3	0.000619
7.316667	-0.000048
7.333333	0.000953
7.35	0.001614
7.366667	0.001865
7.383333	0.002086
7.4	0.002987
7.416667	0.001957
7.433333	0.001386
7.45	-0.000274
7.466667	-0.001185
7.483333	-0.001525
7.5	-0.000566
7.516667	0.000243
7.533333	0.000702
7.55	0.00093
7.566667	0.000769
7.583333	0.000048
7.6	-0.000834
7.616667	-0.000835
7.633333	-0.000527
7.65	-0.000188
7.666667	-0.00002
7.683333	0.000609
7.7	0.001028
7.716667	0.001596
7.733333	0.001715
7.75	0.001394
7.766667	0.001253
7.783333	0.001013
7.8	0.000572
7.816667	0.000241
7.833333	-0.00017
7.85	-0.000931
7.866667	-0.000481
7.883333	-0.001162
7.9	-0.002063
7.916667	-0.002324
7.933333	-0.001915
7.95	-0.002556
7.966667	-0.001927
7.983333	-0.000698
8	0.000061
8.016667	-0.00029
8.033333	0.00011
8.05	-0.00115
8.066667	-0.00168
8.083333	-0.001501
8.1	-0.000521
8.116667	-0.00121
8.133333	-0.000497
8.15	0.000336
8.166667	-0.000081
8.183333	-0.000748
8.2	0.000385
8.216667	0.00193
8.233333	0.002849
8.25	0.004048
8.266667	0.005487
8.283333	0.005346
8.3	0.004226
8.316667	0.004147
8.333333	0.003774
8.35	0.00266
8.366667	-0.000633
8.383333	-0.031816
8.4	-0.10157
8.416667	-0.197311
8.433333	-0.310638
8.45	-0.412174
8.466667	-0.464401
8.483333	-0.464537
8.5	-0.428334
8.516667	-0.367209
8.533333	-0.308859
8.55	-0.26659
8.566667	-0.23387
8.583333	-0.206371
8.6	-0.181881
8.616667	-0.160431
8.633333	-0.142096
8.65	-0.126122
8.666667	-0.112807
8.683333	-0.101162
8.7	-0.090798
8.716667	-0.080992
8.733333	-0.072213
8.75	-0.063974
8.766667	-0.056995
8.783333	-0.051046
8.8	-0.045647
8.816667	-0.041067
8.833333	-0.036625
8.85	-0.032862
8.866667	-0.029129
8.883333	-0.026077
8.9	-0.023384
8.916667	-0.020911
8.933333	-0.018696
8.95	-0.01627
8.966667	-0.014265
8.983333	-0.012679
9	-0.011224
9.016667	-0.010128
9.033333	-0.010091
9.05	-0.009713
9.066667	-0.009306
9.083333	-0.009209
9.1	-0.007801
9.116667	-0.006824
9.133333	-0.006695
9.15	-0.006226
9.166667	-0.005698
9.183333	-0.005869
9.2	-0.006
9.216667	-0.005172
9.233333	-0.004403
9.25	-0.003654
9.266667	-0.003615
9.283333	-0.002846
9.3	-0.002257
9.316667	-0.001188
9.333333	-0.001039
9.35	-0.00067
9.366667	-0.000972
9.383333	-0.000933
9.4	-0.001044
9.416667	-0.000696
9.433333	-0.000788
9.45	-0.001571
9.466667	-0.000853
9.483333	-0.000926
9.5	-0.001048
9.516667	0.000159
9.533333	0.001845
9.55	0.001621
9.566667	0.000917
9.583333	0.000453
9.6	-0.00098
9.616667	-0.001174
9.633333	-0.00173
9.65	-0.001196
9.666667	-0.000481
9.683333	-0.000037
9.7	0.000237
9.716667	0.000632
9.733333	0.000844
9.75	0.001017
9.766667	0.00184
9.783333	0.001132
9.8	0.001225
9.816667	0.000178
9.833333	-0.001332
9.85	-0.003041
9.866667	-0.00286
9.883333	-0.003029
9.9	-0.002119
9.916667	-0.000668
9.933333	0.000211
9.95	0.00095
9.966667	0.00148
9.983333	0.000559
10	-0.001232
10.016667	-0.000743
10.033333	-0.001434
10.05	-0.001816
10.066667	-0.001287
10.083333	-0.000138
10.1	-0.000709
10.116667	-0.00074
10.133333	-0.00052
10.15	0.000701
10.166667	0.001861
10.183333	0.002442
10.2	0.003302
10.216667	0.003493
10.233333	0.001917
10.25	0.001441
10.266667	0.001365
10.283333	0.001489
10.3	0.001424
10.316667	0.002088
10.333333	0.002855
10.35	0.001952
10.366667	0.0004
10.383333	-0.000613
10.4	-0.001465
10.416667	-0.002708
10.433333	-0.002379
10.45	-0.001311
10.466667	-0.000932
10.483333	-0.000394
10.5	-0.000325
10.516667	0.000234
10.533333	-0.000028
10.55	0.000011
10.566667	0.000709
10.583333	0.000248
10.6	0.000156
10.616667	-0.000085
10.633333	-0.000248
10.65	-0.00099
10.666667	-0.000943
10.683333	-0.001285
10.7	-0.000857
10.716667	-0.00061
10.733333	-0.000593
10.75	-0.000327
10.766667	0.000119
10.783333	0.000795
10.8	0.000842
10.816667	0.000768
10.833333	0.000503
10.85	0.000248
10.866667	-0.002647
10.883333	-0.028372
10.9	-0.086667
10.916667	-0.167842
10.933333	-0.265448
10.95	-0.352514
10.966667	-0.39737
10.983333	-0.397706
11	-0.366652
11.016667	-0.313609
11.033333	-0.263595
11.05	-0.228813
11.066667	-0.2013
11.083333	-0.177657
11.1	-0.156104
11.116667	-0.138031
11.133333	-0.120499
11.15	-0.105537
11.166667	-0.093725
11.183333	-0.084813
11.2	-0.077162
11.216667	-0.07047
11.233333	-0.064238
11.25	-0.058087
11.266667	-0.051316
11.283333	-0.045495
11.3	-0.040134
11.316667	-0.035003
11.333333	-0.031082
11.35	-0.028612
11.366667	-0.025002
11.383333	-0.022811
11.4	-0.021771
11.416667	-0.01917
11.433333	-0.01665
11.45	-0.015691
11.466667	-0.014041
11.483333	-0.012361
11.5	-0.012341
11.516667	-0.011672
11.533333	-0.009032
11.55	-0.007953
11.566667	-0.006804
11.583333	-0.005564
11.6	-0.004935
11.616667	-0.005616
11.633333	-0.006037
11.65	-0.005898
11.666667	-0.005019
11.683333	-0.00453
11.7	-0.003381
11.716667	-0.003132
11.733333	-0.004394
11.75	-0.005765
11.766667	-0.005866
11.783333	-0.005818
11.8	-0.004089
11.816667	-0.00284
11.833333	-0.002422
11.85	-0.001744
11.866667	-0.001975
11.883333	-0.002347
11.9	-0.001128
11.916667	0.00023
11.933333	-0.000251
11.95	-0.000153
11.966667	-0.000155
11.983333	-0.000796
12	-0.000178
12.016667	0
12.033333	-0.000751
12.05	-0.001183
12.066667	-0.001435
12.083333	-0.002366
12.1	-0.001768
12.116667	-0.001539
12.133333	-0.001991
12.15	-0.002302
12.166667	-0.001674
12.183333	-0.002105
12.2	-0.001357
12.216667	-0.001078
12.233333	-0.00058
12.25	-0.000961
12.266667	-0.000482
12.283333	-0.000503
12.3	-0.000174
12.316667	-0.000086
12.333333	-0.000766
12.35	-0.000507
12.366667	0.000143
12.383333	0.000732
12.4	0.002112
12.416667	0.003122
12.433333	0.002942
12.45	0.002242
12.466667	0.002593
12.483333	0.001204
12.5	0.000295
12.516667	0.000355
12.533333	-0.000274
12.55	-0.000844
12.566667	-0.001823
12.583333	-0.002803
12.6	-0.003302
12.616667	-0.003332
12.633333	-0.002552
12.65	-0.001283
12.666667	0.000306
12.683333	-0.000075
12.7	0.000174
12.716667	-0.000127
12.733333	0.000201
12.75	0.000329
12.766667	0.000087
12.783333	0.000565
12.8	0.000733
12.816667	0.000181
12.833333	-0.000691
12.85	-0.001222
12.866667	-0.001954
12.883333	-0.002026
12.9	-0.000748
12.916667	0.00029
12.933333	0.001868
12.95	0.002868
12.966667	0.001967
12.983333	0.000956
13	0.000696
13.016667	0.000365
13.033333	-0.001095
13.05	-0.001454
13.066667	-0.000522
13.083333	0.000699
13.1	0.00182
13.116667	0.003032
13.133333	0.003434
13.15	0.000767
13.166667	-0.001019
13.183333	-0.001635
13.2	-0.001832
13.216667	-0.001468
13.233333	-0.000224
13.25	0.000531
13.266667	0.000026
13.283333	-0.000529
13.3	-0.001174
13.316667	-0.001099
13.333333	-0.001983
13.35	-0.002876
13.366667	-0.00404
13.383333	-0.024983
13.4	-0.073677
13.416667	-0.14173
13.433333	-0.222973
13.45	-0.297365
13.466667	-0.336207
13.483333	-0.336989
13.5	-0.311921
13.516667	-0.268353
13.533333	-0.226955
13.55	-0.197326
13.566667	-0.174226
13.583333	-0.153527
13.6	-0.135408
13.616667	-0.119608
13.633333	-0.104479
13.65	-0.092408
13.666667	-0.082707
13.683333	-0.073637
13.7	-0.065036
13.716667	-0.058196
13.733333	-0.051635
13.75	-0.046113
13.766667	-0.041411
13.783333	-0.037309
13.8	-0.033257
13.816667	-0.029695
13.833333	-0.026383
13.85	-0.02394
13.866667	-0.021327
13.883333	-0.019494
13.9	-0.017191
13.916667	-0.015648
13.933333	-0.014035
13.95	-0.01277
13.966667	-0.011306
13.983333	-0.011082
14	-0.010298
14.016667	-0.010123
14.033333	-0.009529
14.05	-0.009114
14.066667	-0.008468
14.083333	-0.008113
14.1	-0.007148
14.116667	-0.006032
14.133333	-0.005827
14.15	-0.00463
14.166667	-0.004294
14.183333	-0.003878
14.2	-0.004741
14.216667	-0.004485
14.233333	-0.004338
14.25	-0.003101
14.266667	-0.002673
14.283333	-0.001536
14.3	-0.001979
14.316667	-0.002281
14.333333	-0.003014
14.35	-0.003155
14.366667	-0.004527
14.383333	-0.004138
14.4	-0.00468
14.416667	-0.004032
14.433333	-0.004213
14.45	-0.003064
14.466667	-0.002975
14.483333	-0.002955
14.5	-0.003056
14.516667	-0.002937
14.533333	-0.002517
14.55	-0.002187
14.566667	-0.001337
14.583333	-0.001047
14.6	-0.000277
14.616667	0.000374
14.633333	0.000424
14.65	-0.000555
14.666667	-0.001654
14.683333	-0.001513
14.7	-0.002432
14.716667	-0.002151
14.733333	-0.0009
14.75	-0.000478
14.766667	-0.001277
14.783333	-0.000635
14.8	-0.001063
14.816667	-0.001141
14.833333	-0.000849
14.85	0.000773
14.866667	0.000496
14.883333	0.001238
14.9	0.001191
14.916667	-0.000087
14.933333	-0.001604
14.95	-0.002041
14.966667	-0.002668
14.983333	-0.002685
15	-0.001452
15.016667	-0.001108
15.033333	-0.000735
15.05	-0.000911
15.066667	-0.000958
15.083333	-0.000434
15.1	0.00012
15.116667	-0.000196
15.133333	0.000798
15.15	0.000902
15.166667	0.000956
15.183333	0.000941
15.2	0.001795
15.216667	0.001079
15.233333	0.000444
15.25	0.000228
15.266667	-0.000508
15.283333	-0.001274
15.3	-0.00137
15.316667	-0.000946
15.333333	-0.001412
15.35	-0.000519
15.366667	0.000654
15.383333	0.001217
15.4	0.00131
15.416667	0.001173
15.433333	0.000325
15.45	-0.001383
15.466667	-0.002943
15.483333	-0.004232
15.5	-0.003241
15.516667	-0.00242
15.533333	-0.001499
15.55	-0.00031
15.566667	0.001289
15.583333	0.001948
15.6	0.001397
15.616667	0.000976
15.633333	0.002266
15.65	0.002304
15.666667	0.001643
15.683333	0.001502
15.7	0.00089
15.716667	-0.000941
15.733333	-0.001272
15.75	-0.000924
15.766667	-0.000716
15.783333	-0.000288
15.8	0.000081
15.816667	0.000109
15.833333	-0.000473
15.85	-0.000076
15.866667	0.000132
15.883333	-0.014471
15.9	-0.053323
15.916667	-0.109996
15.933333	-0.179739
15.95	-0.247342
15.966667	-0.286135
15.983333	-0.290948
16	-0.273342
16.016667	-0.236925
16.033333	-0.197948
16.05	-0.169662
16.066667	-0.148346
16.083333	-0.12858
16.1	-0.112044
16.116667	-0.099208
16.133333	-0.088072
16.15	-0.077797
16.166667	-0.069102
16.183333	-0.062177
16.2	-0.055861
16.216667	-0.051086
16.233333	-0.046961
16.25	-0.043226
16.266667	-0.039172
16.283333	-0.034267
16.3	-0.029443
16.316667	-0.025378
16.333333	-0.021624
16.35	-0.01932
16.366667	-0.017056
16.383333	-0.014692
16.4	-0.013509
16.416667	-0.012565
16.433333	-0.011941
16.45	-0.011148
16.466667	-0.010615
16.483333	-0.009202
16.5	-0.009049
16.516667	-0.008646
16.533333	-0.008033
16.55	-0.0069
16.566667	-0.006108
16.583333	-0.005396
16.6	-0.004993
16.616667	-0.004381
16.633333	-0.004809
16.65	-0.005037
16.666667	-0.005665
16.683333	-0.004654
16.7	-0.004922
16.716667	-0.004711
16.733333	-0.003969
16.75	-0.002498
16.766667	-0.002377
16.783333	-0.002007
16.8	-0.001826
16.816667	-0.002205
16.833333	-0.002844
16.85	-0.003114
16.866667	-0.002924
16.883333	-0.002244
16.9	-0.001024
16.916667	0.000306
16.933333	0.001386
16.95	0.001526
16.966667	0.000055
16.983333	-0.002395
17	-0.003286
17.016667	-0.003797
17.033333	-0.003498
17.05	-0.002059
17.066667	-0.00131
17.083333	-0.001382
17.1	-0.002293
17.116667	-0.002274
17.133333	-0.002586
17.15	-0.001208
17.166667	-0.00061
17.183333	0.000828
17.2	0.000836
17.216667	0.001014
17.233333	0.001111
17.25	0.001179
17.266667	0.000786
17.283333	-0.000127
17.3	-0.00048
17.316667	-0.000873
17.333333	-0.002186
17.35	-0.001969
17.366667	-0.000773
17.383333	0.000413
17.4	-0.00007
17.416667	0.000736
17.433333	0.000192
17.45	-0.001302
17.466667	-0.002376
17.483333	-0.001871
17.5	-0.001445
17.516667	-0.001379
17.533333	-0.000534
17.55	-0.000489
17.566667	-0.000154
17.583333	-0.000169
17.6	-0.000054
17.616667	0.000161
17.633333	0.000176
17.65	-0.00037
17.666667	-0.000535
17.683333	-0.000151
17.7	-0.000077
17.716667	-0.000012
17.733333	-0.000568
17.75	-0.000363
17.766667	-0.001259
17.783333	-0.001515
17.8	-0.00066
17.816667	0.000594
17.833333	0.000688
17.85	0.001483
17.866667	0.001008
17.883333	0.000114
17.9	-0.000571
17.916667	-0.000386
17.933333	0.00031
17.95	0.001525
17.966667	0.002382
17.983333	0.002979
18	0.002596
18.016667	0.001693
18.033333	0.00014
18.05	-0.001053
18.066667	-0.001495
18.083333	-0.001007
18.1	-0.000489
18.116667	0.000319
18.133333	0.000247
18.15	0.000254
18.166667	-0.000228
18.183333	-0.00117
18.2	-0.001332
18.216667	-0.001144
18.233333	-0.001066
18.25	-0.001159
18.266667	-0.000042
18.283333	-0.000114
18.3	0.000183
18.316667	-0.00001
18.333333	0.000507
18.35	-0.000316
18.366667	-0.001169
18.383333	-0.012292
18.4	-0.043295
18.416667	-0.090808
18.433333	-0.148671
18.45	-0.207035
18.466667	-0.244768
18.483333	-0.253351
18.5	-0.239894
18.516667	-0.209478
18.533333	-0.174111
18.55	-0.145994
18.566667	-0.125017
18.583333	-0.10808
18.6	-0.094883
18.616667	-0.082756
18.633333	-0.073619
18.65	-0.065532
18.666667	-0.058734
18.683333	-0.052277
18.7	-0.048109
18.716667	-0.043501
18.733333	-0.039894
18.75	-0.036136
18.766667	-0.032968
18.783333	-0.028849
18.8	-0.024951
18.816667	-0.022052
18.833333	-0.019274
18.85	-0.018345
18.866667	-0.018016
18.883333	-0.017276
18.9	-0.015636
18.916667	-0.014227
18.933333	-0.012017
18.95	-0.010307
18.966667	-0.009476
18.983333	-0.009675
19	-0.009613
19.016667	-0.008442
19.033333	-0.007331
19.05	-0.00646
19.066667	-0.005217
19.083333	-0.004754
19.1	-0.005101
19.116667	-0.005438
19.133333	-0.006105
19.15	-0.006301
19.166667	-0.005726
19.183333	-0.005451
19.2	-0.004826
19.216667	-0.004621
19.233333	-0.003615
19.25	-0.0035
19.266667	-0.003102
19.283333	-0.003255
19.3	-0.001997
19.316667	-0.002059
19.333333	-0.002072
19.35	-0.001504
19.366667	-0.000503
19.383333	-0.001173
19.4	-0.000322
19.416667	-0.000202
19.433333	0.000179
19.45	-0.000221
19.466667	-0.000247
19.483333	-0.000784
19.5	-0.0006
19.516667	-0.001377
19.533333	-0.001653
19.55	-0.000779
19.566667	-0.001142
19.583333	-0.000805
19.6	0.000362
19.616667	0.001089
19.633333	0.000896
19.65	0.000523
19.666667	0.000594
19.683333	-0.000595
19.7	-0.001654
19.716667	-0.001872
19.733333	-0.001371
19.75	-0.00076
19.766667	-0.000104
19.783333	0.000562
19.8	0.000807
19.816667	0.001223
19.833333	0.001319
19.85	0.001145
19.866667	0.000977
19.883333	0.000598
19.9	0.00122
19.916667	0.001042
19.933333	0.000794
19.95	0.000225
19.966667	0.000862
19.983333	0.00076
20	-0.000372
20.016667	0.000385
20.033333	0.001803
20.05	0.0016
20.066667	0.001052
20.083333	0.002135
20.1	0.001287
20.116667	-0.000351
20.133333	-0.000978
20.15	-0.001526
20.166667	-0.001471
20.183333	-0.001086
20.2	0.00007
20.216667	0.000735
20.233333	0.00158
20.25	0.000915
20.266667	0.000501
20.283333	0.000338
20.3	0.000664
20.316667	0.00066
20.333333	0.000606
20.35	0.000792
20.366667	0.000257
20.383333	-0.000428
20.4	-0.000203
20.416667	-0.000598
20.433333	-0.001264
20.45	-0.000549
20.466667	-0.000347
20.483333	-0.000517
20.5	-0.000396
20.516667	-0.000406
20.533333	-0.001005
20.55	-0.001284
20.566667	-0.002078
20.583333	-0.001764
20.6	-0.001599
20.616667	-0.001345
20.633333	-0.00046
20.65	0.000344
20.666667	0.000034
20.683333	0.000282
20.7	0.000059
20.716667	-0.000633
20.733333	-0.000885
20.75	-0.000467
20.766667	-0.000604
20.783333	-0.000683
20.8	-0.000652
20.816667	-0.000041
20.833333	0.0003
20.85	0.000921
20.866667	0.001538
20.883333	-0.006127
20.9	-0.033612
20.916667	-0.073417
20.933333	-0.123492
20.95	-0.175007
20.966667	-0.208986
20.983333	-0.215516
21	-0.204046
21.016667	-0.178117
21.033333	-0.147657
21.05	-0.124487
21.066667	-0.106871
21.083333	-0.092196
21.1	-0.079461
21.116667	-0.069486
21.133333	-0.060931
21.15	-0.053546
21.166667	-0.048174
21.183333	-0.043503
21.2	-0.038082
21.216667	-0.03379
21.233333	-0.030859
21.25	-0.027298
21.266667	-0.024109
21.283333	-0.022541
21.3	-0.019914
21.316667	-0.016696
21.333333	-0.014198
21.35	-0.01279
21.366667	-0.010693
21.383333	-0.008318
21.4	-0.008023
21.416667	-0.007627
21.433333	-0.007112
21.45	-0.006426
21.466667	-0.006342
21.483333	-0.004998
21.5	-0.004074
21.516667	-0.003241
21.533333	-0.003397
21.55	-0.004033
21.566667	-0.00429
21.583333	-0.003357
21.6	-0.002855
21.616667	-0.001312
21.633333	-0.000309
21.65	0.000174
21.666667	0.000346
21.683333	0.000429
21.7	-0.000359
21.716667	-0.001256
21.733333	-0.001334
21.75	-0.001011
21.766667	-0.000298
21.783333	0.000185
21.8	0.001108
21.816667	0.000831
21.833333	0.000114
21.85	-0.000653
21.866667	-0.000669
21.883333	0.000156
21.9	0.001391
21.916667	0.001666
21.933333	0.001831
21.95	0.001676
21.966667	0.000482
21.983333	-0.000081
22	-0.000174
22.016667	-0.000076
22.033333	0.000941
22.05	0.001548
22.066667	0.001216
22.083333	0.000786
22.1	0.000045
22.116667	-0.001765
22.133333	-0.001936
22.15	-0.002087
22.166667	-0.001126
22.183333	0.000194
22.2	0.001265
22.216667	0.001286
22.233333	0.001807
22.25	0.001048
22.266667	0.000109
22.283333	-0.000228
22.3	-0.000576
22.316667	-0.000634
22.333333	-0.000002
22.35	0.00027
22.366667	-0.000258
22.383333	-0.000325
22.4	-0.001093
22.416667	-0.00159
22.433333	-0.002197
22.45	-0.002245
22.466667	-0.002062
22.483333	-0.000559
22.5	-0.000256
22.516667	0.000387
22.533333	0.000861
22.55	0.001704
22.566667	0.000278
22.583333	-0.000158
22.6	-0.001013
22.616667	-0.000438
22.633333	-0.001243
22.65	-0.001128
22.666667	-0.000992
22.683333	-0.000284
22.7	-0.000687
22.716667	-0.000599
22.733333	0.000619
22.75	0.001287
22.766667	0.001657
22.783333	0.002149
22.8	0.002112
22.816667	0.001015
22.833333	0.000428
22.85	0.00052
22.866667	0.000725
22.883333	0.001793
22.9	0.003142
22.916667	0.0017
22.933333	0.000489
22.95	-0.000313
22.966667	-0.000693
22.983333	-0.002339
23	-0.001456
23.016667	-0.000032
23.033333	0.000501
23.05	0.001135
23.066667	0.003439
23.083333	0.004217
23.1	0.002984
23.116667	0.001552
23.133333	-0.000021
23.15	-0.002093
23.166667	-0.001995
23.183333	-0.001656
23.2	-0.000337
23.216667	0.001092
23.233333	0.002482
23.25	0.000901
23.266667	-0.00106
23.283333	-0.003732
23.3	-0.006683
23.316667	-0.009065
23.333333	-0.008536
23.35	-0.007198
23.366667	-0.00498
23.383333	-0.009964
23.4	-0.029707
23.416667	-0.062441
23.433333	-0.103185
23.45	-0.148258
23.466667	-0.178583
23.483333	-0.186829
23.5	-0.178636
23.516667	-0.157902
23.533333	-0.130329
23.55	-0.108345
23.566667	-0.092522
23.583333	-0.079812
23.6	-0.069472
23.616667	-0.060981
23.633333	-0.053651
23.65	-0.047091
23.666667	-0.041211
23.683333	-0.036855
23.7	-0.032349
23.716667	-0.028762
23.733333	-0.025756
23.75	-0.02309
23.766667	-0.020794
23.783333	-0.019672
23.8	-0.01903
23.816667	-0.017978
23.833333	-0.016807
23.85	-0.014605
23.866667	-0.011973
23.883333	-0.009827
23.9	-0.00883
23.916667	-0.007463
23.933333	-0.007206
23.95	-0.006679
23.966667	-0.006483
23.983333	-0.005572
24	-0.004221
24.016667	-0.00344
24.033333	-0.003668
24.05	-0.002607
24.066667	-0.001457
24.083333	-0.001762
24.1	-0.001537
24.116667	-0.000842
24.133333	-0.000657
24.15	-0.000992
24.166667	-0.001477
24.183333	-0.001059
24.2	-0.002011
24.216667	-0.002283
24.233333	-0.001724
24.25	-0.000676
24.266667	-0.000358
24.283333	-0.000056
24.3	0.000555
24.316667	-0.000223
24.333333	-0.000441
24.35	-0.000879
24.366667	-0.001128
24.383333	-0.001851
24.4	-0.001784
24.416667	-0.002918
24.433333	-0.002941
24.45	-0.002315
24.466667	-0.001468
24.483333	-0.001004
24.5	-0.00082
24.516667	-0.001406
24.533333	-0.001202
24.55	-0.001527
24.566667	-0.001393
24.583333	-0.000577
24.6	0.00062
24.616667	0.001257
24.633333	0.001673
24.65	0.00118
24.666667	0.001187
24.683333	0.001041
24.7	0.001006
24.716667	0.000851
24.733333	0.000925
24.75	0.00066
24.766667	0.000215
24.783333	-0.000929
24.8	-0.001212
24.816667	-0.000834
24.833333	0.000383
24.85	0.00205
24.866667	0.005498
24.883333	0.007589
24.9	0.008723
24.916667	0.009256
24.933333	0.00811
24.95	0.005123
24.966667	0.003387
24.983333	0.001603
25	-0.000699
25.016667	-0.001621
25.033333	-0.001933
25.05	-0.002355
25.066667	-0.002627
25.083333	-0.001691
25.1	-0.002423
25.116667	-0.002406
25.133333	-0.003648
25.15	-0.003001
25.166667	-0.003183
25.183333	-0.002411
25.2	-0.001867
25.216667	-0.001443
25.233333	-0.00162
25.25	-0.000826
25.266667	0.000708
25.283333	0.001556
25.3	0.002396
25.316667	0.003095
25.333333	0.002925
25.35	0.002895
25.366667	0.003074
25.383333	0.003648
25.4	0.002952
25.416667	0.001577
25.433333	0.000281
25.45	-0.001645
25.466667	-0.00205
25.483333	-0.001825
25.5	-0.001159
25.516667	-0.000873
25.533333	-0.001368
25.55	-0.001752
25.566667	-0.001426
25.583333	-0.000852
25.6	-0.001288
25.616667	-0.000564
25.633333	-0.000241
25.65	-0.000757
25.666667	-0.000973
25.683333	-0.000501
25.7	0.000079
25.716667	-0.000521
25.733333	-0.0007
25.75	-0.00063
25.766667	-0.000669
25.783333	-0.000472
25.8	-0.000306
25.816667	-0.00094
25.833333	-0.001424
25.85	-0.000788
25.866667	-0.000492
25.883333	-0.003469
25.9	-0.018527
25.916667	-0.046586
25.933333	-0.083464
25.95	-0.123093
25.966667	-0.151691
25.983333	-0.160823
26	-0.153536
26.016667	-0.13517
26.033333	-0.111793
26.05	-0.092677
26.066667	-0.07849
26.083333	-0.067217
26.1	-0.056996
26.116667	-0.048584
26.133333	-0.042713
26.15	-0.038242
26.166667	-0.03405
26.183333	-0.031762
26.2	-0.029216
26.216667	-0.026151
26.233333	-0.024115
26.25	-0.021729
26.266667	-0.018513
26.283333	-0.01552
26.3	-0.0133
26.316667	-0.01038
26.333333	-0.00879
26.35	-0.00756
26.366667	-0.00646
26.383333	-0.005033
26.4	-0.004909
26.416667	-0.004315
26.433333	-0.003841
26.45	-0.003316
26.466667	-0.003992
26.483333	-0.002872
26.5	-0.003034
26.516667	-0.002756
26.533333	-0.003318
26.55	-0.0022
26.566667	-0.001702
26.583333	-0.000798
26.6	-0.000887
26.616667	-0.000345
26.633333	-0.000394
26.65	-0.000793
26.666667	-0.000381
26.683333	0.000296
26.7	0.000371
26.716667	0.000655
26.733333	0.00015
26.75	-0.000976
26.766667	-0.001991
26.783333	-0.00202
26.8	-0.002303
26.816667	-0.002005
26.833333	-0.000428
26.85	0.00008
26.866667	0.000277
26.883333	-0.000238
26.9	0.000274
26.916667	-0.000664
26.933333	-0.001303
26.95	-0.001451
26.966667	-0.000939
26.983333	-0.00156
27	0.000038
27.016667	0.001216
27.033333	0.001584
27.05	0.001071
27.066667	0.000929
27.083333	-0.000684
27.1	-0.001208
27.116667	-0.000802
27.133333	-0.000106
27.15	0.00105
27.166667	0.001566
27.183333	0.002683
27.2	0.002569
27.216667	0.001505
27.233333	0.000202
27.25	-0.000862
27.266667	-0.002456
27.283333	-0.003059
27.3	-0.002131
27.316667	-0.000903
27.333333	0.000224
27.35	0.000542
27.366667	0.0007
27.383333	0.001359
27.4	0.00088
27.416667	0.000131
27.433333	0.000211
27.45	-0.000178
27.466667	-0.000457
27.483333	-0.000034
27.5	0.000631
27.516667	0.001217
27.533333	0.001783
27.55	0.001639
27.566667	0.001644
27.583333	0.001232
27.6	0.000653
27.616667	0.000675
27.633333	0.000346
27.65	-0.000203
27.666667	0.000539
27.683333	0.000932
27.7	-0.000621
27.716667	-0.000584
27.733333	0.000073
27.75	-0.00034
27.766667	0.000347
27.783333	0.001755
27.8	0.001987
27.816667	0.001748
27.833333	0.00148
27.85	0.000522
27.866667	-0.000146
27.883333	-0.000724
27.9	-0.000769
27.916667	-0.000994
27.933333	-0.000628
27.95	-0.000143
27.966667	0.000102
27.983333	-0.000842
28	-0.000995
28.016667	-0.002198
28.033333	-0.002711
28.05	-0.002954
28.066667	-0.002117
28.083333	-0.00149
28.1	-0.000301
28.116667	0.000827
28.133333	0.001336
28.15	0.001665
28.166667	0.002003
28.183333	0.001503
28.2	0.001214
28.216667	0.001345
28.233333	0.000996
28.25	0.000497
28.266667	-0.000012
28.283333	-0.00038
28.3	-0.001597
28.316667	-0.001514
28.333333	-0.001561
28.35	-0.001178
28.366667	-0.001644
28.383333	-0.003811
28.4	-0.017746
28.416667	-0.041611
28.433333	-0.071867
28.45	-0.106512
28.466667	-0.133557
28.483333	-0.142573
28.5	-0.137757
28.516667	-0.122631
28.533333	-0.099836
28.55	-0.07952
28.566667	-0.065454
28.583333	-0.053998
28.6	-0.045182
28.616667	-0.039106
28.633333	-0.03369
28.65	-0.029054
28.666667	-0.024958
28.683333	-0.023031
28.7	-0.021145
28.716667	-0.021199
28.733333	-0.019793
28.75	-0.018997
28.766667	-0.01705
28.783333	-0.015264
28.8	-0.013909
28.816667	-0.013253
28.833333	-0.011777
28.85	-0.009321
28.866667	-0.007856
28.883333	-0.00516
28.9	-0.003045
28.916667	-0.00184
28.933333	-0.002366
28.95	-0.001801
28.966667	-0.001506
28.983333	-0.001772
29	-0.001858
29.016667	-0.000825
29.033333	-0.000352
29.05	-0.000058
29.066667	0.000285
29.083333	0.001168
29.1	0.001399
29.116667	0.001251
29.133333	0.001162
29.15	0.000933
29.166667	0.000445
29.183333	0.000096
29.2	-0.000325
29.216667	-0.000126
29.233333	0.000073
29.25	-0.000338
29.266667	-0.000489
29.283333	0.001459
29.3	0.001255
29.316667	0.000441
29.333333	0.000387
29.35	0.000303
29.366667	-0.001021
29.383333	-0.000965
29.4	-0.000292
29.416667	-0.00043
29.433333	-0.000147
29.45	0.001446
29.466667	0.001678
29.483333	0.000891
29.5	0.001499
29.516667	0.000478
29.533333	-0.000953
29.55	-0.000855
29.566667	0.000704
29.583333	-0.000097
29.6	0.000757
29.616667	0.001151
29.633333	0.001256
29.65	0.00107
29.666667	0.002474
29.683333	0.002838
29.7	0.002268
29.716667	0.000847
29.733333	0.000527
29.75	0.000116
29.766667	-0.000635
29.783333	-0.001475
29.8	-0.001291
29.816667	-0.001307
29.833333	-0.001193
29.85	-0.001169
29.866667	-0.000065
29.883333	-0.001011
29.9	-0.001001
29.916667	-0.001962
29.933333	-0.001604
29.95	-0.001375
29.966667	-0.000276
29.983333	0.000283
30	0.000379
30.016667	0.000184
30.033333	-0.000581
30.05	-0.000326
30.066667	-0.00062
30.083333	0.000185
30.1	0.000499
30.116667	0.000162
30.133333	-0.000034
30.15	-0.000441
30.166667	0.000243
30.183333	0.000767
30.2	0.000681
30.216667	0.000495
30.233333	0.000519
30.25	0.000123
30.266667	-0.000353
30.283333	0.000701
30.3	0.001687
30.316667	0.001343
30.333333	0.000639
30.35	0.000855
30.366667	0.000582
30.383333	-0.000292
30.4	-0.000354
30.416667	0.000625
30.433333	0.000095
30.45	0.000014
30.466667	0.000933
30.483333	0.001463
30.5	-0.000126
30.516667	-0.000043
30.533333	-0.00075
30.55	-0.001958
30.566667	-0.002075
30.583333	-0.001213
30.6	-0.001007
30.616667	-0.000161
30.633333	0.000786
30.65	0.001252
30.666667	0.000919
30.683333	0.001015
30.7	0.001625
30.716667	0.001546
30.733333	0.000877
30.75	0.001188
30.766667	0.0011
30.783333	-0.000149
30.8	-0.000345
30.816667	-0.000429
30.833333	-0.001363
30.85	-0.001377
30.866667	-0.001901
30.883333	-0.003295
30.9	-0.012857
30.916667	-0.031047
30.933333	-0.055977
30.95	-0.085317
30.966667	-0.110907
30.983333	-0.121687
31	-0.120065
31.016667	-0.109462
31.033333	-0.090668
31.05	-0.072825
31.066667	-0.059622
31.083333	-0.048188
31.1	-0.039003
31.116667	-0.032487
31.133333	-0.027481
31.15	-0.024305
31.166667	-0.023059
31.183333	-0.021412
31.2	-0.019705
31.216667	-0.018037
31.233333	-0.017038
31.25	-0.01585
31.266667	-0.014382
31.283333	-0.013343
31.3	-0.012644
31.316667	-0.010664
31.333333	-0.007864
31.35	-0.007315
31.366667	-0.006835
31.383333	-0.006035
31.4	-0.005294
31.416667	-0.005084
31.433333	-0.004133
31.45	-0.002732
31.466667	-0.002061
31.483333	-0.002031
31.5	-0.0014
31.516667	-0.001649
31.533333	-0.001768
31.55	-0.002427
31.566667	-0.002816
31.583333	-0.003045
31.6	-0.003174
31.616667	-0.002743
31.633333	-0.001642
31.65	-0.000452
31.666667	-0.001241
31.683333	-0.00059
31.7	-0.00057
31.716667	-0.001651
31.733333	-0.002351
31.75	-0.001781
31.766667	-0.001472
31.783333	-0.001322
31.8	-0.000263
31.816667	0.000475
31.833333	0.000263
31.85	-0.000549
31.866667	-0.001061
31.883333	-0.001303
31.9	-0.002036
31.916667	-0.00165
31.933333	-0.000994
31.95	-0.000778
31.966667	-0.000483
31.983333	0.000313
32	0.000378
32.016667	0.000271
32.033333	0.000584
32.05	0.000937
32.066667	0.0002
32.083333	0.000012
32.1	-0.000466
32.116667	-0.000577
32.133333	-0.000637
32.15	-0.000768
32.166667	-0.000988
32.183333	-0.000629
32.2	-0.000451
32.216667	-0.001235
32.233333	-0.000669
32.25	-0.000434
32.266667	-0.000178
32.283333	-0.000592
32.3	-0.000127
32.316667	0.000395
32.333333	0.000478
32.35	0.000011
32.366667	-0.000217
32.383333	-0.000674
32.4	-0.000542
32.416667	0.000409
32.433333	0.001959
32.45	0.00258
32.466667	0.00282
32.483333	0.001841
32.5	0.000631
32.516667	-0.000391
32.533333	-0.001132
32.55	-0.001573
32.566667	-0.002095
32.583333	-0.001426
32.6	-0.001738
32.616667	-0.001822
32.633333	-0.001695
32.65	-0.001009
32.666667	-0.001022
32.683333	-0.000296
32.7	0.00058
32.716667	0.000856
32.733333	0.000061
32.75	-0.000053
32.766667	0.000253
32.783333	0.000068
32.8	0.000574
32.816667	0.0009
32.833333	0.000996
32.85	-0.000158
32.866667	-0.000061
32.883333	-0.000975
32.9	-0.001118
32.916667	-0.00103
32.933333	-0.000062
32.95	0.000276
32.966667	0.001295
32.983333	0.002153
33	0.002082
33.016667	0.001884
33.033333	0.000865
33.05	0.000337
33.066667	-0.000251
33.083333	-0.00111
33.1	-0.001087
33.116667	-0.000742
33.133333	0.000083
33.15	0.001159
33.166667	0.002354
33.183333	0.00195
33.2	0.001686
33.216667	0.000255
33.233333	-0.000376
33.25	-0.000657
33.266667	-0.000998
33.283333	-0.001198
33.3	-0.001139
33.316667	-0.001426
33.333333	-0.001934
33.35	-0.002102
33.366667	-0.001139
33.383333	-0.001787
[truncated: 1,199 more rows]
