# Supplementary material for: The NSP3 protein of SARS-CoV-2 binds fragile X mental retardation proteins to disrupt UBAP2L interactions
Source: EMBO Rep. 2024 Jan 2;25(2):25. doi: 10.1038/s44319-023-00043-z (PMC10897489; doi:10.1038/s44319-023-00043-z)
Supplement: Supplementary file 7 — Source Data Fig. 5 [file 44319_2023_43_MOESM7_ESM.zip]

Archive with 37 entries (30 files):
- Figure 5/
- Figure 5/.DS_Store
- Figure 5/5A/
- Figure 5/5A/.DS_Store
- Figure 5/5A/5A_numerical data pool of 3 independent experiments.csv
- Figure 5/5A/IF_images_generation and analysis.rtf
- Figure 5/5A/Images/
- Figure 5/5A/Images/.DS_Store
- Figure 5/5A/Images/5A_image_MAX_frx_1169ctrl_3_R3D_D3D.tif
- Figure 5/5A/Images/5A_image_MAX_fxr1_mut_20_R3D_D3D.tif
- Figure 5/5A/Images/5B_image_MAX_fxr1_wt_6_R3D_D3D.tif
- Figure 5/5B/
- Figure 5/5B/.DS_Store
- Figure 5/5B/5B_G3BP1 pool of 2 independent experiments.csv
- Figure 5/5B/IF_images_generation and analysis.rtf
- Figure 5/5B/Images/
- Figure 5/5B/Images/.DS_Store
- Figure 5/5B/Images/5B_image_MAX_G3_1169ctrl_3_R3D_D3D.tif
- Figure 5/5B/Images/5B_image_MAX_G3_mut_4_R3D_D3D.tif
- Figure 5/5B/Images/5B_image_MAX_G3_wt_2_R3D_D3D.tif
- Figure 5/5C/
- Figure 5/5C/.DS_Store
- Figure 5/5C/5C_FXR1 foci pool from 4 indep exp .csv
- Figure 5/5C/5C_image_FXR1_MAX_FI_mut_2_R3D_D3D.tif
- Figure 5/5C/5C_image_FXR1_MAX_wt_6_R3D_D3D.tif
- Figure 5/5C/5C_image_MAX_ctrl_ko_fxr1sgs_1_R3D.tif
- Figure 5/5C/5C_imageMAX_fxr1_ED_KK_3603ko_3_R3D_D3D.tif
- Figure 5/5C/IF_images_generation and analysis.rtf
- Figure 5/5D/
- Figure 5/5D/.DS_Store
- Figure 5/5D/5D_G3BP1 foci pool from 4 indep exp .csv
- Figure 5/5D/5D_image_MAX_g3_YFPonlyko_5_R3D_D3D.tif
- Figure 5/5D/5D_image_MAX_G3BP1foci_FImut_3_R3D_D3D.tif
- Figure 5/5D/5D_imageMAX_g3bp1_3603_EE_KKmutko_5_R3D_D3D.tif
- Figure 5/5D/5D_imageMAX_G3BP1foci_wt_5_R3D_D3D.tif
- Figure 5/5D/IF_images_generation and analysis.rtf
- Figure 5/IF_images_generation and analysis.rtf
