# Supplementary material for: The NSP3 protein of SARS-CoV-2 binds fragile X mental retardation proteins to disrupt UBAP2L interactions
Source: EMBO Rep. 2024 Jan 2;25(2):25. doi: 10.1038/s44319-023-00043-z (PMC10897489; doi:10.1038/s44319-023-00043-z)
Supplement: Supplementary file 7 — Source Data Fig. 5 [file 44319_2023_43_MOESM7_ESM.zip › Figure 5/5A/5A_numerical data pool of 3 independent experiments.csv]

WT	A4(MUT-2)
0	56
3	55
16	26
12	54
0	4
0	39
31	38
34	49
0	57
26	108
18	104
5	40
34	37
12
4
15
0
0
22
19
0
21
10
0	32
0	49
19	40
0	30
0	17
0	94
0	123
0	0
0	48
0	73
0	0
6	5
3	0
0	0
0	0
0	42
0	30
0	46
0	44
0	63
0	29
21	54
0	34
0	38
0	35
5	33
9	35
0	67
0	13
0	35
0	35
0	12
0
0
0
0
0
0
0
0
4
3
17
18
7
0
18
0
43
14
0
0
0
0
44
0
23
0
0
5
5
2
1
0
70
4
26
18
24
51
34	49
0	77
0	56
18	25
4	65
0	35
0	39
0	48
0	68
0	51
0	75
1	31
0	98
22	71
0	54
0	60
2	33
0	34
0	29
0	0
0	11
0	15
0	15
1	56
0	21
0	27
1	38
1	23
1	27
0	4
0	47
0	44
0	33
0	22
23	20
0	52
0	37
21	30
13	57
30	28
29	31
10	22
0	72
0	46
0	28
0	45
0	12
0	22
0	25
0	34
0	39
0	38
0	31
0	47
0	45
1	27
0	31
0	28
1	56
20	34
3	58
0	0
1	45
1	5
2	37
0	26
5	29
0	39
2	49
0	4
1	34
0	80
0	36
0	20
0	5
0	8
0	24
0	26
0	22
0	17
0	36
0	11
	36
	39
	46
	34
	33
	29
	41
	78
	60
	89
	96
	48
	58
	79
	59
	49
	38
	21
	62
	39
	62
	32
	37
	43
	0
	3
	27
