# Supplementary material for: The NSP3 protein of SARS-CoV-2 binds fragile X mental retardation proteins to disrupt UBAP2L interactions
Source: EMBO Rep. 2024 Jan 2;25(2):25. doi: 10.1038/s44319-023-00043-z (PMC10897489; doi:10.1038/s44319-023-00043-z)
Supplement: Supplementary file 7 — Source Data Fig. 5 [file 44319_2023_43_MOESM7_ESM.zip › Figure 5/5B/5B_G3BP1 pool of 2 independent experiments.csv]

WT	A4(MUT-2)
	59
35	50
	47
25	114
54	66
29
53
	105
	87
	67
	55
34	70
67	38
128	54
	63
	64
100
37
41	31
65	27
38	12
21	109
36	37
75	165
	201
80
58
64
65
112
21	35
0	27
0	45
35	60
24	57
26	0
26	6
29	34
38	12
12	4
1	6
34	0
0	0
0	54
0	73
44	35
61	43
29	38
5	28
32	14
41	65
37	0
4	0
0	44
22	78
25	23
0	45
29	20
58	37
29	44
0	48
33	32
24
