# Supplementary material for: The NSP3 protein of SARS-CoV-2 binds fragile X mental retardation proteins to disrupt UBAP2L interactions
Source: EMBO Rep. 2024 Jan 2;25(2):25. doi: 10.1038/s44319-023-00043-z (PMC10897489; doi:10.1038/s44319-023-00043-z)
Supplement: Supplementary file 7 — Source Data Fig. 5 [file 44319_2023_43_MOESM7_ESM.zip › Figure 5/5C/5C_FXR1 foci pool from 4 indep exp .csv]

WT	ED/KK	FI/AA
	0,670445340
	0,878850960
	1,129638110
	0,749530960
	0,919050190
	0,993764170	0,308834230
1,611394017	0,696296300	0,258785430
1,378729548	0,948305570	0,325520410
1,594923858	0,830594180	0,418411620
1,361554846	1,832579190	0,371777480
1,592869465	1,098572400	0,378258110
1,122745782	0,680412370	0,431535270
1,607971446	1,354744530	0,419758610
1,131382316	1,436281860	0,478054300
1,637157107	1,229709040	0,311132720
1,569064290	0,569124420	0,509555790
1,816114360	0,991304350	0,632412200
2,230568256		0,479331570
1,304718218		0,560894230
1,681757656		0,349777320
1,688664596		0,384747510
1,767369243	0,496508220	0,354065320
1,162974684	0,424770040	0,410026190
2,333600000	0,595070420	0,522382090
1,890312250	0,415895060	0,605923490
	0,495215310	0,421718270
	0,450571900	0,436371640
	0,412353920	0,366015970
	0,516567540	0,351363430
	0,483592400	0,416666670
	0,505437150	0,351643190
	0,713967970	0,526987240
	0,415398390	0,550868490
	0,510590360	0,479596980
	0,623587890	0,582737490
	0,680528380	0,321227620
	0,644902060	0,344612180
	0,667171720	0,634978990
	0,615106050	0,400213450
	0,457635980	0,439739410
	0,722604550	0,655913980
	0,536625070	0,458837770
	0,521475770	0,818897640
	0,786985540	0,681195520
0,362301329	0,916150820	0,461245240
0,473349145	0,532394370	0,194143860
0,396762174	0,716497920	0,391247550
0,485600531	0,149128080	0,392621870
0,467223045	0,523692310	0,390756300
0,526244405	0,685877140
0,489415248	0,495547070
0,502386635	0,510204080
0,519981971	0,939432990
0,498327251	0,793259880
0,502116983	0,516276040
0,558256233	0,344488190
0,591733712	0,548837210
0,477510882	0,734203300
0,549159874	0,510161180
0,620886501	0,801833570
0,538952317	0,464260440
0,424648129	0,485294120
0,563987582	0,578635010
0,473348284
0,593085566
0,478012465
0,536820010
0,446659483	0,185743920	0,145121000
0,466154409	0,183071060	0,225556880
0,489424315	0,185047460	0,217098190
0,442215679	0,153178050	0,231958760
0,416916168	0,161348770	0,231225840
0,472950047	0,192480720	0,324414720
0,451382177	0,123522260	0,231222090
0,494743107	0,159674180	0,183614060
0,473789918	0,235899730	0,223960570
0,441433931	0,226882210	0,368080980
0,536928242	0,226541710	0,222660780
0,568693457	0,187031840	0,220447280
0,741699008	0,180917560	0,227044030
0,673110339	0,241562430	0,437079410
0,606575223	0,184022650	0,450907740
0,494732221	0,215519370	0,325808880
0,835751979	0,195372110	0,379468380
0,643030705	0,165059490	0,360647930
0,544346649	0,159050740	0,266074230
0,616696997	0,151615370	0,418469660
0,652516817	0,270433780	0,246920490
0,765031265	0,216830150	0,330809550
0,714393939	0,180475690	0,190031150
0,547994825	0,238051230	0,606082550
0,584000000	0,178614180
0,660739486	0,257709550
0,700832616	0,185144730
0,715409263	0,147240120
0,629761905	0,186905270
0,699428915	0,202980320
0,588199513	0,193020560
0,653552912	0,344772660
0,761700826	0,156882890
0,811742777	0,237225740
0,600128164	0,249011860
0,525806452	0,195062110
0,897276009	0,310199630
0,785401951	0,209100930
0,772229822	0,263715920
0,662534435	0,183110510	0,238780000
0,631190727	0,184322390	0,280592970
0,790189760	0,191467580	0,195539970
0,753326142	0,237493600	0,205387540
0,644428417	0,281611210	0,242181730
0,735521948	0,214845140	0,236325470
0,743313522	0,181057500	0,395427030
0,521771772	0,270059770	0,395881010
0,485918137	0,334130630	0,265231330
0,437666794	0,191803580	0,345619910
0,935273841	0,177810710	0,384217020
0,948196470	0,391256020	0,403322830
0,472450176	0,241877930	0,557461960
0,596786834	0,257911690	0,488372090
0,740595611	0,235159820	0,532798490
0,614899488	0,256912440	0,376338600
0,932291667	0,227149500	0,276410260
0,791817088	0,194336700	0,532887980
0,678193653	0,266953290	0,505580360
0,981201471	0,277520630	0,370036100
0,459459459	0,301109990	0,501685770
0,788879599	0,182573450
0,608184589	0,201349140
0,951134380	0,249896820
0,691111111	0,210087540
0,594521778	0,316133110
0,766591422	0,182835020
0,874262369	0,208053690
0,550505051	0,216526730
0,813910640	0,246736000
0,694820345	0,424610450
0,532144533	0,180395770
0,439622642	0,258866880
0,518255097	0,240977880
0,925572519	0,191183400
0,559272012	0,260674690	0,202921650
0,644665012	0,328028500	0,228988330
0,922847188	0,331250000	0,257439580
0,535338346	0,321919460	0,210947240
0,484833165	0,220580990	0,220644460
0,779240506	0,293516210	0,325382350
0,687468290	0,375124880	0,205082260
0,646397547	0,188732390	0,302354180
0,736760925	0,202492210	0,251683350
0,758942457	0,329239610	0,431379750
0,537065837	0,337784760	0,451067620
0,575143006	0,384251970	0,298114960
0,696042216	0,223131770	0,199584740
0,746292373	0,371573060	0,464337700
0,551668461	0,365899360	0,341920370
0,925646552	0,215607400	0,926918390
0,411925602	0,379384780	0,553302810
0,580821918	0,174979330	0,297207450
0,650192202	0,263405200	0,416891890
0,669092945	0,271035820	0,432592590
0,863199548	0,286793510	0,601409550
0,732234224	0,309483730
0,764070495	0,288450700
0,876365727	0,253186070
0,816868862	0,225632280
0,988810365	0,300540230
0,500295334	0,224004580	0,119645370
0,730837790	0,272727270	0,172866930
1,072716346	0,228182080	0,164810690
0,785063752	0,343348890	0,176577090
0,718026797	0,257625110	0,189552090
0,693488943	0,235014840	0,152292470
1,220843672	0,278713170	0,176599060
0,576059850	0,241837970	0,182291120
0,645403377	0,307475760	0,206768560
0,770532915	0,274178400	0,232353320
0,722609246	0,300095880	0,155206030
0,862225097	0,321888410	0,220565910
0,634765625	0,348530900	0,116255590
1,046557377	0,240527740	0,210836280
0,669966997	0,344452010	0,312011040
0,707671958	0,574540500	0,222619660
0,700140449	0,396792900	0,242324370
0,792134831	0,336863680	0,109296760
0,807332854	0,145688460	0,122851250
0,668596237	0,240611960	0,369275830
0,766158315	0,343638950	0,145902550
0,779661017	0,442628900	0,358325810
0,893146647	0,277412280	0,328580480
0,787202381	0,348017620	0,535422790
0,807892777	0,250922510	0,510497240
0,754135338	0,396666670	0,527885360
0,253787879	0,206741570	0,339078160
0,576744186	0,335084430	0,629240710
1,204208885	0,237951810	0,250606310
0,675507020	0,377179680	0,164644010
	0,294588410	0,327837970
	0,270404270	0,567407410
	0,239080460	0,433942000
	0,284946240	0,675997200
	0,329099310	0,461265100
	0,297266080	0,576923080
	0,299571480
	0,354637570
	0,496478870
	0,429474520
	0,398967840
	0,297340210
	0,466135460
	0,257648950
	0,499597100
	0,274720730
	0,415820640
	0,300858370	0,109765330
	0,339565220	0,123023440
	0,524934380	0,254006520
	0,965759440	0,276884260
	0,261586450	0,299804690
0,982847896	0,535052010	0,467304630
1,018026876	0,195266270	0,455374750
0,512890625	0,182616740	0,602375570
1,099196787	0,486323600	0,553607360
1,580592992	0,650395170	0,631935880
1,118451025	0,287517530	0,341053300
1,110849057	0,850397380	0,894523330
1,383636364	0,352968900	0,557825750
0,998729352	0,222746580	0,504471540
0,446726573	0,315789470	0,436786300
1,073878628	0,380408940	0,668179940
0,825049702	0,761542120	0,682999570
2,337177748	0,368876080	0,556131260
2,365750529	0,252056120	0,932407410
1,887142857	0,429128110	0,234683790
1,334821429	0,943786980	0,775914630
1,113602392	0,330207310	0,863417570
1,668188737	0,201584940	0,867557720
1,665130568	0,511697360	0,533415840
1,556501548	0,470235120	1,013586960
1,422802850	0,849113920	0,331917910
1,169082126	0,246832240	0,971492870
1,733990148	0,285350970	2,179687500
1,656678082	0,313965340
	0,208482370
	0,309561540
	0,778013810
	0,293992560
	0,383422460
	0,462279290
	0,287418660
	0,447525830
	0,551837630
	0,377265240
	0,524073050
	0,384873950
	0,251981880	0,242931940
	0,825541620	0,287789800
	0,406769940	0,362972670
	0,902834010	0,323477580
	0,482578400	0,240157480
	0,580232560	0,403427420
	0,332748540	0,399676050
	0,407778430	0,335644370
	0,459810870	0,284311540
0,682313682	0,443586700	0,284242270
0,973564266	0,633434650	0,193103450
0,721050164	0,341240880	0,355821550
0,732617450	0,412815770	0,468460650
0,649361239	0,570895520	0,417945300
0,673570837	0,488750000	0,303535690
1,121492624	0,508517350	0,582410200
0,624926167	0,668781730	0,282337050
1,200650118	0,757961780	0,506775070
0,626702191	0,617977530	0,243803060
0,802741359	0,898013250	0,365546220
0,531419940	0,948391420	0,271200330
1,344733656	0,344594590	0,780360530
1,431728731	0,561486490	0,417028200
0,801369863	0,424898510	0,735110610
0,971229845	0,769126610	0,559948980
0,732291002	0,740162820	1,031002640
0,703833866	0,412413790
0,824943892	0,685773480
0,801484829	0,866250870
0,874458874	0,474754560
0,794216543	0,648095910
0,904248146	0,686925800
0,884406780	0,751610590
1,056779078	0,900439240
0,713935574	0,657637320	2,600085730
1,158082976	1,041509430	2,132520640
0,569164265	0,636638910	1,317994510
0,635706541	0,908256880	0,495093820
0,816075308	0,475486380	1,532378580
0,853294503	0,459016390	1,015410960
0,731751825	1,077229300	2,214876030
1,369500373	0,511254020	0,459306130
0,876176139	0,397875820	1,286068110
0,747156937	0,353377270	0,462365590
0,815969582	0,778249790	2,654069770
0,635140331		3,553191490
0,416763679		2,226775960
0,826566811		0,872131150
0,682696098		0,294477390
1,010705789		2,656419530
0,569725864	0,238279900	0,175112410
0,250794913	0,199572210	0,585566120
0,939259855	0,259388310	2,196666670
0,646889164	0,235735580	1,466073410
1,057024793	0,257069130	2,059210530
1,052522746	0,181858070
0,786044557	0,207705010
1,008435259	0,194074410
0,328270042	0,255656370	0,470004320
0,489051095	0,204353360	0,607189830
0,598709677	0,192580530	0,630019120
0,908150065	0,248652450	0,592445330
0,248479583	0,236700080	0,718750000
0,660582355	0,198046880	0,369290040
1,100352113	0,257059910	0,966821890
1,142228093	0,256113950	0,579683700
0,626267078	0,188219180	0,606734430
1,121961997	0,229932530	0,862271540
1,145268769	0,244456760	0,819444440
0,951186744	0,217028380	0,325962910
1,295761948	0,232395350	0,697878570
1,381190368	0,251020120
0,817806333	0,313066750
0,238967136	0,220042260
0,996235294	0,196366390
0,799338999	0,235825930
1,192634561	0,200280550
1,626436782	0,207974980
0,923338185	0,322217000
0,738222438	0,250994750
0,997064579	0,257892180
0,657198825	0,228878400
0,713094654	0,212646520
0,903114187	0,204872270
0,788194444	0,256637170
0,952759821	0,250785890	0,219362170
0,633046123	0,247346650	0,211631000
0,788223140	0,238538810	0,257204390
0,454787234	0,253306020	0,255586590
0,827659574	0,284334150	0,254122210
0,317817014	0,193780810	0,345124170
1,107046799	0,278346530	0,282854340
0,921336207	0,246806840	0,259249970
0,935710427	0,214900860	0,208937820
0,579836512	0,251518830	0,274760380
1,114816840	0,332118270	0,268973810
0,280701754	0,367147790	0,275440590
0,550605061	0,293781860	0,245119310
1,952725250	0,244243420	0,266921160
1,210584958	0,273983910	0,323255110
0,736343367	0,346775890	0,287131880
0,892916899	0,234181210	0,222258010
0,332771220	0,224620130	0,222455910
1,074282499	0,273528760	0,288049210
0,844155844	0,246590660	0,264084510
0,938740783	0,174429020	0,265302520
0,578341014	0,304445440	0,275794010
1,160682755	0,288253830	0,288135590
0,569815805	0,226698450	0,196128560
1,645970149	0,224534240	0,282173670
1,127164179	0,282977690	0,246610960
0,913228155	0,267927310	0,240260950
0,890169903	0,206965170	0,303944320
1,744680851	0,259889830	0,257358640
1,097931873	0,286901760	0,327503640
0,860650706	0,236377990	0,262987010
1,913390663	0,386035310	0,290266640
1,662538700	0,285056850	0,284558330
0,821806854	0,292909400	0,262314130
0,745465916	0,195079090	0,338569750
2,491461101	0,338157120	0,205944800
0,786843770	0,346449700	0,372904640
0,822292994	0,285372420	0,379099500
1,881377551	0,287116560	0,311499700
1,336351876	0,413337530	0,475351060
0,744307092	0,360769470	0,302930620
0,904234528	0,250250920	0,331692910
1,438446346	0,347500000	0,322123310
0,903630363	0,280612240	0,350954980
1,285525446	0,328927490	0,481560280
0,951591512	0,236638260	0,289647580
1,104800541	0,395087430	0,425142390
1,429362881	0,305639260	0,353062910
0,833796940	0,264244060	0,346235640
2,092892329	0,440723980	0,294577010
0,921372409	0,521296300	0,123398200
0,669623060	0,544000000	0,497841730
0,235029940	0,295627380	0,404109590
0,278155707	0,495722430	0,450327190
1,430523918	0,241597660	0,288888890
0,959695817	0,241075790	0,576271190
0,332307692	0,414454280	0,279655810
1,585328185	0,338637490	0,462050600
0,955916473	0,323323320
2,120318725	0,260893250
0,748796148	0,458493680
	0,403216860
	0,323644490
	0,237240610
	0,193901040
	0,340253750
	0,266944110
	0,296252230
	0,307086610
	0,375628140
	0,392904950
	0,311249140
	0,455239420	0,209371570
	0,387957320	0,210463260
	1,342785650	0,217974620
		0,157515530
		0,190740110
		0,219007900
		0,209232990
		0,215996380
	0,570183930	0,185232570
	0,518711280	0,170707070
	0,636157910	0,291363260
0,391021735	0,529919140	0,121331830
0,282885431	0,562059620	0,262759210
0,253396664	0,515579920	0,205218220
0,340901233	0,536204740	0,181791600
0,285449605	0,556532660	0,210112470
0,334043887	0,481594060	0,222711900
0,296542727	0,450474900	0,183847530
0,245938748	0,521199590	0,255970470
0,269957522	0,717984120	0,193711520
0,280147059	0,573485970	0,201952950
0,419711391	0,643045610	0,240838900
0,293207489	0,554590100	0,205131290
0,338209847	0,496197720	0,205955330
0,433995514	0,606885510	0,232970960
0,411602658	0,558689340	0,309579440
0,311714429	0,624262850	0,223827780
0,394947943	0,753586500	0,191433280
0,520321038	0,701498930	0,207678310
0,348231234	1,153512580	0,269846560
0,303454231	0,637757340	0,165391810
0,271503497	0,557726470	0,353650140
0,350567231	0,597445600	0,317321960
0,439924314	0,622384430	0,324856600
0,432140829	0,915136480	0,258807590
0,477955150	0,885442720	0,225698090
0,182803881	0,933801400	0,178586820
0,362889356	0,693326540	0,313391620
0,402910762	0,715468180	0,159244580
0,404164234	0,764643800	0,236762300
0,361370717	0,613265880	0,205641270
0,425669076	0,744369370	0,270174550
0,349690804	0,980113640	0,297206410
0,320982600	0,521539350	0,257134620
0,405342379	0,910248640	0,344486470
0,365449915	0,958769230	0,259551630
0,380191693	1,022194820	0,281339710
0,521516830	0,736093940	0,435164120
0,565600172	0,741656370	0,252869790
0,358038267	0,869268900	0,325739540
0,477419355	0,919254660	0,285714290
0,323981296	0,914232440	0,276738440
0,411672978	0,721871050	0,221855520
0,292535306	1,179974650	0,453251250
0,408333333	0,909149070	0,247611460
0,347139588	0,772903230	0,380198920
0,381190476	0,679636840	0,378205130
0,456136087	0,834092390	0,150206710
0,541585603	0,905635650	0,351566150
0,514132554	0,590432500	0,378275370
0,394573064	0,625668450	0,222767420
0,344793224	0,902505080	0,452970300
0,408965690	0,728813560	0,362189050
0,439979524	0,928961750	0,563527650
0,384477459	1,009668510	0,306174090
0,567145054	0,606694560	0,357105940
0,394300518	0,982419130	0,354231970
0,394531250	0,722063040	0,222280890
0,445528884	0,613439310	0,287610620
0,360434322	0,623452290	0,494966440
0,493183641	0,857883050	0,450595240
0,474695535	0,791258480	0,282595510
0,502911006	1,342205320	0,419211200
0,455886446	0,906055900	0,484687080
0,380309423
0,500712454
0,635973692
0,226348364
0,561870930	0,544303800
0,454382826	0,546218490	0,335396560
0,296594982	0,653553990	0,390825450
0,453530477	0,504848990	0,307885380
0,592354740	0,530666670	0,375328080
0,426113671	0,653067480	0,264825880
0,404996915	0,690714530	0,220016010
0,312402860	0,703789640	0,271290260
0,485687617	0,466482650	0,297693920
0,538916563	0,639705880	0,347680410
0,471108304	0,482269500	0,426442610
0,575040000	0,479346350	0,603756510
0,466131621	0,690830530	0,310887570
0,566537468	1,083739050	0,301864670
0,313350616	0,602301150	0,313028560
0,462671906	0,588111520	0,374472570
0,396609043	0,784272050	0,443357170
0,492811769	0,656165130	0,388494080
0,439663866	0,507438020	0,249370830
0,518343992	0,657982260	0,323081300
0,396451723	0,609613130	0,380879610
0,793448276	0,712847840	0,382626680
0,528066528	0,802395210	0,637507310
0,574468085	0,971464020	0,491758240
0,344634743	0,629277570	0,361210880
0,770957559	0,724554710	0,293728910
0,409964413	1,636184210	0,292448840
0,655110793	0,695508590	0,273046300
0,571428571	1,742261100	2,458637470
0,605348753	0,551886790	0,283954110
0,480043541	0,592190890	0,480707000
0,287691187	1,843255460	0,440946690
0,462550237	1,382330540	0,353290080
0,451884376	1,427899690	0,429631350
0,417429513		0,299442440
0,609604106		0,305630940
0,506291636		2,224009900
0,441067457		0,398756660
0,422362556		0,337672140
0,622913505		0,312752860
0,550834598		0,413177930
0,689549962		0,480392160
0,484093522		0,346590910
0,286699885		0,482559820
0,524494557		0,604575160
0,475077882		0,287593010
0,337495123		0,364017660
0,416207710		0,450503360
0,643307087		0,659295660
0,668897638		0,381475290
0,374652364		0,572783660
0,377636291		0,792433540
0,453025478		0,279379960
0,352213801		0,327386070
0,230923695		0,283025900
0,488997555		0,363773970
0,454879543		1,502617800
0,742833403		0,416099440
0,419627750		0,438908280
0,618297872		0,660869570
0,824208725		0,866891890
0,464637805		0,450335810
0,810775862		0,875432530
0,716134599		0,520446100
0,462543554		0,368081180
0,416301490
0,355887522
0,655172414
0,578383207		0,282544540
0,591296546		0,372268510
0,760557053		0,417396620
0,525416104		0,382551750
0,485585586		0,494639790
0,528293345		0,279271270
0,377949183		0,312864190
0,294545455		0,292132100
0,340182648		0,477734880
0,598519889		0,352006460
0,381194998		0,342747460
0,793296089		0,244343890
0,732492997		0,311759610
0,483403460		0,429701770
0,639305816		0,295818920
0,475294118		0,275367050
0,530188679		0,373589910
0,734098517		0,342167060
0,602212602		0,351342280
0,538720539		0,333678040
0,593644680		0,354144990
0,481787275		0,298372510
0,736637512		0,368362830
0,676772616		0,381905820
0,614404704		0,346621110
0,459764475		0,491746640
0,801379990		0,415849350
0,344107409		0,297713100
0,467806841		0,530315970
0,521126761		0,459819510
0,701311806		0,473090280
0,407030056		0,441010010
0,699286442		0,380701750
0,680205656		0,477207980
0,662371134		0,314678450
0,861658031		0,420009910
0,454025974		0,526158450
0,515372590		0,254024140
0,525875588		0,481277530
0,645702306		0,180501390
0,542257218		0,431697220
0,738283307		0,390198510
0,453923117		0,498750000
0,520489622
0,522228174
0,585629390
0,488574538
0,587685542		0,830787660
0,386013216		0,709326890
0,598676957		0,839539810
0,689827682		0,894280210
0,484069312		0,889980350
0,636210762		0,660393870
0,620863713		0,944568620
0,806070826		0,878314390
0,524746907		1,038064170
0,869148336		0,846199180
0,604060914		0,755743650
0,369282891		1,103425990
0,833522084		1,379522180
0,609065156		0,991126280
0,468732071		1,252420470
0,561423651
0,545924225
0,604022989
0,261822376		0,737470860
0,335833814		0,729205180
0,539618276		0,938332700
0,551944283		0,915470490
0,534883721		0,658392930
0,365116279		0,857012330
0,392122281		0,565523720
0,365724382		0,803199220
0,510348906		0,597276260
0,708011869		0,901807520
0,596908442		1,178321680
0,664085765		0,960023520
0,944510740		0,794887040
0,536162582		1,010050250
0,546921698		0,647327250
0,794733692		0,860512130
0,606822262		0,952750350
0,888019266		0,813112280
0,547272727		0,884496120
0,443837280
0,699453552
0,818955043
0,610055181
0,850920245		0,370738360
0,675709001		0,366705930
0,574074074		0,351268470
0,481161211		0,473668460
0,466542751		0,524833430
0,852173913		0,433044020
0,414436839		0,659290600
0,779439252		0,679338840
0,269494697		0,631747160
0,314768461		0,534382770
0,219496855		0,592498950
0,569540592		0,601218980
0,780795957		0,449461260
0,323436513		0,593229740
0,776575430		0,458333330
0,531847134		0,820857330
0,779617834		0,840453940
1,143312102
0,585787452
0,521400778
0,547402597
0,478515625
0,477806789
0,798824298
0,746062992
0,396151294
1,015968064
0,400798935
0,494996664
0,600938967
0,663734777
0,534283775
0,662551440
0,454046639
0,434454358
0,534340659
0,436678201
0,476124567
0,592105263
0,469161469
0,739944521
0,739554318
0,609909281
0,867225716
1,034965035
0,603641457
0,612359551
0,818692902
0,496134926		0,337823210
0,461212976		0,307415790
0,606232295		0,440841230
0,853693182		0,533913610
0,365905849		0,373651900
0,803290415		0,515479360
0,892496392		0,459989490
0,883973894		0,465591600
0,659651669		0,449821130
0,933866279		0,362065420
0,253469686		0,335414810
1,317750183		0,377653630
0,761695906		0,451339590
0,508771930		0,404299580
0,544583640		0,462887340
0,873333333		0,441084460
1,310549777		0,506611810
0,875471698		0,560329610
0,674753601		0,540695920
0,769877676		0,670450960
0,951426369		0,640474660
0,922506183		0,610141590
1,062500000		0,656219070
		0,643243240
		0,702265370
		0,510093730
		0,513503230
		0,814059900
		0,646837030
		0,555703510
		0,716304900
		0,642784030
		0,344067800
		0,659817350
		0,924971360
		0,588742100
		0,851431980
		1,129227050
		0,583016480
		0,349483200
		0,843568200
		0,549110090
		0,486448920
		0,722612360
		0,544241570
		0,555234660
		1,001009080
		1,134556570
		0,863111110
		1,178331740
		1,184735050
		0,976790120
		0,877281950
		0,937339500
		1,219566430
		0,882852290
		1,732458640
		0,980448530
		0,974556210
		1,047966000
		1,346413240
		1,477087260
		1,098928800
		1,388888890
		1,025307800
		1,492967650
		1,439552240
		0,958924570
		1,154716980
		0,973705180
		0,385769310
		0,548616930
		0,492246120
		0,348837210
		0,504021450
		0,486335750
		0,811247580
		0,490581490
		0,693055560
		0,724086870
		0,523390200
		0,750934000
		0,769342010
		0,415648730
		0,457465790
		0,487691980
		0,454622030
		0,514364920
		0,441458220
		0,536038590
		0,581028840
		0,523606560
		0,515087720
		0,827914350
		0,422921710
		0,561115670
		0,493996570
		0,514142340
		0,518049700
		0,716697940
		0,504997620
		0,394117650
		0,527013750
		0,581108830
		0,688946020
		0,551368090
		0,620578780
		0,584926270
		0,520221610
		0,332754630
		0,732743360
		0,656344870
		0,266846360
		0,274317700
		0,650950040
		0,149083700
		0,136896670
		0,128689800
		0,107737780
		0,046907730
		0,140715000
		0,051996630
		0,071604690
		0,135656950
		0,128428170
		0,167030300
		0,132847600
		0,206554880
		0,439902870
		0,473871980
		0,220378640
		0,515314930
		0,382047810
		0,362493960
		0,221488440
		0,499090200
		0,224112640
		0,543827720
		0,209450400
		0,513722730
		0,353862970
		0,510746390
		0,114003940
		0,560618070
		0,285770910
		0,721863470
		0,165112450
		0,531195340
		0,928436910
		0,955213440
		0,266509430
		0,996792300
		0,415811970
		0,591250550
		0,529505080
		0,375169610
		0,592553190
		0,622662270
		0,580705710
		0,677795660
		0,604208820
		0,420573510
		0,615605550
		0,408212560
		0,514226230
		0,723849370
		0,169154230
		0,328137180
		0,291233960
		0,457987970
		0,457929720
		0,380637400
		0,407074090
		0,358065220
		0,435757990
		0,420892490
		0,416976280
		0,325378350
		0,426991150
		0,446320480
		0,782008090
		0,541216220
		0,446070090
		0,563549160
		0,598705500
		0,201317720
		0,374541450
		0,626993390
		0,497586480
		0,445121950
		0,981252860
		0,412037040
		0,582284380
		0,508419080
		0,384430560
		0,679592830
		0,434692820
		0,652360520
		0,160065110
		0,633795010
		0,507640070
		0,658279700
		0,250586850
		1,512584410
		0,466750310
		0,500000000
		0,187301590
		0,549299970
		0,354873260
		0,483479720
		0,590088200
		0,337199310
		0,439719420
		0,591568450
		0,421919100
		0,615012110
		0,600786630
		0,889497260
		0,892695210
		0,487151450
		0,678255750
		0,863636360
		0,643906020
		0,879671150
		0,409785930
		0,686113390
		0,246551720
		0,332090090
		0,268905110
		0,270345680
		0,260447040
		0,203867700
		0,305849580
		0,334824760
		0,275187970
		0,366609950
		0,320982760
		0,397984370
		0,453009070
		0,389658740
		0,308333330
		0,329620370
		0,417680830
		0,291607060
		0,378256510
		0,315231120
		0,328109200
		0,401373120
		0,297878130
		0,410687920
		0,365970150
		0,305400370
		0,437176170
		0,337774580
		0,341855370
		0,354625550
		0,264350450
		0,508422660
		0,376851130
		0,332482990
		0,342400690
		0,244537420
		0,447768280
		0,319015440
		0,479186830
		0,521739130
		0,404150200
		0,555720650
		2,171717170
		0,512506380
		0,821871480
		0,684891240
		0,561080420
		0,174324320
		0,396433470
		0,323816160
		0,086115550
		0,122719300
		0,181416740
		0,126847290
		0,279938900
		0,185330230
		0,144498450
		0,207107980
		0,188941230
		0,157273750
		0,239786300
		0,507653060
		0,389889890
		0,360080240
		1,688022280
		1,620455950
		0,443750000
		0,157273750
		0,387610360
		0,341800690
		0,368622240
		0,344728250
		0,450195310
		0,486421240
		0,444194920
		0,410992990
		0,457496560
		0,491969570
		0,334935420
		0,626357060
		0,442366650
		0,528958720
		0,357048310
		0,419753090
		0,713200720
		0,262277190
		0,623843020
		0,551925320
		0,408716140
		0,435948760
		0,492482730
		0,439471440
		0,495306210
		0,469085330
		0,848500790
		2,254344390
		0,553733030
		0,570210350
		0,540993070
		0,643985420
		0,743734340
		1,017914270
		0,441051140
		0,569978250
		0,712618530
		0,366566720
		0,413608250
		0,416944310
		0,476732420
		0,294343490
		0,356599670
		0,354197570
		0,353767940
		0,448816480
		0,394998400
		0,574782890
		0,456440040
		0,416178620
		0,422953450
		0,595401370
		0,514575410
		0,672864320
		0,380516680
		0,424126640
		0,497418240
		0,608028340
		0,502715750
		0,622222220
		0,542675160
		0,713371720
		0,775449100
		0,614623000
		0,485498930
		0,656901560
		2,047024950
		0,842908440
		1,535532990
		0,751658370
		0,734513270
		0,746993130
		0,718970530
		0,562676060
		0,810267860
		0,807670290
		0,391021730
		0,282885430
		0,253396660
		0,340901230
		0,285449600
		0,334043890
		0,296542730
		0,245938750
		0,269957520
		0,280147060
		0,419711390
		0,293207490
		0,338209850
		0,433995510
		0,411602660
		0,311714430
		0,394947940
		0,520321040
		0,348231230
		0,303454230
		0,271503500
		0,350567230
		0,439924310
		0,432140830
		0,477955150
		0,182803880
		0,362889360
		0,402910760
		0,404164230
		0,361370720
		0,425669080
		0,349690800
		0,320982600
		0,405342380
		0,365449920
		0,380191690
		0,521516830
		0,565600170
		0,358038270
		0,477419350
		0,323981300
		0,411672980
		0,292535310
		0,408333330
		0,347139590
		0,381190480
		0,456136090
		0,541585600
		0,514132550
		0,394573060
		0,344793220
		0,408965690
		0,439979520
		0,384477460
		0,567145050
		0,394300520
		0,394531250
		0,445528880
		0,360434320
		0,493183640
		0,474695530
		0,502911010
		0,455886450
		0,380309420
		0,500712450
		0,635973690
		0,226348360
		0,561870930
		0,454382830
		0,296594980
		0,453530480
		0,592354740
		0,426113670
		0,404996920
		0,312402860
		0,485687620
		0,538916560
		0,471108300
		0,575040000
		0,466131620
		0,566537470
		0,313350620
		0,462671910
		0,396609040
		0,492811770
		0,439663870
		0,518343990
		0,396451720
		0,793448280
		0,528066530
		0,574468090
		0,344634740
		0,770957560
		0,409964410
		0,655110790
		0,571428570
		0,605348750
		0,480043540
		0,287691190
		0,462550240
		0,451884380
		0,417429510
		0,609604110
		0,506291640
		0,441067460
		0,422362560
		0,622913510
		0,550834600
		0,689549960
		0,484093520
		0,286699890
		0,524494560
		0,475077880
		0,337495120
		0,416207710
		0,643307090
		0,668897640
		0,374652360
		0,377636290
		0,453025480
		0,352213800
		0,230923690
		0,488997560
		0,454879540
		0,742833400
		0,419627750
		0,618297870
		0,824208730
		0,464637810
		0,810775860
		0,716134600
		0,462543550
		0,416301490
		0,355887520
		0,655172410
		0,578383210
		0,591296550
		0,760557050
		0,525416100
		0,485585590
		0,528293350
		0,377949180
		0,294545450
		0,340182650
		0,598519890
		0,381195000
		0,793296090
		0,732493000
		0,483403460
		0,639305820
		0,475294120
		0,530188680
		0,734098520
		0,602212600
		0,538720540
		0,593644680
		0,481787280
		0,736637510
		0,676772620
		0,614404700
		0,459764470
		0,801379990
		0,344107410
		0,467806840
		0,521126760
		0,701311810
		0,407030060
		0,699286440
		0,680205660
		0,662371130
		0,861658030
		0,454025970
		0,515372590
		0,525875590
		0,645702310
		0,542257220
		0,738283310
		0,453923120
		0,520489620
		0,522228170
		0,585629390
		0,488574540
		0,587685540
		0,386013220
		0,598676960
		0,689827680
		0,484069310
		0,636210760
		0,620863710
		0,806070830
		0,524746910
		0,869148340
		0,604060910
		0,369282890
		0,833522080
		0,609065160
		0,468732070
		0,561423650
		0,545924230
		0,604022990
		0,261822380
		0,335833810
		0,539618280
		0,551944280
		0,534883720
		0,365116280
		0,392122280
		0,365724380
		0,510348910
		0,708011870
		0,596908440
		0,664085770
		0,944510740
		0,536162580
		0,546921700
		0,794733690
		0,606822260
		0,888019270
		0,547272730
		0,443837280
		0,699453550
		0,818955040
		0,610055180
		0,850920250
		0,675709000
		0,574074070
		0,481161210
		0,466542750
		0,852173910
		0,414436840
		0,779439250
		0,269494700
		0,314768460
		0,219496860
		0,569540590
		0,780795960
		0,323436510
		0,776575430
		0,531847130
		0,779617830
		1,143312100
		0,585787450
		0,521400780
		0,547402600
		0,478515630
		0,477806790
		0,798824300
		0,746062990
		0,396151290
		1,015968060
		0,400798930
		0,494996660
		0,600938970
		0,663734780
		0,534283770
		0,662551440
		0,454046640
		0,434454360
		0,534340660
		0,436678200
		0,476124570
		0,592105260
		0,469161470
		0,739944520
		0,739554320
		0,609909280
		0,867225720
		1,034965030
		0,603641460
		0,612359550
		0,818692900
		0,496134930
		0,461212980
		0,606232290
		0,853693180
		0,365905850
		0,803290410
		0,892496390
		0,883973890
		0,659651670
		0,933866280
		0,253469690
		1,317750180
		0,761695910
		0,508771930
		0,544583640
		0,873333330
		1,310549780
		0,875471700
		0,674753600
		0,769877680
		0,951426370
		0,922506180
		1,062500000
		0,074397160
		0,102594870
		0,165652470
		0,078654270
		0,238470920
		0,180719940
		0,177808800
		0,195119930
		0,237111670
		0,139176560
		0,165152420
		0,185795600
		0,161914550
		0,166938040
		0,177121770
		0,161433030
		0,220157070
		0,185487410
		0,147471910
		0,233565690
		0,204765720
		0,224765200
		0,175521560
		0,179755350
		0,073209750
		0,184610940
		0,331771600
		0,145047170
		0,146638910
		0,165539870
		0,197527170
		0,201161130
		0,129361970
		0,184057370
		0,139724310
		0,170781230
		0,121576630
		0,289638760
		0,317256040
		0,242214920
		0,279127870
		0,213871490
		0,403697640
		0,311312870
		0,350680930
		0,168091860
		0,382400200
		0,213215860
		0,299873740
		0,402405900
		0,196148740
		0,156112520
		0,148637710
		0,500274270
		0,251908400
		0,091440500
		0,368844360
		0,379414300
		0,174007220
		0,307692310
		0,349201740
		0,303357490
		0,191657950
		0,258889390
		0,282981330
		0,258827140
		0,209973750
		0,126709640
		0,292463260
		0,157708970
		0,191657270
		0,395446470
		0,335491180
		0,219895290
		0,614576490
		0,553601060
		0,245991980
		0,426168850
		0,436624470
		0,431442080
		0,287931030
		0,279158040
		0,408352260
		0,427894740
		0,387436390
		0,471938320
		0,285381170
		0,143281920
		0,473841550
		0,435492960
		0,421274960
		0,414959410
		0,231903750
		0,442250740
		0,329968330
		0,234803340
		0,392200000
		0,165054410
		0,190796170
		0,246715330
		0,526237200
		0,517115960
		0,251677130
		0,384632870
		0,160091220
		0,300603530
		0,373482730
		0,212447360
		0,548774630
		0,225139800
		0,532286210
		0,098000000
		0,124871530
		0,351044620
		0,379283490
		0,315310630
		0,225059230
		0,605923160
		0,285213170
		0,155664220
		0,220111730
		0,490939980
		0,487881380
		0,247389790
		0,205959680
		0,321449440
		0,508085860
		0,118659150
		0,629438540
		0,317518250
		0,198291640
		0,291666670
		0,089980860
		0,243769970
		0,547321140
		0,419458760
		0,456669910
		0,417225200
		0,297857870
		0,581874360
		0,588255980
		0,738835300
		0,638649430
		0,414115950
		0,210917190
		0,318063310
		0,140082180
		0,374531840
		0,430152670
		0,462282400
		0,604651160
		0,514820590
		0,212410500
		0,407692310
		0,609558530
		0,718043570
		0,610443430
		0,678025340
		0,637164240
		0,375717440
		0,382847040
		0,501355010
		0,308150180
		0,220999540
		0,141938450
		0,183490570
		0,460143200
		0,544455070
		0,637688200
		0,373119360
		0,699297190
		0,544427320
		0,489197530
		0,353766230
		0,581236900
		0,884676150
		0,465335550
		0,516402710
		0,255945640
		0,625923820
		0,541135570
		0,595099180
		0,493506490
		0,436170210
		0,598080380
		0,654050460
		0,596785000
		0,531654190
		0,610807110
		0,709449930
		0,564902100
		1,497063140
		0,601036270
		0,917716830
		0,587423310
3,944330950	0,741198410	0,451062640
3,565608150	0,489681960	0,591542960
3,099624060	0,615260750	0,409884170
3,348456210	0,507492640	0,402613960
4,218088520	0,346743850	0,407235310
4,517776340	0,535069550	0,517108940
3,787055020	0,714690110	0,708896300
4,921377520	0,555455900	0,505911420
2,793172690	0,560390100	1,003602950
3,023129250	0,537086090	0,244355430
3,302739730	0,704607980	0,631732700
3,882818120	0,674372650	0,855154730
3,488644690	0,547270570	0,525254390
2,683628320	0,614941390	0,610362890
3,560740740	0,572065680	0,741382590
4,277072440	0,412364820	1,022018000
4,571537290	0,459607490	0,668521010
2,785046730	0,597658080	0,456136940
	0,357092110	0,761951410
	0,719181460	0,809258890
	0,777861260	0,867073170
	0,698156680	0,619494290
	0,657894740	0,588319380
3,756963790	1,026747500	0,610559010
3,603375530	0,894576010	0,311096860
5,544758990	0,872972970	0,937184270
4,567463380	1,001545000	0,886633210
8,427406200	0,885919430	0,932083240
	0,604395600	0,603108330
	0,688427300	0,689995300
	0,755993150	1,009274670
	0,524204700	0,338667300
	0,179363550	1,116446880
0,743875770	0,942112880	0,853591160
0,757691720	1,302702700	0,807761970
0,770467720	1,193268740	0,687165780
0,715305880	0,614654720	0,841538880
0,773484850	2,476898570	0,328451320
0,561888110	0,723085160	0,305872760
0,901806070	0,650134770	0,974351900
0,913573560	2,243287670	0,753106880
0,741822210	1,724780700	0,858200460
0,702971230	0,557386050	1,052812860
0,819948310	1,176801800	0,913867360
0,846009480	1,261581920	0,957048140
0,796653800	1,989702520	1,248122470
0,846459040	2,370455860	0,212667050
0,675568350	0,467113280	0,221539360
0,584563690	1,170292110	0,985061510
0,771691360	2,169375000	0,941523920
0,630209930	1,661016950	0,615108990
0,746199670	1,773680860	0,773681060
0,752550220	1,306254030	0,381927710
0,547145740	1,379533680	0,672897200
0,894026970	1,616611300	1,357358260
0,719626170	1,672436750	0,696191050
0,692686130	0,674217190	1,099878200
0,639473680	1,930136990	0,235941320
0,628997870	1,207207210	0,847353930
0,619853360	2,141863700	1,455461130
0,575422180	2,630586590	1,180982570
0,599543380	0,521708680	1,089755790
0,648450060	2,080369840	1,573022960
0,541916860	1,565410200	0,716268560
0,540256440	2,647498130	0,281179140
0,833847980	2,866716870	1,092604930
0,635062610	2,048265460	1,029461000
0,511997140	2,933486240	0,595644890
0,631464480	2,004633200	1,956214210
0,796894110		0,778752110
0,769060500		1,414542980
0,492117540		0,816388980
0,505095540	0,814132940	1,070820570
0,698265900	0,981532910	1,329689100
0,716780950	0,592092160	0,876880980
0,568167080	0,687367910	0,837782340
0,692563970	0,934975700	0,887353140
0,495627610	0,800170940	0,764909850
0,647026130	0,539654560	0,847129270
0,568104910	0,709899420	0,790590730
0,574443480	0,696419030	0,896417170
0,604145530	0,667284870	0,745986440
0,562827230	0,683398400	0,404498390
0,678133050	0,973330850	1,006449300
0,573594730	0,985049520	0,980208710
0,847822720	0,626386020	1,286126130
0,727485200	0,624006060	1,014822850
0,756006240	0,988573610	0,984249080
0,567819790	0,620986240	1,391336270
0,631005450	0,769957580	1,057564580
0,502346630	0,865343450	1,182563340
0,534148830	0,836352890	1,194174760
0,615123190	0,744378700	1,000750750
0,560327200	0,551837410	1,765060240
0,433900070	0,695786230	1,535094340
0,545597210	0,976773380	0,614977310
0,494760480	0,503248790	0,836578850
0,622309560	0,849485420	0,875814490
0,625673600	0,540217390	0,568085920
0,695223360	0,830901860	0,496136010
0,491217680	0,665027930	1,373307540
1,962195860	0,770415310	1,105468750
0,587185730	0,599855800	1,264440080
0,484201350	0,577986060	1,162119410
0,864823350	0,583955670	1,233320020
0,805044310	0,526201400	0,908690430
2,451911940	0,709550700	0,952342810
0,702709130	0,650406500	0,771026160
0,672238370	1,325111000	0,316659940
0,691877430	1,154284300	1,001620750
0,768387730	1,081861160	0,912444260
3,395371740	0,636681660	1,461695190
2,008557760	0,492753620	0,932896890
0,799345420	1,166792830	0,738664470
0,900779220	1,668706960	0,971889210
0,649053630	0,779343930	1,161880980
0,702579260	0,496121960	0,718487390
0,686216220	0,762058740	1,306851620
0,571079100	0,861396860	1,041825100
0,819622850	0,654852780	1,258584150
0,573729520	0,541359540	0,325471700
1,161797750	0,784611140	0,329268290
0,736569950	0,791758850	2,032003510
0,706271580	1,201617400	0,993315510
0,463124270	0,577721660	1,309651470
0,800523410	0,845829820	1,164562670
0,837121210	1,203724600	1,607612140
0,788541050	1,005994860	1,961520630
3,160011920	0,947718080	1,074522590
2,503139010	0,685747330	1,769338300
2,564695290	0,643229170	0,810570630
2,824370530	0,907902380	1,260112890
2,847287550	0,770967740	0,736941180
0,849306430	0,949853370	0,621493110
2,302258990	0,897345130	0,693078760
0,814649680	0,918838860	1,373925500
0,855716590	0,987133450	1,328229670
0,616029510	0,657390230	0,744119060
3,809347680	2,000619960	0,262271410
0,669843430	0,638471180	0,722466960
0,615832760	0,810665830	1,241785190
2,952028220	0,570751740	0,564938270
3,579059070	1,087835700	0,824752480
0,836415360	0,964750710	1,075855230
3,129147340	0,948171700	1,447158520
0,723334550	0,758434120	1,854166670
0,694018960	0,891848520	0,468399590
3,324723250	0,755404970	0,900818000
0,592791410	0,683646980	1,700666320
0,775172940	0,858674460	2,077200210
3,091611910	0,845176010	1,427174470
3,558917200	0,789439370	1,438706310
3,249299720	0,600262120	1,073145250
4,256810900	1,403019360	0,384012540
0,433400400	0,630642500	0,950157400
0,463709680	1,258322240	1,272440940
0,843566020	0,704064490	0,286764710
2,872107700	0,750504370	0,860906220
0,611895590	1,069340580	0,864144910
0,981417460	0,484024470	1,679012350
3,403331870	0,638283380	0,721593970
0,926189420	1,707325380	0,971289270
2,565431000	1,052287580	0,456877730
0,667413720	1,070169370	0,846994540
2,182675040	0,909375000	0,551571980
3,078935500	0,977320310	0,549171270
3,421290030	1,405377090	1,093680710
0,722247390	1,230175440	1,332033430
2,940904890	0,879437610	1,572305970
0,456703910	1,099330750	1,500000000
0,909260990	0,973906910	0,534007870
3,454115420	0,978222060	1,701136360
0,802103250	1,174642860	0,844916710
0,555448870	0,857913670	1,532025390
0,913022590	0,824574120	0,675801750
2,715247720	0,913185620	1,516715540
3,119388260	1,172929590	0,535798120
4,014947680	0,987595770	1,714705880
4,327967810	0,633308980	0,748205740
0,563921170	0,940249270	1,143113770
3,179959100	1,412564290	0,669680530
1,777434310	1,533407160	2,155677660
2,273336770	0,797182050	1,541640960
3,848657020	1,053491830	1,271490410
3,656233420	0,933608400	0,851572330
3,069222580	1,348661890	0,692111960
4,010226050	0,902420570	1,116580310
0,787648970	0,881996970	1,697659300
1,089082020	0,787282360	1,084924290
0,788261110	0,499617150	1,114493710
2,909691630	0,888591120	1,035928140
3,293985390	0,554276950	1,259012020
1,006204170	1,273041470	1,234492160
1,896258500	0,777820560	1,092656140
1,000000000	1,381649960	0,400277010
2,267541360	0,900848770	1,011789180
0,565267400	0,904448740	0,402370990
0,364175560	0,868686870	1,898947370
2,604316550	1,305447470	1,206699930
1,718693280	1,194216490	0,493836110
0,823672970	1,524970510	1,129197080
0,598153850	0,767469400	0,543964230
3,031481480	0,671411630	2,302916980
1,630179340	0,934713380	2,440226170
0,678239310	0,861556980
2,536664500	1,018511070
2,939986950	1,728370220
2,208935610	1,657108240
2,048153030	1,572878600
0,451268360	1,486754970	0,662665820
3,364682000	1,207398170	0,594029850
3,155044010	0,817879420	0,428007600
2,839590440	0,905872550	0,476000590
3,396978020	0,917916670	0,770959520
4,916262980	0,558982910	0,509956850
0,678493850	1,581894740	0,469642210
3,960670070	1,502315790	0,588192290
0,503291880	1,455888560	0,463034310
3,803663000	1,456889260	0,485418970
1,809838470	0,831146850	0,680339990
2,213967310	0,913228410	0,420023010
3,643660920	0,737494660	0,821563560
2,901253920	0,875053670	0,670371150
2,645996860	1,145071030	0,309959990
2,697637800	0,915766740	0,683843720
	0,863695370	0,575371550
	1,743266720	0,493285010
	1,294759830	0,558486490
	0,793706290	1,319239370
	0,762133800	0,570811550
	1,193520140	0,602924380
3,374519850	0,974978050	1,244296580
2,893684420	0,686205380	0,962355210
3,032630320	0,809880900	0,826595230
3,701456310	1,616371680	0,536214090
2,994404660	1,219325840	0,921544520
3,311276160	1,636939790	0,669137630
3,224651160	1,286700410	0,606573710
3,495562820	0,943255810	0,761643840
2,847795500	1,443720930	0,536658350
2,742516430	0,902006530	0,592218290
3,078576720	2,346099950	0,608452140
3,020168500	2,082826390	0,856704200
2,119772840	0,462259730	0,476288130
2,460917140	0,502345220	0,674729800
3,249800900	1,116846550	0,625000000
4,150146160	1,323943660	0,674142480
3,434406280	1,230009410	0,363709680
3,037632940	1,040470590	0,641360540
4,132573650	1,136320750	0,691509690
3,589145110	1,033978290	0,466850830
3,204185520	1,272684310	0,612131330
3,579871270	1,593884380	0,834227620
2,751327430	1,115642990	0,968412070
1,517190280	1,198748800	0,910693640
4,230420320	1,211566270	0,758059830
3,939301970	1,291023170	0,702923980
3,528549140	1,030523260	0,711019930
2,236505460	1,035467980	0,554252200
3,452380950	0,818811880	0,709171600
4,076972010	1,943396230	2,053325340
4,837001590	0,901655800	0,628039630
3,169131830	0,498484850	0,988564550
3,033365730	1,080628800	1,369709790
3,384439360	1,345723010	0,874582450
3,319358010	1,645259940	0,448412700
1,346015090	0,934493350	1,400549950
1,241151170	0,787987680	1,046210720
4,446470000	0,862865950	0,956912590
2,961781320	0,713254250	0,546385360
3,410904260	0,486290740	0,832239930
3,239853630	1,265527950	0,672204470
3,199125460	0,840956340	0,655976680
4,590924600	1,249480250	1,857049610
3,876970530	0,896533610	0,960927150
3,069310340	0,831667540	0,766120950
3,940950380	1,200843440	0,465476590
3,219830630	0,666314120	0,815452090
4,051454930	1,148698880	0,979308010
2,930373000	1,399255720	0,711847050
3,638183770	1,586041560	0,799930770
3,142295320	1,060735220	0,705412910
4,725080960	1,192576650	0,618099230
3,633634720	0,604951560	1,164584080
4,096750370	0,984383410	0,698994250
3,558156820	1,133004930	1,762401150
2,903650730	1,232123210	1,181164630
1,610169490	0,853054490	0,932709610
3,957229370	1,006626170	0,838628160
4,623088690	1,588660370	0,604483010
1,188888890	0,943795210	0,499818910
3,308608760	0,546576880	0,809593020
3,596980260	1,911086100	0,789569660
2,998051440	1,000000000	1,475667760
5,420741320	2,029909710	0,704803810
3,958383840	1,033860050	1,883686360
3,396195870	0,544067800	1,306997740
2,642625610	1,419683260	0,362608370
3,910569110	1,077796710	0,695586570
3,291615040	1,026719730	1,103984820
3,421336650	1,345163140	0,514285710
3,321234880	0,749712310	0,758292030
4,077218430	1,007514450	0,627480920
2,641880340	1,076566130	1,168024840
2,264069260	1,112470860	0,924873490
3,944857770	0,801638390	0,843774470
4,256637170	1,478617460	0,691269840
3,249438200	1,275659820	0,949125600
2,976491860	2,054213320	0,883850440
3,583798880	1,877358490	0,755776890
3,588894070	1,081415930	0,679696850
1,911985020	0,852116880	0,855426510
4,184659090	1,881009620	0,717722530
3,523377860	0,622812310	0,673311640
3,405222440	0,791844190	0,577252340
3,257198630	0,671541740	0,366995070
5,605661300	0,613062230	0,578015640
3,490436490	0,907063200	0,659090910
3,812561330	0,887026690	0,453813560
3,516389310	1,287492220	1,028486390
2,555328910	0,809553740	1,514982880
2,164699850	1,758533500	1,030696070
2,959140910	1,266328470	0,710571920
4,742662470	0,819047620	0,451739130
5,064499210	1,411428570	0,842128220
2,215903110	0,628734900	0,864829400
2,388771190	1,079617830	1,541758730
3,045454550	2,451923080	0,836160710
2,709003220	1,179172060	0,858292360
2,222222220	0,304657180	0,837971270
2,511853450	1,889825020	0,800541520
2,726781860	0,866883120	0,520417420
3,579403790	1,314621410	0,838929220
2,265795210	0,811518320	1,053660750
3,197490450	1,201179550	1,037916860
2,425683060	1,393280630	1,379058070
4,785041550	1,161051210	0,633318040
2,941444000	1,336283190	0,735415710
4,259977190	1,410361280	0,639313860
4,710781520	1,441176470	2,229477610
3,675534990	1,212474300	1,858352940
2,152866240	1,879203840	1,087140840
4,754970760	1,101648350	2,261116370
2,149024250	1,576446280	1,818138420
2,897983390	1,026188840	0,791686570
2,471428570	1,564527260	1,561234330
2,325775660	2,282352940	1,048698170
2,075268820	1,153096730	1,139252790
2,613293050	1,270891360	1,354034230
2,576994430	1,344514330	0,661401780
2,463840400	1,294117650	0,833913480
2,299001250	0,865452000	0,910589410
3,712045170	1,842364530	1,089213710
1,942258880	1,701618580	0,863866400
2,315722470	1,142146410	0,650126580
3,390353700	1,516059960	0,630479100
2,535968890	1,100143060	1,543877550
2,559014270	1,641374370	1,707865170
2,807268010	0,728643220	0,838528360
3,613281250	1,090712740	0,857361960
2,281188120	0,905619600	0,825617280
2,940554820	0,411544230	0,942357180
3,805812420	0,754346180	0,583724570
2,176588630	1,391963610	1,416275430
3,430883340	1,781679390	0,652219320
3,484110890	0,740996170	0,420722140
4,282993200	0,609230770	0,632298790
4,137811630	1,935483870	2,591125200
2,461431550	0,794140930	0,812666310
3,807017540	1,866180050	1,321906800
2,985138000		0,924812030
2,377130680		0,668472370
4,743553010		0,851248640
3,222869630		1,532100110
4,095550690	0,150741610	0,728813560
1,667651400	0,337216070	1,049234140
3,759550560	0,206876460	0,959340660
2,295880150	0,270955550	0,838922480
3,189939940	0,192752610	0,711111110
3,703816790	0,219882470	1,448525320
1,395721930	0,306113780	1,860893850
4,607662840	0,366147410	0,508988760
4,213841370	0,180101780	1,103859250
3,009353080	0,144776900	1,763367460
2,641215110	0,162125550	0,618368510
	0,194060300	1,379211880
	0,125755740	0,531500570
	0,193167180	1,849770640
	0,298468410	1,705679860
	0,263432660	0,671453190
0,935037130	0,231293620	0,798270890
0,764375670	0,300343870	0,927167630
0,458518790	0,259200130	2,653846150
0,761064550	0,324976630	0,783957850
1,144273380	0,102897190	0,865846510
0,927450080	0,373918260	0,580399060
0,898054180	0,341932700	0,820000000
0,862779920	0,216617720	0,984108300
0,800958860	0,311920240	1,791027150
0,855495360	0,504293520	1,933333330
0,929343510	0,268925170	0,984449760
0,894916870	0,251051890	1,509886160
0,934118780	0,241782390	0,972405520
0,756597020	0,303509860	0,768168170
0,798782010	0,403035410	2,025888020
0,513635980	0,431828380	3,313630880
0,863050850	0,295070170	1,152253350
0,683250980	0,365244070	1,342089190
0,903702430	0,393463570	1,232742820
0,767263430	0,317434210	0,564525990
0,785745910	0,313174750	1,653250770
0,658882700	0,391064530	1,986980780
0,805083980	0,251691850	0,585244890
1,083302480	0,342393320	0,539086930
1,128349650	0,284173330	0,971123670
0,912205780	0,263725950	2,772526780
0,816866020	0,241862650	0,966773160
0,770894990	0,288821350	0,376523410
0,975098160	0,310607500	1,549485860
0,876198690	0,285850500	1,922136420
0,696655010	0,355504590	0,662371130
1,159716850	0,337911820	0,903038140
1,053375200	0,273911780	0,970207250
1,082857480	0,317842410	0,962962960
0,730455080	0,303601550	0,445241200
0,887259790	0,311588410	2,396991500
0,827997130	0,333233320	0,562787640
0,286290320	0,330516240	0,818421050
0,761189150	0,307943640	1,679630850
0,828787000	0,374585750	0,885733160
0,735821210	0,411634760	2,081550800
0,859592960	0,363319240	2,947086400
0,799355960	0,303848610	0,722036170
0,721776220	0,335317030	0,530722480
1,281603290	0,305489000	0,813858700
0,757120250	0,402861200	0,563997260
0,740554820	0,301552590	1,153740560
0,904403240	0,195437600	0,702814000
0,415066900	0,693418590	2,171821310
0,806748470	0,405176260	1,090721650
0,741435040	0,331060350	1,732541900
0,402985070	0,302205380	0,670446490
1,112761650	0,284877040	0,865096360
0,781648840	0,219902570	1,521770160
0,762139340	0,300382040	1,016499280
1,508032850	0,377852110	1,531114330
[truncated: 5,513 more rows]
