# Supplementary material for: The NSP3 protein of SARS-CoV-2 binds fragile X mental retardation proteins to disrupt UBAP2L interactions
Source: EMBO Rep. 2024 Jan 2;25(2):25. doi: 10.1038/s44319-023-00043-z (PMC10897489; doi:10.1038/s44319-023-00043-z)
Supplement: Supplementary file 7 — Source Data Fig. 5 [file 44319_2023_43_MOESM7_ESM.zip › Figure 5/5D/5D_G3BP1 foci pool from 4 indep exp .csv]

WT	ED/KK	FI/AA
	0,839220865
	0,876500858
	0,851772288
	1,081426910
	1,070796460
	1,051724138
0,335909260	1,206770357	0,436650590
0,251189200	0,900791803	0,449615910
0,450951440	1,044681884	0,660588240
0,417634190	1,121533031	1,028526150
0,441901720	0,840667678	0,581920900
0,397719170	1,514398645
0,379926340	0,706945229	0,217487960
0,361475100	1,381956649	0,237387560
0,438942590	0,880798591	0,600541030
0,453267330	1,170509709	0,324782190
0,580412580	1,167085427	0,525685790
0,587671800	0,951234959	0,348778000
0,453912680	1,253893026	0,413398690
0,521824530	1,491501416	0,461794020
0,512685910	1,479285714	0,499444440
0,408268160	1,436201780	0,368150680
0,623178660	0,928296068	0,775615340
0,567084940	0,947949527	0,387790700
0,515224750	1,013900245	0,310000000
0,568913480		0,425958700
0,509418730		0,547393360
0,689561190		0,430972390
0,680788470		0,390464700
0,501065450	0,086023143	0,427531840
0,740239780	0,259256143	0,519480520
0,724509180	0,222966589	0,369335820
0,676323680	0,234007607	0,546430830
0,595197840	0,301843723	0,602922490
0,848421780	0,291714462	0,687906370
0,670257120	0,241434547	0,483509230
1,064313180	0,079515065	0,490378230
0,603186100	0,068096416	0,622591360
0,743253100	0,207112010	0,477045910
0,749086920	0,151895127	0,403116530
0,583394290	0,256229789	0,621751030
0,857719110	0,230531150	0,363074810
0,865583460	0,214010933	0,500689660
0,835632180	0,227658053	0,435986160
0,508369020	0,291219665	0,448539640
0,985921160	0,244162996	0,437940760
0,993882540	0,186025713	0,722670580
0,753413320	0,211568760	0,609756100
0,884161750	0,165831544	0,635877860
0,689419800	0,311168259	0,465503570
0,965399400	0,200376176	0,446740860
0,748290600	0,262181267	0,559446250
0,712017170	0,186064125	0,571072320
0,599303140	0,200455581	0,542785230
0,655050730	0,210999743
0,859382000	0,213262116
0,820193640	0,223670353	0,178105620
0,653649470	0,229445254	0,282379730
0,774404480	0,275340393	0,225748500
0,779865130	0,330678961	0,297183550
0,821428570	0,174374204	0,304166670
0,802165350	0,328069427	0,257771570
0,790940770	0,345055261	0,332010100
0,647704590	0,250587889	0,261655220
0,726136930	0,277769495	0,431315690
0,743059060	0,253939116	0,413699690
0,944188430	0,550125313	0,517714790
0,787987680	0,276993095	0,377377890
0,756897450	0,230309700	0,602988260
0,690813650	0,274979887	0,502471170
0,977906370	0,371070207	0,512620190
0,670005270	0,262950820	0,435149160
0,591221580	0,430075188	0,575163400
0,808625340	0,235826904	0,603633920
1,027823240	0,243197566	0,469418960
1,030905080	0,274752045	1,004698510
0,948123620	0,328415876	0,502021020
1,041689830	0,210991341	0,522875820
0,618464960	0,502773669	0,281012660
0,711322870	0,195248701	0,567332750
0,805056180	0,239792131
0,701863350	0,251529052
0,640481650	0,261139093	0,720946180
0,836962920	0,282469423	0,502267000
0,824436540	0,206718346	0,546166760
0,802875970	0,221134638	0,570932250
1,014015840	0,569927243	0,832159620
0,831265510	0,293473855	0,698275860
0,754962780	0,447749032	0,487639060
0,853442830	0,503877551	0,530841120
0,585568330	0,526478467	0,666666670
0,655591050	0,310623317	0,671319800
0,968992250	0,245093946	0,458943350
0,948220060	0,568795812	0,699674270
0,848783690	0,383772392	0,779092700
0,909090910	0,289120715	0,583166330
0,708724830	0,411893790	0,771881460
0,881309690	0,298284206	0,749124040
0,841530050	0,359686450	0,429487180
0,879834250	0,284847070	0,625181950
0,752785520	0,266221374	0,670172800
0,694560670	0,287353574	0,557943210
0,715083800	0,330574489
0,953179590	0,340243902
1,243300420	0,382921458	0,273313380
0,681950510	0,301228501	0,259477940
0,839155750	0,275810844	0,559808610
0,640176600	0,295143213	0,525661980
0,961651920	0,428248871	0,282407410
1,190229460	0,287778905	0,347189100
0,711363640	0,259477459	0,312390310
0,971734150	0,619243633	0,515998530
0,774593340	0,242338398	0,440665430
1,021892100	0,693972179	0,458517030
1,047318610	0,257567850	0,354063020
1,102236420	0,466075157	0,546102260
0,891826920	0,283995816	0,458351320
0,946472020	0,471974856	0,479302830
0,260082300	0,364318243	0,638405130
1,409395970	0,648215791	0,892603850
	0,457574032	0,548008170
	0,306308878	0,507684430
	0,291714948	0,495755520
0,526864890	0,461833186	0,497671710
0,726307410	0,338625954	0,448786260
0,466478870	0,441239644	0,568686260
0,558441560	1,060195399	0,972989200
0,476567450	0,515122572	0,794604540
0,779050190	0,324133504	0,549935150
0,802850360	0,622972096	0,681699350
0,888843810	0,310205456	0,561333330
0,650082240	0,189179375	0,747899160
1,067244220	0,365800073	0,540385990
0,920940170	0,565007429	0,656158360
0,874837030	0,480179506	0,835656640
0,754816110	0,312688822	0,409022560
0,937872760	0,309083911	0,405139830
0,974032860	0,807707129	1,051632500
0,883075280	0,784243864	0,749028750
0,713651500	0,265978563
0,965357970	0,915730337
0,776614310	0,285004143	1,079069770
0,933130700	0,540091400	0,651092690
0,621451100	0,523529412	0,908124530
0,928809050	0,268947596	0,672064780
1,400812460	0,970524491	1,105752960
1,334256060	0,805114638
1,012151540	0,515468608
1,146647020	0,387234043	0,376755450
0,828442440	0,386482627	0,534260020
0,840701220	0,413064361	0,308736510
1,244427360	0,971803597	0,219468070
1,220679010	0,515577889	0,406789640
0,992248060	1,108094262	0,543648400
1,194948700	0,756298201	0,574757790
0,984908660	0,802367473	0,345779650
1,009615380	0,845794393	0,379329610
1,561920810	0,248548813	0,531688170
0,913851350	0,196668458	0,381292910
1,338409480	0,601409978	0,520420420
1,390971040	0,342003320	0,766366370
	0,401895206	0,260108630
	0,450592885	0,572958090
1,252183410	0,400831354	0,582699620
0,851193780	0,927631579	0,776909410
1,015810280	0,852418861	0,511672410
1,163590070	0,995018680	0,851121420
1,154366960	1,155150754	1,029702970
0,939538040	0,500646831	0,730004060
1,457689480	1,029850746	0,628633410
0,935868750	1,160184575	0,852223190
0,987277350	0,845646438	0,787637970
	0,873099802	0,971149580
0,248113320	1,020352782	0,719630480
0,397480150	0,923658872	0,999524490
0,453226980	0,906271537	0,904306220
0,414855790	0,768326418	1,364440080
0,432338510	1,004847645	1,041495900
0,441022280	0,852961672	1,062391680
0,426258210	1,006338028	0,889897160
0,417639140	0,721859114	1,071211200
0,375625280	0,776479182	1,102941180
0,435958250	0,697214076	1,231328490
0,472887150	1,000746269	1,139566400
0,258758760	0,465678627	0,770081060
0,504776660	1,304620204	0,953767120
0,306367430	1,034154091
0,545765390	1,069879518
0,566352030	0,871857259	0,741951460
0,561870100	1,208930076	0,654952890
0,517836920		0,689372600
0,391761610		0,745444660
0,571515890		1,116091310
0,650199450		1,245745600
0,769422780	1,243394716	0,677860330
0,567866160	1,744906275	1,077750460
0,599615630		0,790015600
0,659271520		1,183597710
0,576169930		0,897632310
0,458139530		0,873993700
0,604436860	0,977646285	0,614564830
0,239594260	0,853974895	0,741970020
0,577084790	0,875929368	0,963335730
0,503895180	1,184049080	0,962359750
0,515991470	0,823343849	0,820241140
0,532710280	0,889417989	0,634380780
0,669581060	0,825127334	0,922705310
0,470328050	0,888231815	0,886727690
0,541136870	0,887613293	1,064127480
0,375611590	1,615087041	1,040530010
0,504195270	1,124106563	0,908736350
0,727620500	1,204498978	1,230646450
0,690421460	1,071034483	1,209931370
0,611024840	1,165392634	0,961600650
0,635400310	1,289602233	0,837520260
0,786619160	1,206149546	0,849025970
0,572030330	1,023239437	0,964344260
0,487670070	0,908567315	1,136986300
0,411587980	0,929151292	0,778251600
0,535944900	1,124510572	1,013728010
0,494117650	1,011382114	1,042078150
0,642450770	1,100082034	0,703930130
0,427526290		0,969405590
0,549528300		0,930476610
0,816674560		1,083594100
0,703398060		1,216361200
0,405974530	0,188996764	0,948430490
0,763483420	0,301723204	1,061517740
0,656560640	0,138754932	0,709318500
0,498999000	0,248821082	1,249156630
0,598477160	0,186033200	1,032337090
0,558943090	0,202068655	1,122327200
0,631660630	0,240469208	1,086696560
0,694664550	0,310292887	0,845606910
0,918432200	0,325173611	1,108673470
0,293680300	0,343200418	1,124284970
0,618308350	0,277183601	1,204509700
0,173553720	0,275252525	1,259829970
0,789620540	0,221333818	0,888762770
1,382402710	0,255483871	1,055781520
0,723392150	0,293737299	1,478798590
0,929183320	0,321870956	1,040878580
0,199542600	0,262432483	0,921245420
1,174705880	0,254827717	1,040599630
0,199763590	0,417573559	1,845070420
0,701598580	0,262740184	1,066451610
0,618084470	0,217245710	1,083333330
0,426003590	0,294028886	1,389644010
0,350602410	0,307392153	1,303188030
0,764954680	0,511894273	1,111475410
0,177615570	0,338053097	1,380577430
0,541083380	0,384910775	1,333996020
0,364532020	0,308144796	1,413678620
0,655321780	0,376492195	1,000668000
0,811180120	0,359122402	1,646662170
0,523659310	0,269932979	1,579305650
0,547122070	0,578216374	1,493169400
0,703205130	0,293209120	1,192334020
0,571613740	0,352617080	1,265560170
0,202079270	0,401117035	1,110407880
0,913282860	0,354288623	1,271509170
0,630165290	0,306310929	1,042354630
0,435719250	0,553145917	1,565560820
0,514685310	0,686506868	0,000000000
0,251072960	0,532284768	0,000000000
0,822094690	0,336471891
0,275162930	0,551764025
0,883296860	0,676237914
0,612351190	0,373015873
0,765671640	0,330866482
0,188946980	0,465706232
0,796352580	0,703268804
1,185702550	0,440721649
0,616279070	0,601916089
1,049789030	0,459685514
	0,423569024
	0,592029720
0,994918130	0,375893769
1,249273680	0,506524725
0,986101920	0,604963806
1,309986130	0,612029546
1,214605070	0,650488953
0,874810320	0,619427329
1,156716420	0,644363636
	0,409292035
	0,548134328
1,000000000	0,586711712
1,000000000	0,791429655
1,000000000	0,490270889
1,000000000	0,574609375
1,000000000	0,614558473
1,000000000	0,507624398
1,000000000	0,734406439
1,000000000	0,363784003
1,000000000	0,539869813
1,000000000	0,769577696
1,000000000	0,461888981
1,000000000	0,561564060
1,000000000	0,445096396
1,000000000	0,522514868
1,000000000	0,615154110
1,000000000	0,499352611
1,000000000	0,400431965
1,000000000	0,456277056
1,000000000	0,702772964
1,000000000	1,071269488
1,000000000	0,405756732
1,000000000	0,505351326
1,000000000	0,500000000
1,000000000	0,666510319
1,000000000	0,748705882
1,000000000	0,526937618
1,000000000	0,626066351
1,000000000	0,750833730
1,000000000	0,902671756
1,000000000	0,659146641
1,000000000	0,385973516
1,000000000	0,813052012
1,000000000	0,544160942
1,000000000	0,842364532
1,000000000	0,740394089
1,000000000	0,521481481
1,000000000	0,688118812
1,000000000	0,640796020
1,000000000	0,784255107
1,000000000	0,910589411
1,000000000	1,041226747
1,000000000	0,656297807
1,000000000	0,511473738
1,000000000	0,558530184
1,000000000	0,510504202
1,000000000	0,378682378
1,000000000	0,799352751
1,000000000	0,563616676
1,000000000	0,371851041
1,000000000	0,702970297
1,000000000	1,388704319
1,000000000	0,433333333
1,000000000	0,807563960
1,000000000	0,581475129
1,000000000	0,648267763
1,000000000	0,907168038
1,000000000	0,993491124
1,000000000	0,437090042
1,000000000	0,845498783
1,000000000	1,227189222
1,000000000	0,792288557
1,000000000	0,852959502
1,000000000	0,888888889
1,000000000	0,772870662
	1,163239075
	0,411650485
1,532567050	0,548534202
	0,571241830
	1,244590164
	0,692461641
0,376755450	0,431174089
0,534260020	0,486139283
0,308736510	0,637533875
0,219468070	0,499660095
0,406789640	0,576895819
0,543648400	0,759232955
0,574757790	0,628075253
0,345779650	0,564083997
0,379329610	0,959493671
0,531688170
0,381292910
0,520420420
0,766366370
0,260108630
0,572958090	0,922705314
0,582699620	1,030981067
0,776909410	0,876190476
0,511672410	1,030482977
0,851121420	0,806198347
1,029702970	0,970351759
0,730004060	0,852392947
0,628633410	0,900572618
0,852223190	1,743329776
0,787637970	1,292841649
0,971149580	1,271929825
0,719630480	1,178354500
0,999524490	1,541327125
0,904306220	1,171044950
1,364440080	1,033648170
1,041495900	1,037125749
1,062391680	1,502138057
0,889897160	1,427044025
1,071211200	0,935107073
1,102941180	1,191432396
1,231328490	1,194840462
1,139566400	1,445429741
0,770081060	2,126460481
0,953767120	1,796929518
	1,330731015
	1,081850534
0,266178270	1,330955777
0,335939470	1,797045101
0,250471830
0,300060310
0,298713240
0,303927680
0,283838380	0,700598802
0,340647080	0,945190157
0,371866820	1,198538368
0,252203910	1,199753391
0,257231010	1,389841689
0,323142410	0,967376831
0,316039600	1,272519084
0,402395210	1,626486915
0,384398870	1,537590946
0,358299600
0,348709270
0,351177730
0,419493340
0,348151410
0,429411760
0,379373010
0,390589310
0,462031110
0,331934730
0,348649930
0,419894790
0,390900200
0,440039160
0,345902460
0,326241130
0,423180590
0,416713400
0,457320520
0,231596830
0,448710600
0,477681160
0,437164980
0,218377090
0,231001210
0,433292530
0,452088450
0,444444440
0,471446700
0,451984640
0,394822010
0,404145080
0,462589460
0,419291340
0,465993270
0,385346000
0,510034600
0,501039500
0,506993010
0,773599560	0,547334810	0,676380590
0,601103170	0,478130360	0,610537840
0,586482170	0,563343110	0,724751180
0,484642090	0,572223060	0,842553900
0,606361560	0,550848750	0,675478730
0,449547670	0,502960470	0,774595060
0,698065250	0,454436660	0,862380630
0,710945350	0,731756510	0,672630310
0,685362320	0,632369300	0,501483680
0,617719680	0,734345710	0,639239380
0,676739790	0,911936640	0,701426020
0,702081210	0,583620510	0,724928370
0,671294940	0,889302710	1,096516690
0,696378830	0,599544230	0,557941500
1,027932960	0,628135450	0,680894690
0,576051780	0,463590640	0,998679490
0,527925530	0,485413470	0,534013610
0,775470860	0,677196890	0,770112710
0,555539010	0,652455360	0,763225680
0,597030590	0,623458170	0,644577110
0,648476580	0,818768730	0,456670700
0,461362250	0,543367350	0,934532230
0,793039440	0,973295850	0,747674890
0,583694310	0,606921240	0,870561980
0,732567170	0,460305900	0,901356350
0,688168610	0,716182360	0,808051460
0,622790100	0,644869220	0,709476310
0,665050110	0,843985910	0,570702790
0,400130020	0,900000000	0,824091780
0,674698800	0,930584020	0,846441120
0,496388380	0,625546130	0,627779000
0,510584250	0,722682550	0,568472040
0,462451260	0,980994530	0,543439320
0,752256090	0,606243440	0,775000000
0,483578520	0,871605590	0,730751600
0,552825970	0,889725660	0,874233130
0,653720570	0,854059890	0,640484100
0,765256590	0,655219040	0,991680530
0,805806340	0,661359110	0,586845310
0,255872790	0,735461800	1,226878250
0,593177280	0,677956200	1,227089630
0,579369420	1,152810300	1,045871560
0,273150740	0,733743410	0,761036960
0,618406290	0,946698250	0,888368460
0,698501870	1,061570490	1,148525190
0,762535480	0,579636800	1,005243840
0,602405040	0,543573670	0,942459270
0,893218720	0,541455700	1,041157730
0,665505230	1,023270640	1,039372170
0,888435370	0,939228300	0,486006460
0,756045240	0,826310710	0,822404370
0,739369000	0,856442120	1,174223690
0,819775460	0,980053190	0,812913910
0,552941180	1,037411530	0,869988860
0,808570280	0,626139820	1,383384790
0,805393440	0,471956220	0,938584020
0,657718120	0,628610730	0,832620470
0,612764210	0,670394970	0,869704940
0,469824920	0,661712670	1,007015490
0,924641890	0,842385520	1,009991180
0,603659800	1,090252710	0,789598110
0,669949710	0,923132970	1,021719730
1,054514840	1,020871480	0,905896370
0,556679310	0,793179320	1,846475510
0,737673430	0,872062660	0,700659870
0,609047200	0,774092860	0,919771630
0,830806420	0,639191920	1,173018750
0,915353440	0,587878790	0,922400730
0,887206150	0,814784730	1,397737690
0,736937340	0,912556980	1,092994800
0,640072530	0,875262490	0,553648070
0,931818180	0,714707120	1,128029830
0,726236610	0,955255380	0,947466580
0,806532660	0,770178420	1,200684510
1,114083220	0,870618780	1,419698870
1,218614220	0,622699390	1,012909320
0,493226180	0,757469240	0,943919340
0,786718930	0,697438160	1,202080710
0,874942320	0,520778070	0,878787880
0,950081260	0,593143890	1,077302630
1,083818390	0,795372050	0,991077330
0,819490330	0,601459190	1,871280510
0,931297710	0,755139330	0,535245340
0,763540920	0,646090530	1,122628250
0,479478510	0,611161940	1,260035520
0,313138690	0,507635350	1,114069810
0,831425090	0,613025010	0,859819820
0,616099830	0,947775630	1,475403820
1,103864140	0,703377390	0,901608680
0,677006400	0,919196870	1,437125750
0,908771050	0,495189870	0,861849490
0,913251190	0,872959180	1,023247090
0,977576220	0,762148340	1,482014390
1,086791500	0,601779170	1,632598780
0,991306570	0,699370410	0,553379420
1,141943730	0,767650160	0,950038430
0,876323260	0,760674750	1,208949420
0,904700080	0,954376660	1,035574670
0,990890160	1,074746400	0,853207240
0,729814480	0,874197000	1,273372290
0,906323800	1,326597490	0,955136270
0,735559090	0,985563580	1,221335570
0,827788130	0,712290500	1,397554810
1,192594570	1,019252550	1,029601030
1,017144390	0,523295450	1,100519930
0,755364810	0,837062540	1,670008720
1,023287300	1,123705410	1,544104800
1,082655830	1,367561260	0,792048930
0,682189540	0,693768550	0,736423840
0,337981950	0,961332540	1,296099290
1,416004380	0,838748500	1,288060360
0,708253360	0,554327810	1,046104200
0,769146310	0,843088420	1,347927340
0,672361530	0,584634600	1,035145270
0,878150100	1,059047620	1,261406840
1,433998890	0,841937540	0,603522130
1,104838710	1,174281980	1,252161380
1,171581020	0,699016390	1,221435790
0,588037070	0,801324500	0,997467070
0,546531300	0,647176080	1,389031270
0,886723160	0,616208980	1,429235540
0,606395020	0,940484430	0,711111110
0,647408670	0,866433570	1,002081170
0,660516610	1,462697270	1,277227720
0,875143180	0,679012350	0,657591620
0,719172180	1,037983930	0,815789470
0,631730490		1,307733910
0,818601960		0,671210470
0,653055310		1,263790280
0,891538240		1,176245210
0,616458270	0,442290020	0,644891120
1,246262090	0,185439980	0,946188340
1,252718190	0,329998900	1,226116450
0,578434270	0,289523600	0,718358040
0,662186380	0,554336760	0,627070250
1,421477710	0,250510090	1,621993130
1,104531720	0,371425210	1,277682160
0,914501510	0,351456540	1,745752780
0,639939490	0,181992090	1,468085110
0,914945320	0,557085850	1,905187840
0,604750300	0,378413360	1,671903320
1,110332220	0,419804560	1,207501510
1,068944480	0,256546590	1,623471880
0,461397620	0,579018520	1,404059040
0,998770740	0,427546050	1,683107270
1,070548370	0,418662260	0,892945540
0,947611710	0,503462600	1,475511470
0,584472050	0,382798390	0,768605380
0,443192490	0,566360600	0,854636590
0,683484800	0,299735490	1,234296480
0,536432160	0,338709680	1,531112510
1,605580220	0,643800600	1,154528180
0,866242040	0,415078240	1,147301590
0,753039030	0,550466620	0,977142860
0,481730770	0,383311600	0,748564140
0,346153850	0,471366280	1,068414320
0,506951180	0,408899230	1,584407220
0,731478490	0,315581570	0,837750480
0,814406230	0,625458280	0,677669900
1,517712060	0,646229220	0,733939000
0,474283850	0,679812630	1,696732030
1,052007900	0,572190880	1,080955540
0,419025670	0,545732640	1,444740350
0,814290420	0,453931200	1,528980680
1,044466400	0,230402710	1,348852900
0,730452000	0,402358490	1,010803510
1,135350850	0,539760180	1,316216220
0,961384820	0,279917250	2,434993080
0,954666670	0,491672010	0,941626130
0,526896090	0,494140310	1,082344730
1,129561430	0,359385220	1,416488980
0,729929460	0,441538970	0,940298510
0,905323450	0,373950990	1,111587980
0,637559000	0,361677050	0,556752870
0,270671620	0,600067960	1,326739930
0,624703890	0,346220230	1,047935100
1,155879360	0,366380070	1,799704360
0,622267760	0,376489420	0,733829000
0,636146220	0,544059940	1,897649730
0,927980700	0,494014650	0,827507600
0,931402960	0,552692790	2,704828660
0,756419150	0,575448030
0,581799240	0,639362290
0,648347830	0,454290000
0,911908080	0,576523870	0,811677630
0,481197770	0,602952450	2,165391160
1,697625700	0,395954880	0,953767120
1,131073050	0,478097870	1,347863990
0,732330300	0,698367920	1,153342070
0,615196080	0,440266830	1,031592800
1,003870510	0,631181040	1,384073910
0,749025170	0,635907090	1,520783560
0,753196020	0,541450780	1,928261920
0,610024880	0,494308230	2,100970870
0,769039150	0,331215770	0,981418090
0,873027260	0,648534640	1,331860580
0,781147240	0,534167040	1,260211800
1,007331380	0,526811760	1,661143770
0,777286140	0,623607000	2,505654280
0,950849960	0,617526240	1,214757710
0,505934720	0,580127450	2,120022120
0,915147000	0,734080610	2,432612310
1,199106810	0,624403060	1,511123470
1,407462690	0,499157640	1,609933040
1,020224720	0,630193240	1,767454950
0,484632680	0,623125300	1,386454180
1,391076120	0,698998290	1,964143430
0,536960600	0,551749450	2,088990300
0,735338350	0,435543510	1,890678940
0,910566040	0,401115620	0,987253770
1,032842580	0,672665620	1,580720090
1,050455240	0,852094240	1,606701940
1,050381680	0,564809860	1,781764710
0,960919540	0,494333510	2,120048020
0,648659000	0,466974720	1,258568850
0,691452660	0,402533040	2,342962510
0,577914580	0,816629960	2,381863050
0,792452830	0,542960090	2,521303260
0,555169750	0,905728590	1,299936180
1,533101050	0,489699330	1,885383130
0,628925940	0,614592270	1,458685750
0,943181820	0,844546240	1,392927310
0,653333330	0,730835730	2,016371970
0,724192280	0,534944670	0,960604070
0,855089820	0,506535950	2,163923630
0,523218570	0,871543260	2,032385990
0,829159940	1,203481390	2,358338910
1,490299110	0,442642640	1,699591280
0,465069050	0,701685730	2,371506480
1,198040020	0,474148420	1,282890250
0,365274370	0,662962960	1,752230610
1,201966410	0,797464440	1,735006970
0,624846250	1,373391900	1,621074670
1,251435600	0,454946440	2,460084030
0,510262730	0,469696970	2,135593220
0,375772560	0,987603310	2,457950530
1,567947130	0,800765060	1,033333330
0,743685300	0,785028790	1,912704050
1,322286660	0,442159380	1,946732950
1,175540770	0,552597400	1,963597430
0,834514380	0,698013250	2,859699360
0,859231410	0,379241520	1,002875630
0,791315350	0,660220070	1,917867440
1,046055440	0,531006440	1,842105260
1,592402900	0,568274460	1,900436050
1,044910180	0,351296040	1,339155750
1,429366440	0,631759070	1,070699710
0,659931210	0,623997210	3,164594000
0,954231430	0,592031030	1,986706060
1,418039900	0,400072020	2,257037040
1,038681320	0,486151600	1,040238450
0,987168140	0,538946590	2,523489930
1,096187940	0,622005990	1,971471470
0,521507760	0,584615380	0,941087610
0,830666670	0,482028000	1,460895980
0,806149730	0,816950460	2,332319390
0,623550400	0,863300970
0,772849460	0,629327110
1,178715760	0,699805070
0,944319710	0,502730110	0,319189230
0,443345320	0,496815290	0,340339700
1,164716470	0,505402160	0,404541590
1,384580700	0,541095890	0,470288720
1,269977430	1,106331170	0,124175880
0,973242630	0,866477270	0,313867820
0,410722400	0,575437170	0,402274340
1,283684690	0,923233970	0,299327540
0,933027520	0,622897000	0,370898240
1,068077280	0,534212700	0,399201820
0,388682750	0,886144830	0,361796120
0,719257540	0,447246740	0,328951050
1,122315590	0,394444440	0,517496640
0,794955630	1,087242440	0,244497120
0,762997660	0,737051790	0,409776770
1,021077280	1,020471740	0,467522140
0,808712120	0,763603930	0,336914510
0,344549760	0,578827810	0,471980430
1,751661920	0,565018320	0,417645720
0,713330150	0,638593240	0,372045220
0,653441680	0,482084690	0,363061350
1,747600770	0,528337240	0,292125760
1,663946230	0,463713480	0,341425350
1,081171950	1,267579050	0,281193960
0,874098990	0,824834750	0,347133760
1,034216870	0,553809520	0,321440980
0,991803280	0,608737860	0,433273350
1,057073170	0,400293970	0,275445630
0,406571850	0,792545370	0,226883410
1,215948490	0,432525950	0,317956490
1,205166420	0,861028680	0,287316050
0,884634510	0,991089110	0,347345000
1,287637090	0,683790520	0,388392330
0,539960040	0,421184740	0,520296940
0,772386190	0,970133880	0,331407010
1,558631100	1,116399380	0,302665010
1,183983780	0,794178790	0,305553910
0,651068160	0,633699630	0,186629530
1,256619140	0,352755910	0,373894460
1,255122950	0,783725910	0,328417670
1,313110540	0,907065220	0,344823470
0,773243800	0,513661200	0,247129190
0,744680850	0,627829930	0,459677900
1,177662340	0,813156440	0,384894480
1,039144050	0,494091160	0,278275610
1,230527970	0,817976260	0,451075430
0,651308900	0,378205130	0,434616550
1,053543310	0,879532160	0,347666970
0,412916890	0,831759150	0,413343930
1,395656780	0,847658570	0,302615420
0,800212540	0,464562240	0,348921530
0,620138520	0,683414040	0,328896280
0,556206710	0,785670920	0,361739020
0,746252680	0,476829270	0,215892890
0,790772530	0,494110350	0,346311480
1,018847600	0,713570980	0,324109200
1,084324320	0,691296180	0,299618920
0,762445890	1,206528560	0,303712040
1,058982680	0,482412060	0,409306980
0,987431690	0,656191070	0,220885040
1,049342110	0,629388820	0,431010670
1,088364430	0,896416940	0,356416370
0,924683890	0,712101060	0,232467450
0,669239250	1,052631580	0,294325350
0,907734810	0,770053480	0,287413030
1,203324100	0,764864860	0,416360180
1,579064590	0,722488040	0,572172480
1,277034560	0,673734610	0,076336850
1,666852680	1,281099660	0,413225770
0,981533300	0,427380130	0,394988520
0,971444570	0,619147450	0,368924610
0,977426640	1,064084510	0,402336270
0,740909090	0,627422830	0,270429010
1,530623930	0,423215570	0,505147390
0,810701960	0,444610780	0,296772950
0,788594470	0,535147390	0,244235200
1,028851700	0,524353120	0,236799900
1,716860470		0,513483870
0,842350200		0,342873760
0,958624710		0,352705410
1,261072260		0,356777410
1,250146110	1,468160380	0,292093990
1,315943730	1,437101910	0,509648500
1,070289430	1,609326880	0,439022800
0,947399530	1,871479770	0,423505640
1,304347830	1,819444440	0,353485950
0,942652330	1,418772560	0,501538660
0,597130900	2,003525260	0,382869880
0,777047220	1,454490660	0,261300920
1,062726180	1,926966290	0,371860620
0,644808740	1,506632980	0,313429880
0,959756100	1,827806120	0,064558800
1,157568240	1,977650060	0,263997350
1,000000000	2,065217390	0,365063590
0,689956330	1,695681060	0,254059790
1,065000000	1,515394910	0,282334910
0,700876100	1,979194630	0,389353870
0,744814580	1,765141320	0,329148760
0,991172760	1,902865130	0,294762320
0,601137800	1,554824560	0,323362970
1,531210190	2,372246700	0,314843590
0,430573250	2,831343280	0,346741480
1,433950220	1,672904190	0,378769440
1,058823530	1,818862280	0,307255010
1,277386290	2,197428140	0,476103440
0,753846150	2,324324320	0,432469030
0,866451610	2,836000000	0,337810200
1,105851410		0,322442020
0,642998030		0,511478550
0,874587460		0,388390720
0,989382880		0,279549980
0,954729730	0,587263200	0,397842810
1,147596480	0,577223750	0,347159170
1,054421770	0,521319910	0,308830650
0,831858410	0,612508060	0,287545910
1,273039890	0,565322760	0,514377440
0,695198330	0,510533390	0,453084610
0,621338910	0,597031710	0,347364010
1,707606420	0,626155270	0,391511080
0,595254710	0,636638730	0,307896950
1,641205330	0,655294120	0,351345670
1,244740530	0,691672560	0,364127760
1,203521130	0,711039760	0,371739890
0,844036700	0,420961350	0,310492960
0,789399290	0,538421870	0,301021490
1,336408800	0,507182030	0,421445680
0,641025640	0,610374960	0,383693890
1,055000000	0,674661750	0,296157910
0,610157370	1,008310250	0,504666240
1,182145430	0,920534220	0,433915210
2,007283320	0,615280140	0,344643240
0,940832720	0,712647670	0,427204570
1,051976570	1,018110800	0,351594910
1,008797650	1,006775610	0,309890420
1,219926200	0,868194840	0,335459820
0,862921350	0,985159320	0,437831640
1,468069120	0,643829400	0,367714610
0,926515150	0,974548820	0,406377940
0,733889310	0,821727020	0,353757640
1,140364190	1,064395710	0,322322970
0,805766310	1,048135910	0,280207510
1,654752850	0,865033620	0,480028840
1,228070180	1,063553200	0,380691250
1,161912100	0,796660120	0,329916260
1,646785440	1,444938270	0,398540250
	0,819556450	0,435773180
	1,263264270	0,332802660
	0,942058980	0,515632930
	0,918441560	0,316159930
0,522714440	1,343896100	0,439985490
0,564943940	0,840000000	0,404678870
0,601778860	0,800741920	0,280358840
0,592318610	0,938318780	0,350379340
0,544747880	0,942794280	0,342087980
0,702088450	1,015041780	0,230589440
0,651265240	1,502793300	0,283969580
0,569314150	0,831271090	0,424055740
0,490699640	1,063241110	0,388491860
0,659803710	1,420539300	0,379523840
0,495703900	1,107983920	0,253860360
0,879986360	0,571180560	0,306913120
0,715258540	1,032107410	0,391053180
0,685191620	1,198830410	0,401613630
0,558730530	1,113758190	0,302645340
0,573276880	1,162485070	0,246411480
0,430218880	0,673886880	0,308825730
0,759918250	0,949727440	0,465548230
0,752232680	0,254391280	0,422483520
0,456431030	1,148217640	0,303858280
0,763458200	2,135135140	0,264498200
0,801392410	1,222921910	0,400767380
0,422340560	1,559720460	0,350904980
0,436118250	0,908327950	0,282266610
0,594472430	1,182410420	0,284752180
0,709041380	1,512736770	0,278652540
0,659817950	1,218934910	0,334620920
0,700238220	1,755921050	0,402745130
0,581658460	0,667326730	0,295199030
0,574388450	2,109634550	0,390425530
0,549664430	1,232275490	0,243177310
0,554207120	1,143146520	0,389626240
0,520943470	1,122448980	0,291644330
0,622279650	1,699862640	0,244446150
0,801387570	1,172318340	0,313663880
0,980929030	1,841446450	0,412793370
0,597796140	1,648290300	0,348666970
0,797405470	2,203212290	0,424373980
0,599585060	1,462780900	0,243465450
0,712839710	1,454289730	0,383862700
0,808833770	2,312809620	0,384244500
0,552112680	1,600283490	0,371915620
0,495981950	1,086709310	0,261982830
0,688068180	1,473684210	0,385781250
0,785171380	1,276411000	0,405344170
0,689233870	1,199855180	0,438385100
0,746680140	1,880900510	0,430228890
0,579215120	2,212936050	0,282051280
0,512405140	1,773090910	0,336606000
0,442808770	1,851716580	0,369244420
0,799438370	1,131811490	0,432617820
0,649576530	1,389380530	0,287989010
0,680036330	1,431021630	0,418393780
0,425789640	1,854463620	0,380354680
0,895770630	1,944905660	0,351940370
0,511808530	1,908610270	0,547634530
0,562570830	1,524169180	0,546681850
0,930045290	1,684609550	0,337678210
0,803632040	1,854961830	0,395137520
0,357909080	1,920610690	0,263961890
0,479706680	1,145285940	0,272204420
0,913436910	1,569867290	0,313174590
0,729701950	2,377510040	0,494580950
0,669250650		0,455744500
0,483899040		0,367455380
0,515886870		0,422283470
0,815669810		0,312338150
0,634710450	0,273652090	0,458256650
0,871598790	0,199214030	0,499160790
0,733667440	0,445557780	0,309249770
0,737163380	0,542000670	0,301523180
0,750364960	0,560183910	0,296696800
0,767929390	0,494287320	0,354387450
0,469220760	0,626998740	0,355387360
0,587248320	0,406556070	0,531782550
0,568807340	0,484915850	0,417365270
0,379763470	0,543801830	0,300815100
0,761932370	0,362022590	0,316625180
0,515600320	0,474887840	0,414294310
0,717067360	0,550802740	0,151652170
0,694483450	0,622771240	0,453198540
0,733684640	0,537551260	0,414276940
0,727845530	0,462941180	0,292790020
0,737694700	0,485029230	0,280922620
1,219471600	0,515495990	0,371929210
0,852179410	0,648206500	0,413106180
0,654025420	0,433030230	0,326839830
0,811245870	0,509445610	0,494764400
0,648383500	0,595039260	0,380857610
0,569478630	0,503564730	0,419589980
0,391440730	0,430769230	0,566210050
0,893444470	0,551155540	0,347598970
0,783832880	0,547862580	0,374609020
0,710161400	0,550000000	0,341461170
1,032992040	0,477522080	0,357984900
0,654428640	0,531228460	0,424594400
0,685240620	0,584219980	0,588642660
0,871782980	0,671291800	0,283048640
0,975853260	0,689587150	0,358497580
0,909175380	0,633502680	0,421392480
0,792868870	0,740424320	0,464717460
0,748048260	0,653995680	0,511889040
0,853254440	0,524333040	0,363378150
0,417942580	0,651687070	0,373319350
1,000482280	0,777147120	0,424283110
0,896138810	0,407060950	0,354082610
1,171660120	0,654614220	0,344262300
0,798911700	0,624772040	0,268922180
0,590403170	0,588489430	0,391654540
0,842026450	0,414935170	0,456583180
0,845077460	0,625254260	0,334377140
0,785389280	0,462191610	0,288725490
1,367751780	0,679576890	0,450580820
0,493748410	0,558413540	0,345747310
0,498466260	0,657578880	0,433161440
1,035409670	0,607211960	0,393906310
0,453479280	0,594871790	0,598550290
0,696555350	0,573854590	0,437713480
0,850949960	0,745911950	0,407898700
1,223545330	0,785161170	0,378942070
1,015205000	0,710535910	0,268695830
0,827614600	0,588526390	0,354649990
0,859747550	0,694843780	0,443412420
0,880462360	0,514291350	0,385921830
0,787981860	0,686933220	0,321570270
0,926441350	0,468591910	0,500261420
1,014972650	0,643224700	0,378608170
0,706733610	0,561414930	0,360679970
0,448809520	0,650838600	0,370704290
1,018028850	0,596638660	0,346871340
1,179113540	0,695982140	0,445002670
1,205128210	0,713654340	0,315366480
0,836538460	0,831586300	0,296644010
0,808603490	0,772134200	0,468991830
1,003128910	1,007712080	0,402877700
1,091309820	0,763559520	0,516019680
1,077731760	0,624287070	0,419588080
0,643936850	0,581077840	0,411603420
0,847892070	0,761219100	0,413830950
0,781123140	0,709654000	0,256342670
0,886209240	0,625485440	0,335655830
0,829962290	0,505242620	0,323772320
0,950553250	0,682442370	0,425278310
0,627648490	0,945676550	0,432395640
0,598121090	1,100818830	0,314425930
0,612779330	0,607170290	0,352759680
0,873333330	0,697793740	0,299196330
0,913366340	0,512076050	0,379650020
1,466879210	0,668816090	0,559865290
0,626201500	0,786821710	0,417813010
0,963240540	0,548462130	0,268327070
1,229331420	0,805275410	0,536561980
0,966666670	0,711767760	0,344574250
0,615468810	0,791863520	0,222168270
1,094004440	0,685248490	0,300176060
0,638581780	0,986582480	0,425799090
0,821774510	0,868615060	0,271107670
0,840961990	0,738020010	0,684673040
0,953773210	0,842465750	0,402291370
0,568208780	0,798397860	0,343024770
0,960479040	0,729317270	0,853853200
0,883917780	0,681501340	0,455059130
0,492332530	0,687583800	0,505461240
0,766774450	0,695991390	0,331829640
1,126213590	0,888679250	0,296548050
1,364629700	0,777628030	0,277027930
1,091324200	0,651654910	0,735633730
0,908065190	0,608335630	0,281207870
0,955863810	0,839734730	0,387696510
0,711878690	0,792520780	0,450717700
0,883248730	0,700444200	0,246579090
0,902707280	0,777870450	0,712358930
0,978408130	0,926359830	0,317902100
1,818374260	1,009782000	0,504272310
0,603557810	0,746364650	0,255139920
1,040288380	1,119047620	0,391653520
0,859341600	0,797854320	0,381635580
0,949443020	0,722946180	0,289182590
0,651710350	0,579863090	0,369164270
0,747759860	0,976034240	0,490122570
0,673579800	0,770088650	0,656381890
1,082840240	1,139055790	0,590305150
1,545496110	0,550114550	0,263267120
1,373078710	0,613191240	0,419359620
0,850000000	0,632378730	0,454911310
0,912815630	0,951126720	0,371735560
0,669548510	0,771328060	0,647463710
1,215969220	0,644667060	0,371775640
0,961669090	0,926597330	0,870192310
0,540117420	0,610296320	0,513554220
0,826364980	1,059441610	0,707766090
0,837598430	0,646422130	0,528898580
0,683374690	0,986453940	0,645656950
1,879249110	0,550632910	0,949810010
1,178075140	1,174871640	0,713075450
2,074267780	0,759902500	0,716463410
0,905312990	0,835023040	0,409801710
0,845868640	1,243593700	0,529335700
1,364118900	0,712163420	0,613964040
1,043176970	0,834839510	0,528552890
1,277005350	0,798928460	0,277082990
0,482851020	0,933270080	0,411132810
1,461747150	1,038899430	0,361858190
0,966811750	0,754452930	0,267515920
1,176017600	0,881210190	0,320366130
1,162416850	0,952594490	0,322264030
1,814794220	0,845264850	0,801411460
1,217028380	0,858657240	0,575852410
0,470288620	0,701190090	0,647633230
0,709382150	0,979341510	0,351913480
1,000000000	0,960013000	0,431594730
0,853279630	0,993487460	0,547638910
0,748551560	1,064010450	0,873470760
0,719860220	0,951960780	0,683033460
1,118241240	1,172673660	0,389459500
1,159498210	0,686390530	0,698358990
1,381066510	1,083278470	0,446386160
0,855602160	0,720685110	0,730565520
1,347087380	0,803571430	0,300068350
1,384428220	0,859741980	0,487250170
0,878899080	0,770046390	0,486894640
0,833646030	0,956117020	0,928995120
1,097805640	0,759012020	0,747750930
0,803515380	0,751509050	0,503705010
1,844936710	1,020805370	0,721259290
1,285079370	0,952316990	0,286095310
1,129546900	0,922248400	0,539461960
1,620400260	1,177283450	0,352622060
0,592327700	0,874154260	0,594349870
0,709150330	0,870934960	0,708644220
0,861751150	0,888775510	0,669409400
1,892832760	0,944482290	0,741215230
0,954954950	0,834699450	0,366898570
1,505248430	1,064549180	0,751740560
0,893465910	0,616306950	0,572135660
0,777777780	0,865707430	0,648469200
1,013532760	1,155118920	0,700370370
1,106474820	0,848768640	0,384529360
0,548219580	1,156978770	0,757276120
0,855976240	0,624432810	0,261104890
0,783964370	0,940701750	0,836948390
1,052552550	0,797681770	0,763735230
0,704374060	0,763482550	0,643250430
0,805597580	0,680776010	0,741422270
1,460955270	0,725274730	0,801670550
0,800915330	0,831428570	0,309338520
1,866153850	0,780057600	0,718621500
1,412538700	1,051171170	0,696832580
	0,607375270	0,509664690
	1,155966630	0,410746270
	0,824235810	0,620187510
	0,540619310	0,718411550
	0,711938660	0,601532570
1,124720890	0,584035150	0,325610260
2,014576270	1,017595310	0,497304020
1,963389120	0,831192660	0,859538780
1,871923080	0,696035240	0,592203240
1,947620950	0,783793740	0,393392070
1,931864550	0,705882350	0,474141770
1,899620410	1,136583550	0,848268160
1,754676870	1,507663550	0,518477040
2,062901160	0,575916230	0,537892380
2,232917920	0,854565950	0,461434680
1,785405870	0,920270780	0,489472490
1,805615550	0,748291570	0,576635730
2,010498690	0,749142200	0,520310360
2,876394470	0,931679390	0,746401640
1,578971120	0,938120700	0,596572490
2,331496790	0,831422020	0,895678440
1,276340110	0,696134710	0,597441860
1,803030300	0,801611670	0,445575010
1,941148330	1,226204240	0,612497030
2,560057890	0,728466590	0,417538020
4,299853010	1,250387600	0,333730630
2,841020610	1,034496120	0,576442310
1,611636000	0,588966590	0,455467050
1,866400800	1,013682560	0,427706470
2,087325350	0,933124760	0,706934570
2,787429740	1,051292090	0,435814190
1,680667740	1,359135560	0,482672020
2,618221260	0,905905510	0,547720980
2,304371580	0,898734180	0,515282730
2,218131870	0,725239620	0,439560440
2,576561640	0,971932640	0,609812480
3,942936290	1,217601940	1,056559920
2,366495140	0,935301250	0,766270660
1,368239360	0,983779400	0,464033480
2,493348760	0,676804540	0,461699900
2,750290360	0,907686050	0,873116570
2,072009290	0,922791080	0,659090910
2,330383480	1,003358520	0,477005350
3,124925990	0,704000000	0,885017420
1,948931120	0,404721750	0,817838860
2,148394910	0,969594590	0,823307260
2,640000000	1,228040540	0,679378920
3,448592410	1,315045010	0,345614520
2,829826730	0,887645290	0,454091540
1,593316520	0,708893710	0,906820100
3,307156430	1,202846980	0,579455160
1,807321770	1,188491160	0,267292910
3,182524270	1,015873020	0,507661170
4,326636420	0,993116110	0,516203700
1,947196870	1,007805330	0,271063340
2,292895440	0,883731620	1,145076200
3,402013420	1,024435220	0,684597300
1,984553390	0,715998160	0,466528440
2,911624750	0,821033210	0,506092120
2,072982460	0,821247110	0,557945040
2,675231980	0,869119700	0,363221880
3,770057310	0,605030270	0,507303710
2,474747470	1,028971960	0,759975630
1,883754510	0,765867420	0,472049690
1,797541580	0,771078660	0,482532750
3,324324320	0,655335220	0,498749220
1,918382350	0,880760100	0,359360300
1,265486730	1,025665400	0,423584910
0,857356240	1,353794100	0,542115260
1,816616770	0,710831720	0,504134860
1,620454550	0,883009710	0,592580750
1,172519080	0,649635040	0,714606020
1,652373660	1,167964950	0,532399870
2,930107530	1,001461280	1,181788510
1,422600620	0,863481230	0,377763110
2,477114040	1,057381070	0,453967190
3,618082620	1,227630290	0,856712420
2,837753510	0,966666670	0,952380950
3,515873020	0,654228860	0,981812060
5,465698140	0,606334840	0,345841780
5,320388350	0,949092740	1,097759670
	0,780648430	0,429982960
	1,613786110	0,381737040
	0,631926790	0,426167580
	0,456997460	0,301939060
1,194416240	0,884987280	0,464045340
1,953503820	0,660386970	0,939879050
1,678403760	0,782874620	0,692773230
1,440354460	1,495652170	1,250984600
1,250519030	0,960925450	0,899568030
1,871001760	1,176440330	0,417419590
1,116873890	0,863098300	0,313438300
1,278002200	0,976780190	0,387463340
1,125286480	0,797932820	1,089497040
1,476376420	1,119294610	0,709713860
1,312597810	0,879543090	0,428571430
1,807233700	0,654186170	0,966869760
1,950582560	0,965390670	1,085681200
1,438184030	1,143608630	0,525096530
2,014450870	0,800423500	0,566744730
1,228940780	1,240021290	0,665103560
1,265400840	1,485607680	0,300508010
1,665816330	1,138873990	1,154696130
1,753224420	1,112668460	0,596595410
1,684866720	0,988660910	0,408495430
1,415696420	1,126424310	0,426482530
1,447735190	0,906747120	1,078740160
1,702108960	0,810676940	0,415837480
1,834217510	1,033222590	0,629660660
1,782648400	0,873883930	0,783738470
1,459917540	0,972020150	0,421783010
1,406998160	0,809764310	0,956540080
2,046413500	1,105736780	0,727234220
1,843424790	1,578116190	0,472897990
1,449124470	0,930232560	1,045494310
1,659952040	0,619702180	0,783085010
1,128316450	0,970400460	1,373732920
1,469467510	1,465116280	0,511071740
1,097405780	0,613411080	0,561582930
1,683022570	0,709696260	0,582136450
1,627952760	0,688927940	0,671938540
1,698373580	1,244405180	0,652957490
1,477937530	0,561837460	1,069302330
1,420347390	2,015321150	0,386585930
1,807829180	0,545079550	0,727360310
1,454639180	0,555489960	0,505623470
1,882929350	0,651506200	0,386575210
1,717030110	0,745271870	1,129064040
1,572542900	0,932384340	1,465150770
1,500260820	1,206773620	0,401622720
2,154569190	1,156361470	1,166496950
1,294456070	0,866626790	0,822267620
1,757878150	0,883373210	0,613415260
1,409212640	1,025134650	0,493073370
1,820430110	1,010843370	2,021068860
1,779967160	1,315980630	0,498185590
1,625958380	0,741620960	2,551401870
2,131165920	0,827311700	0,922594140
2,293985390	1,123161760	0,740526320
1,527621200	0,624692870	0,900484130
1,955932200	1,491692310	1,237890200
1,812676850	0,710037170	1,995148250
2,075697210	0,967761930	0,858378380
2,226082000	0,740074440	1,441657580
1,760981180	0,642768080	0,367582420
1,521739130	0,699748740	0,551666670
2,030232560	0,523899370	0,709425540
1,868852460	1,108176100	0,403026910
3,344079720	0,484562070	1,189509310
1,800236410	0,502205420	1,815072460
1,813883900	0,904490830	0,465889210
2,159880240	1,307151980	1,872315040
1,591616770	0,568051120	2,184178740
1,323529410	2,414212550	0,986601710
1,104693140	1,062820510	1,671232880
1,837560390	1,092307690	0,715887850
1,322085890	0,826366560	0,635782750
2,118306350	0,385806450	0,464587390
1,259651310	0,602713180	3,202086050
3,399874060	1,502923980	1,670819670
1,778900820	1,125651040	0,741379310
1,837974680	1,465528560	1,146258500
2,288339670	3,680236380	1,062715370
2,724094090	0,766798420	0,455758430
2,503836320	1,127163780	2,616525420
1,446577100	1,331775700	1,715819610
1,600772700	0,967025570
1,533161620	1,281566510
1,852808260	0,996621620
1,680285340	1,220040620
1,842659640	2,926051560
1,862913910	0,959972860	0,770845830
1,547508310	1,042974080	0,893617020
2,884743500	1,610006850	0,711443660
1,946595460	0,639479100	0,652719670
1,967849970	0,986923610	0,677682880
1,659060400	0,984072020	0,707854220
1,739569310	0,810117810	0,750736020
2,722598110	1,164355060	0,728594190
1,548846680	0,727400140	0,628859610
2,261790840	0,775582220	0,898857380
1,666209730	0,609738880	0,848779430
1,850171820	2,122175140	1,138589940
2,971821310	0,689752650	1,058379580
1,527586210	0,739192060	1,168005350
1,277508650	1,633073100	1,435714290
1,853268430	0,779829550	0,871487790
2,126044570	1,216370110	0,680056380
1,618347340	0,990701000	1,002149510
1,852137350	1,485325700	0,573662350
2,374560790	1,148997130	0,963264300
2,493644070	1,051724140	1,183627770
1,634943180	0,877785770	1,111026030
1,784746970	1,065703970	1,289292100
2,403433480	0,996379440	0,761389960
1,762383350	0,719680460	0,909139500
3,192528740	1,029818180	0,679828100
2,754866620	0,858703570	1,037257020
2,568017370	1,115804810	1,114549400
1,746355690	1,641232580	1,182374200
2,118978100	1,092647060	1,057934510
2,456744870	1,318689500	0,913178730
2,011235960	1,453253550	0,727566930
2,933884300	1,225394440	1,244261330
1,924642050	2,520897830	1,107761190
2,053584910	1,135514020	0,751586580
1,959878880		0,864668480
1,903495440		1,422202000
1,768060840		0,919853170
2,695652170		0,760196260
2,496557000	0,473636770	0,654567830
1,986902930	0,771241830	1,479963010
1,205701080	0,606919750	0,908328150
3,730858470	0,545805210	1,541235500
1,884433960	0,454368930	1,002849910
1,910174880	0,457317070	1,281725890
1,923076920	0,491416310	1,285668790
1,607085350	0,414301310	0,944532990
	0,474835890	0,791011240
	0,591735540	0,932428060
	0,537130090	0,934732700
	0,515981740	1,599668870
0,364175560	0,545973730	0,946911520
0,292791990	0,489994280	0,714775450
0,298834760	0,600692440	0,882882880
0,349642120	0,622664260	1,473062220
0,294299380	0,747709220	1,524526980
0,291443300	0,567484660	0,957252980
0,380333950	0,795792080	2,046495240
0,324244420	0,448383080	0,792299540
0,354000000	0,715590350	0,960028550
0,270183490	0,702685000	1,206303720
0,327092510	0,579681270	1,478292070
0,371923310	0,538000000	1,678039930
0,463830320	0,675894670	1,553767370
0,344994890	0,692098090	1,249632890
0,295726940	0,597241380	1,517101880
0,307842880	0,535640140	1,534927160
0,399815570	0,611189800	1,179031040
0,427682120	0,689704820	0,998861050
0,324522160	0,668348950	0,920030460
0,363685710	0,749090910	2,091325950
0,384508610	0,595565750	1,779275810
0,312007870	0,816506410	1,868647380
0,520017100		0,958463950
0,291504960		1,936345780
0,655007260		1,368503940
0,482338610		1,396743450
0,249347860	1,125579740	1,267785770
0,384615380	0,876673040	1,519407760
0,290514140	1,096952570	1,331449330
0,456957830	0,879177720	1,440664240
0,374224340	1,294534550	1,878444080
0,415712210	0,961432130	0,604056800
0,440390880	0,751571890	1,442229450
0,364630960	0,812640450	1,049428100
0,284077890	1,181895940	1,369111020
0,438058960	1,147909970	0,972096840
0,513325410	1,124541590	1,249794580
0,445218280	1,094733700	1,824510210
0,305990470	0,987429960	1,838111300
0,348445370	1,100412650	1,590870670
0,524034960	1,317626530	1,429598310
0,512226510	1,026202950	1,781609200
0,371181450	0,847135790	1,967051780
0,504344540	0,798341570	0,955153080
0,649529910	1,520211560	1,310225300
0,447475570	1,475537790	1,116187990
0,712244900	1,034014910	1,643447980
0,731059830	1,223588170	1,431937170
0,367580840	0,967921630	1,520769570
0,743945350	1,190504220	1,161849710
0,620905490	1,377632390	1,314234560
0,515291160	1,439887150	1,064631960
0,608787050	1,460598120	1,261006290
0,534775230	1,827695800	1,220216610
0,609246500	1,403355550	0,725909090
0,398610800	2,146746650	1,590742440
0,448772800	1,251694320	1,090824410
0,612494340	1,207598040	1,192074590
0,520445250	1,005861370	2,355201500
0,472976110	1,437740690	1,059490080
0,545138080	1,958688360	1,300142250
0,653414410	1,453485360	1,169370230
0,838443400	1,357960740	1,522966510
0,542911330	1,040098200	1,359367510
0,303520460	1,319212900	1,684589530
0,609296780	1,521465680	1,800288740
0,435738170	1,454620460	0,911294230
0,666347530	1,658203130	1,413508260
0,481383620	1,621752780	1,121817270
0,847531460	1,046820810	1,791708290
0,638418080	1,565862170	1,523000000
0,834441980	1,811243810	0,952213280
0,721606310	1,655830600	1,429441620
0,736620420	1,044197230	1,549288620
0,756608480	0,807112720	1,544252290
0,537556330	1,404932880	1,215495130
0,536805210	1,412206570	1,206896550
0,454773870	1,520075280	2,991765310
0,608312340	1,585628360	1,096441460
0,556939500	1,438058750	0,760330580
0,619399190	1,575590810	1,828408500
0,574789060	1,870496590	1,639148490
0,448125320	1,209210530	1,635602090
0,559051060	1,652613830	1,429773800
0,769609110	1,518594340	1,470338980
0,840973840	1,881865280	1,366310160
0,550182010	1,675086510	1,436295500
0,546541860	1,013928570	0,779388080
0,508977360	1,956040030	1,918756820
0,720312500	2,190768120	1,510451050
0,713988020	1,078402370	1,724004420
0,474723540	1,603416260	1,944320710
0,643102080	1,474683540	1,212189620
0,473294550	1,131184410	1,731182800
0,293724970	1,477668430	0,702549580
0,476458000	1,375147930	1,175000000
0,799120640	2,595652170	1,360842340
0,575172410	2,620565960	1,367183020
0,417494480	1,114285710	0,958624710
0,580298010	1,633456330	1,396501460
0,316080820	2,232945090	1,262170090
0,662874580	2,476409190	2,353356890
0,721490610	1,262246620	1,431804650
0,560661250	1,708774900	0,897466830
0,768604320	2,167675020	1,750457600
0,674189000	1,905153750	2,373762380
0,538110190	1,439192290	1,273408240
0,410786000	2,188600560	0,773125000
0,953115730	2,849642000	1,798366830
0,640264030	2,037284890	0,714105000
0,551920770	2,308943090	2,577215190
0,581024100	2,166507180	2,387198990
0,655290100	2,658749390	1,288522510
0,650527620	3,089311860	1,471410420
0,477081380	1,671913430	1,917571880
0,923509210	2,009068010	1,227767110
0,365312500	1,442427390	1,673731540
0,658322900	2,017847770	1,884864170
0,459777420	3,221515630	1,798705500
0,674478330	2,230769230	0,846705810
0,713956550	1,351940460	1,270145310
0,483067730	2,418045920	2,118968940
0,754660450	1,149568030	1,679760320
0,735685750	1,417835110	0,705529650
0,809254330	1,659730030	1,523682450
1,061465720	1,764374300	1,696440560
0,441852600	1,835507660	1,579124580
0,863682600	1,410344830	2,245283020
0,748299320	1,873696410	1,577627120
0,539959020	2,593586010	1,760515600
0,520581110	2,867483950	1,453496270
0,615171460	2,968272620	1,108621860
0,394937590	1,492891000	1,431679130
1,680208330	1,960667460	1,299523490
0,935326840	4,050149250	1,307745030
0,888000000	2,317611940	1,565816680
1,056019490	2,498798080	2,125000000
1,545836250	1,942908650	1,055244760
0,334628980	1,094146050	2,470672390
1,014513270	2,517283200	1,791816220
0,571631710	1,214589670	1,461870500
0,788536850	1,672361200	1,428156750
0,793656450	1,080445540	2,075526510
0,680342490	2,228146310	2,045156590
0,689605220	2,221244500	2,251645940
0,727338650	1,480176210	2,323746310
0,802975330	3,488636360	1,446997780
0,821558630	1,202403540	2,088588590
0,360482100	2,166772760	1,229024940
0,653338220	1,052767050	1,990151520
0,820785900	1,433998710	1,270435450
1,139594840	2,330754350	1,277820410
0,616064850	1,286451610	1,767334360
0,783573810	2,257477240	2,221259840
0,379605510	1,862719580
0,564073660	2,400783290
1,347528520	1,797893350
1,010277880	1,620758480
0,889100610	3,809651470	1,044187150
0,873660030	2,648777170	1,069727890
0,587039880	1,434989790	0,543705870
0,830377790	2,000000000	0,594671500
1,197840340	2,272352130	1,355953500
0,408108110	4,107512060	0,981229770
1,165506570	2,633822500	1,245415140
0,702650040	1,213735110	0,984443690
1,730183520	2,737026650	1,709688830
0,544600940	1,268361580	1,053660270
0,549119370	1,630234210	1,073057730
1,422602470	2,571635310	1,368983960
1,314866480	4,251270880	1,090809230
1,398003990	1,938416420	1,106441480
0,783480350	2,288805970	1,370165750
1,127368000	3,981231230	1,165610140
1,295008180	1,310474760	1,038015210
0,769926050	2,366111950	1,478907190
1,651583710	2,678459120	1,602272730
0,847485570	1,343106180	1,288735260
1,441831680	1,014411530	1,647898820
0,917564210		1,281329920
1,643034830		1,329406630
0,612126250		1,274989090
0,848006640		1,423713650
1,063386160	0,463648830	1,489914840
1,474101920	0,621462260	1,677593170
1,568487390	0,492886500	1,497962880
0,860865910	0,771564950	0,949067760
0,481653310	0,598691190	1,673506610
1,618543610	0,652652120	1,581373910
1,272765780	0,666066610	1,023974180
1,435593220	0,439199120	1,331920900
1,023424190	0,502957490	1,524597920
0,773367480	0,914562290	1,498578200
0,821994010	0,549722580	1,192363460
0,811320750	0,776431460	1,492964580
0,920034390	0,749810840	1,221032130
0,946959900	0,798814900	1,036891290
0,826707000	0,838213100	1,411414390
1,233131490	1,056711410	1,523336640
0,660147760	0,818705040	1,340796020
0,854965160	1,909324520	1,477376720
0,671922910	1,584485410	1,346564890
0,663444640	2,154043650	1,516632020
0,387610620	1,257939910	1,460656590
0,537405930	1,219973010	1,676979550
1,733806570	1,156037990	1,194532070
0,964476020	1,799544420	1,427210160
1,285587190	1,652113330	1,493077740
1,103294750	1,589277170	0,564047360
1,175289920	1,719923000	1,392548600
0,660834450	0,974926250	1,517615180
0,676563200	1,961228600	1,462039050
1,584046870	2,137050550	1,681670280
0,459520580	2,100367840	1,309001100
1,010859730	2,315677970	1,628112890
0,431034480	1,699034330	1,307479220
1,475148200	0,932463110	1,245419210
0,953168040	1,801963050	1,858731920
0,846792800	2,325869180	1,529313230
1,724201760	3,272294890	1,490373730
0,892890550	2,076413960	2,060090700
0,378986870	0,532522800	1,125639570
1,742253520	2,450528940	1,349397590
1,638497650	2,120590120	1,435986160
0,752703340	1,636543540	1,250145100
1,248113210	2,951783360	1,223584350
0,606619390	1,241242560	1,163934430
1,472168910	2,673726010	1,456623680
0,630163300	2,886439550	1,305736250
0,529980660	2,411133470	1,572532700
1,689588380	3,051877130	2,532181170
1,915245980	3,158223460	1,069295100
1,068881290	1,941795230	1,217235190
0,929936310	1,723546940	1,523666870
0,883276120	0,976848390	1,964007200
0,925123150	3,431372550	1,668678330
1,274257430	2,507593920	1,062273280
1,681683170		0,868098160
0,747394540		1,883677300
1,107676970		1,298676750
1,756024100		1,609217170
1,477867200	0,901783260	1,208015270
0,729566090	0,668914780	1,472275330
1,607505070	1,463098990	0,976403060
1,737189240	0,884852890	1,455948550
0,957251910	1,087222650	1,443657440
0,992287920	1,088122610	1,778350520
0,730591260	1,156211560	2,050649350
2,313016530	0,904505990	2,000651470
0,573422960	1,473355540	1,845699280
0,772184740	1,851930420	1,644546650
2,103788270	1,464300980	1,601320130
1,381373570	1,303394930	1,964970260
0,732533890	1,454505100	1,310139170
0,424210530	1,307450630	1,126078300
1,426013690	1,800551470	2,077127660
0,546891460	1,729805010	1,293010750
1,372756070	0,967877090	1,640835580
1,291688720	1,541392290	1,738127540
1,378507150	0,948839410	1,503744040
1,080276450	0,881622910	2,055593690
0,753066670	1,254679800	1,015193370
1,886812600	1,217111770	1,696140350
1,627335820	0,940594060	1,462456140
0,606627470	1,689672540	1,375527430
0,752012880	1,482740860	1,876143560
0,659151910	1,655653070	1,165131110
0,377753900	1,562240660	1,786373310
0,740182890	1,511566770	1,307746980
0,873247030	1,481678170	1,447686830
1,781014020	1,156266670	1,715925390
1,040606390	1,255739460	1,818965520
1,568712660	1,040685220	1,930885530
0,825448610	1,164339420	1,257739380
0,671747410	2,538999460	1,534582130
0,717486340	1,961807420	1,468637350
1,230558600	2,254274680	1,405912040
1,208035220	1,358761750	1,219336220
0,362983430	0,833148560	1,573913040
1,601769910	1,009439200	1,214024840
1,708425720	1,896803140	1,496688740
1,075597550	1,105203620	2,933976260
1,711185310	1,273145490	1,824053450
0,817168340	1,134026570	1,349478390
1,467336680	1,158959540	2,152985070
1,005595970	2,034787740	1,334335090
1,889325840	1,174301010	1,372932330
1,302705750	0,973037750	1,606471030
1,362866820	1,523437500	1,053504140
1,441807910	1,244284000	1,715146950
1,872027180	2,098668280	1,344200150
0,691609980	1,478847330	2,786370600
1,252129470	1,156826570	1,930476960
0,813636360	1,102279730
0,603665520	1,974090070
1,629715610	1,047293090
0,965737510	2,440974390
1,121441020	1,712586100	1,253356110
1,488221440	2,092394720	1,048663100
0,513864310	2,329552610	1,493169400
1,214665880	1,527584020	1,972965440
0,574392410	1,202806120	1,137175790
1,266310790	1,897435900	1,543981480
2,340868530	1,412066750	1,618672320
1,785415420	1,578406170	1,340103060
1,697297300	2,013522220	1,221071860
1,501512400	1,968871600	1,206220840
1,126137050	0,873767260	1,341154090
0,620584650	1,187500000	1,732063490
0,867970660	1,587842350	1,243606140
1,848241830	1,916331990	1,156603160
0,914709520	1,028995280	1,446601940
1,821384430	1,427702700	1,446404790
1,749690210	1,063050850	1,202749140
1,490660020	1,521019990	1,394745940
0,805625000	1,749479530	1,512838800
1,161976240	2,421235250	2,010383100
0,535804020	1,673239440	1,747268750
0,722853540	1,866336630	0,984254850
0,900000000	1,277620400	1,051377510
1,379288440	1,124645890	1,438854490
1,572246980	0,979418030	1,454474400
0,653282350	1,588151320	1,232795910
1,493622450	0,949339210	1,452409880
2,067092650	1,626195730	1,148298220
0,941101150	1,493726940	1,538936960
0,964125560	2,042200450	1,796011630
1,433611290	0,665660380	1,525833330
1,761079000	1,022120520	1,606769750
1,702141470		1,139622640
1,619451700		1,486941870
0,447351210		1,570822730
1,480604870		1,689143340
2,047462100	1,046577060	1,791038350
1,880557400	1,002188920	1,958767360
0,393758300	0,931825850	1,262929160
0,889774240	1,059790990	1,388864530
1,237017310	1,163964290	1,588649360
1,868951610	1,083302680	1,385195040
0,983794730	1,576650670	1,268303570
1,569397430	1,306080150	1,454830050
1,839430890	1,654207980	1,370917230
1,080732700	1,888832100	1,193447040
0,715739480	1,082209890	1,750902530
0,979591840	0,974181530	1,817145460
1,429931970	1,228425030	1,782846720
2,055177110	1,387958960	1,217093240
2,014334470	1,339928550	1,583904890
1,347915240	1,251595010	2,139449540
2,527758740	1,637619850	1,406018520
0,787732600	1,163450620	1,600472810
1,383704740	1,250870070	1,250120710
1,811584090	1,762416500	1,246734400
1,482734320	1,961286480	1,570183930
2,019027480	1,378682050	1,845591820
2,562012760	1,090853660	1,701762980
1,108896800	1,485556240	1,982429720
1,501432660	1,304511280	1,662961090
0,748920860	1,519509130	1,357034030
2,013718410	1,612180500	1,427985650
2,473227210	1,243427790	1,303946690
1,606521740	1,521034480	1,785787850
2,334062730	1,866666670	1,242143230
1,709867450	1,122625220	1,133862430
2,739130430	1,393669990	1,344902390
1,695845700	1,775979860	1,640412820
2,404903420	1,543246230	1,430517710
1,400000000	1,242682470	1,696457770
2,181268880	1,528522860	1,210382510
2,042016810	1,456824510	1,217296110
1,274674830	1,632352940	1,542857140
0,838709680	1,113956470	1,699835070
1,490287490	1,332760840	1,899613900
2,139171230	1,438611710	1,030888030
1,578400000	1,599208100	1,522966240
	1,358402970	1,271871540
	1,274109260	1,402439020
	1,480817140	1,844221110
	1,226047050	1,831932770
0,262632380	1,951793060	1,355182070
0,334839550	2,278987640	1,919209040
0,368330730	2,038624020	1,544632770
0,378609540	1,183908050	1,463851940
0,596050410	1,695226440	1,344727690
0,402326910	1,675260900	1,819080860
0,624602850	2,418444170	1,967270600
0,464879930	1,713832490	1,513150200
0,644233940	1,488239030	1,363370390
0,497689010	1,174440890	1,339964890
0,510745470	1,500672950	2,052538370
0,340970350	2,272604590	1,655562170
0,419602220	2,018813310	2,041071430
0,420115820	1,523273270	1,340606060
0,401491130		1,348724180
0,461823510		1,907975460
0,326155190		1,891640870
0,660784490		2,015489470
0,495748220	2,563937440	1,145691260
0,613570390	2,773948300	2,343497200
0,471597100	3,106828190	1,719023780
0,334616090	2,355002830	1,750472590
0,641874060	2,704152250	2,285351930
0,454982560	2,918887600	1,525746980
0,415925860	3,205495820	1,378585090
0,596494590	1,428313250	1,750637760
0,528363360	2,410616230	1,765006390
0,360153620	1,771919070	1,712005110
0,461686190	2,768098160	1,376765080
0,525055520	3,026691500	0,982016700
0,599070760	3,780564260	1,572715570
0,270762670	3,122488660	1,781088080
0,470308560	2,975260420	2,118181820
0,525944780	3,227150540	2,122748500
0,578199520	2,323905720	1,961744970
0,317894740	2,384097040	1,391275170
0,401352310	2,177040110	1,746450300
0,651804670	2,510104530	1,622783080
0,523140070	2,007724720	2,367054000
0,283672630	3,579505300	2,513365320
0,316282950	2,729729730	1,765883980
0,521743660	1,822396580	1,494475140
0,616934210	2,853151860	1,560553630
0,483089240	2,891696750	2,494802490
0,478975660	2,799120230	2,727461860
0,315767110	3,471407620	1,976372480
0,497073530	2,726401180	2,018068100
0,452247800	3,244973940	1,900420760
0,269630110	2,881077040	1,574438200
0,901174170	2,502269290	1,710155150
0,499286730	3,015909090	2,302966100
0,404041520	2,828987730	1,343462900
0,816738820	3,139768340	2,084865630
0,491397490	2,921052630	2,029057410
0,447330120	2,889061290	1,296664300
0,388583600	2,521400780	1,813655760
0,580368380	2,494514110	2,180972820
0,446231620	2,496069180	1,619081780
0,434173990	3,223010240	2,284172660
0,425387940	2,614832540	1,379235760
0,530171900	2,519261640	2,451776650
0,519804920	3,029742770	1,760790050
0,256529520		2,139824300
0,242166950		1,638095240
0,229578990		2,786343610
0,729924380	0,240866040	1,838852100
0,430793340	0,466085080	1,608118080
0,419210810	0,256026520	1,841832960
0,316978850	0,455610360	1,264836800
0,511037930	0,463708330	1,517215570
0,583895090	0,412206050	1,854984890
0,378478210	0,424811610	1,727135300
0,340914740	0,331096450	1,721884500
0,733125780	0,385106630	1,857794680
0,601746720	0,388038940	1,972456010
0,775584610	0,361652740	1,970160670
0,379729220	0,369776430	2,588777860
0,407157410	0,405621550	1,929838090
0,414937760	0,329491950	2,427469140
0,523902570	0,390392250	3,429014740
0,511421490	0,406203100	1,387147340
0,351362020	0,432484820	1,809411760
0,622719400	0,415705300	1,393700790
0,419497780	0,449927050	2,664551940
0,358852970	0,431794060	1,853152430
0,406986300	0,338928860	3,008964960
0,597373880	0,432696160
0,704463540	0,390087070
0,490592330	0,346988610
0,789230770	0,391091800
0,762084910	0,550267530	1,317803660
0,654019110	0,575954860	1,195467420
0,805614330	0,359442720	1,033085500
0,731520820	0,464113340	1,232594940
0,493285200	0,448043410	1,453918080
0,501313490	0,354320160	1,683277960
0,409885020	0,433069540	1,377016130
0,640767960	0,371226180	2,014281460
0,523023850	0,429597200	1,339873230
0,398759080	0,415926060	2,135340730
1,049610750	0,433357220	1,620610440
0,575939620	0,490240240	1,438555810
0,496387060	0,576454930	2,054551540
0,404505230	0,627297610	1,968131500
0,409068900	0,490547060	1,812706570
0,508559430	0,491703760	2,419992540
0,629193260	0,498350520	1,460120390
0,477039530	0,488530690	2,600907030
0,480681630	0,616065500	1,727342260
0,435164060	0,472455230	1,565501340
1,049541610	0,574268740	1,526274820
0,773530470	0,583638860	1,574680510
0,696794060	0,461119010	2,217126620
0,514716570	0,607748180	1,820533880
0,320890030	0,580222980	2,790082640
0,543373050	0,506118450	1,752219870
1,822018000	0,518145160	1,476049170
0,552863850	0,594943240	2,534412960
0,388952820	0,605172870	1,876414670
1,334167470	0,706495590	1,738084430
0,514768750	0,762299470	1,758652090
0,551536370	0,592860980	1,760187350
0,573075420	0,545701110	2,429174480
1,020788390	0,707081840	1,744781780
0,509422850	0,510089690	1,304011600
0,357649840	0,608330920	2,159223300
0,697949530	0,546770920	1,315455880
0,441153080	0,607923100	1,701330700
0,819269900	0,594910790	1,874629810
0,779823860	0,551805110	1,959305210
0,604250200	0,556408740	1,290500000
0,627387890	0,519219400	1,826826830
0,391471300	0,995081460	1,733967940
0,730769230	0,547486030	1,608848670
0,457351750	0,590675240	1,883064520
1,161963190	0,638593090	1,577421030
1,134031200	0,475468040	3,127215850
0,551645620	0,631221720	1,566367000
0,695360070	0,711376860	1,992911670
0,459789470	0,556966150	1,287139690
0,814228410	0,746889330	2,285395760
1,085907740	0,723347730	1,584495260
0,523516950	0,505333330	1,887772190
1,524739860	0,570610040	1,195749440
0,889834110	0,668465430	1,963923340
0,660280970	1,017585390	2,088168370
0,709620860	0,672887680	2,466970390
0,609993370	0,536468980	1,828098230
0,427369350	0,614246390	1,712130010
0,753339270	0,907606810	2,000000000
0,695272240	0,516713090	1,379107980
0,418903680	0,604847210	1,286746990
0,713348420	0,683877770	1,775110550
0,657750340	0,914285710	2,048040460
0,875924210	0,698288160	1,969601010
0,745632420	0,806635750	1,512055840
0,532197850	0,747485630	1,903808910
0,749763030	0,745218330	1,638476440
0,617011170	0,118674920	1,670116430
0,397506590	1,016942910	1,721386530
0,824729600	0,963441650	2,555337260
0,549434330	0,544881310	1,514000000
0,580565810	0,599775370	1,243495660
1,032953420	0,594893290	2,319463090
0,964755520	0,563691840	1,736659740
0,727794410	0,613102120	1,644691190
0,433090640	0,554911060	2,023611110
1,226410320	0,503523880	2,088173550
0,671985820	0,555293190	1,955696200
0,709390860	0,591804570	1,569907740
0,696877380	0,704392560	1,625538020
0,914790170	0,461416700	2,552517990
0,812691910	0,776054100	1,234487730
0,519062340	0,636508570	2,194767440
0,502585320	0,768983530	1,882010200
1,349428870	0,468170830	1,720000000
0,481210860	0,680048660	2,457185410
0,564739730	0,619066940	2,340790450
0,788632790	0,987966800	1,579341320
0,512323020	0,688694930	1,745440730
0,440485620	0,873750000	1,960859550
0,749669570	0,603592310	2,038431980
1,582097460	0,505988020	1,114754100
1,055437670	0,474946470
0,572415630	0,600000000
0,697203730	0,955080680
0,649853220	0,584171400
0,839817550	0,557035060	0,529056070
0,790803980	0,788632330	0,382357590
0,934036230	0,924141010	0,495839060
0,635747220	0,635998210	0,630704710
0,843741480	0,649350650	0,533515620
0,837845230	0,857142860	0,482200100
1,685377880	0,853412730	0,279245280
0,976164380	0,507863090	0,336853220
0,858552630	0,147890590	0,479620770
0,687947170	0,832560300	0,382618010
0,585041550	0,478584730	0,401232360
2,055447740	0,911225930	0,359508980
1,374757280	0,536906440	0,550362980
0,979961040	0,744460160	0,335121370
0,693292510	0,565484630	0,615405630
0,705948060	0,715984780	0,624965780
1,615556800	0,577033490	0,526151010
0,701484180	1,127721340	0,545771660
1,147306400	1,203622120	0,366931670
0,710022520	0,487028880	0,581999050
0,631294450	0,841924400	0,624595780
0,519373220	0,606500000	0,432842950
0,556874100	0,565829150	0,567929580
0,327129980	0,678894470	0,553597090
1,167155430	0,810388300	0,521494420
0,885756240	0,951539630	0,717918390
0,606668630	0,353241450	0,660487710
0,899584080	0,736815160	0,328596980
1,382283000	0,705791900	0,415916820
0,469084420	0,942989210	0,482831330
0,443848670	0,544935060	0,582687470
0,824708350	1,152683690	0,599314380
1,371548620	0,737859010	0,459995950
0,776842110	1,746206170	0,545305280
0,534897710	0,724607330	0,420374950
1,127486440	0,592864640	0,640391550
0,625720350	0,753410280	0,686339250
0,732462800	0,650918640	0,457281750
0,835462290	1,224789920	0,600519750
0,905538460	0,751448130	0,689418370
0,480295570	0,582802550	0,502893210
1,522263450	0,405347590	0,468244740
0,967432950	0,665952890	0,515321810
1,336526180	0,727905730	0,628556150
1,365440000	0,696476960	0,587279230
1,006410260	0,519283000	0,385125580
0,715202050	0,847660500	0,549425290
1,106683800	0,678356160	0,529302220
1,359213920	0,774958630	0,827684550
0,526747620	0,794573640	0,510271340
1,123599210	0,938092580	0,611438740
1,270654330	1,219308040	0,640391890
0,842227380	1,760000000	0,617285330
0,685666670	1,346674180	0,563045200
0,731577190	0,498025940	0,583201090
1,345186180	1,911714770	0,793185690
0,801478000	0,716006880	0,710982000
0,534969740	1,167146970	0,425320220
1,136671180	0,853418310	0,576029450
0,726591760	0,604081630	0,665668200
0,487214460	1,047257880	0,415816330
1,531740610	0,942071390	0,401695510
0,588315680	0,982981220	0,527380540
0,933952530	0,502645500	0,406712500
1,154110770	0,635827930	0,505710960
0,932096600	1,162927980	0,627915110
1,236077060	1,096676740	0,558085230
1,754029430	0,749696970	0,656922360
1,451352300	1,208864600	0,566877490
0,549489260	0,519756840	0,288400140
0,762341330	1,822987090	0,418833870
0,832090880	1,504609710	0,344778420
1,605995720	0,662900190	0,503987620
0,559055120	0,725502510	0,500179100
1,051181100	0,866582760	0,666029850
0,896452880	0,701011380	0,549723760
1,707360860	0,699171450	0,546461240
1,243447040	1,726445740	0,718693500
0,722242180	0,913015040	0,561278650
0,996752080	1,000654880	0,454830920
1,262757870	0,560766180	0,469308840
1,041772610	1,038640910	0,459117970
0,633321210	0,621242480	0,566918580
0,749363400	1,717245990	0,480107400
0,958151380	1,307795700	0,890960380
0,704670830	1,068474580	0,821226990
1,426096570	1,166208790	0,567833030
0,569690270	0,579238750	0,545082980
0,516487590	0,810117810	0,491193250
0,678933530	0,694386690	0,361918970
0,666793750	0,986023760	0,634627390
0,558744740	1,722571630	0,514249840
0,615028900	1,800280310	0,667003150
0,585422290	1,925690020	0,591718220
1,372518490	0,759036140	0,519013100
0,600392930	1,939238650	0,654135340
1,223538700	0,850073860	0,603802480
0,740594060	1,415545590	0,763564410
1,020610380	2,156950670	0,694000260
0,869944490	1,544006070	0,710185780
2,128123760	1,131759330	0,633717950
0,662832210	2,257831330	0,878114560
0,924146150	2,652493870	0,422050290
0,399361020		0,920903230
0,706352380		0,520599740
[truncated: 4,275 more rows]
